# Supplementary material for: Transcriptomic Profiling of Zebrafish Mutant for cdkl5 Reveals Dysregulated Gene Expression Associated with Neuronal, Muscle, Visual and Skeletal Development
Source: Int J Mol Sci. 2025 Jun 24;26(13):6069. doi: 10.3390/ijms26136069 (PMC12250029; doi:10.3390/ijms26136069)
Supplement: Supplementary file 1 [file ijms-26-06069-s001.zip]

Archive with 12 entries (12 files):
- Supplementary Table S1.xlsx
- Supplementary Table S10.xlsx
- Supplementary Table S11.xlsx
- Supplementary Table S12.pdf
- Supplementary Table S2.xlsx
- Supplementary Table S3.xlsx
- Supplementary Table S4.xlsx
- Supplementary Table S5.xlsx
- Supplementary Table S6.xlsx
- Supplementary Table S7.xlsx
- Supplementary Table S8.xlsx
- Supplementary Table S9.xlsx
