# Supplementary material for: Transcriptomic Profiling of Zebrafish Mutant for cdkl5 Reveals Dysregulated Gene Expression Associated with Neuronal, Muscle, Visual and Skeletal Development
Source: Int J Mol Sci. 2025 Jun 24;26(13):6069. doi: 10.3390/ijms26136069 (PMC12250029; doi:10.3390/ijms26136069)
Supplement: Supplementary file 1 [file ijms-26-06069-s001.zip › Supplementary Table S1.xlsx]

## Sheet: Supplementary Table S1
Supplementary Table S1. List of differential expressed genes in cdkl5-/- versus WT siblings at 5 days post-fertilization.
Gene ID	Normalized gene count		log2FoldChange	p-value	padj	Gene Name
	cdkl5-/-	WT
ENSDARG00000070844	133.155739334723	1146.22942300396	-3.10789699310658	1.16151888197949e-92	2.25694733957435e-88	gamt
ENSDARG00000078473	1030.61983308605	2612.3878358959	-1.34249900061781	5.41361273434228e-19	5.25959545205024e-15	nucks1a
ENSDARG00000056638	103.480374926435	263.796914217658	-1.34992150230967	3.33080335652616e-17	2.15736133402199e-13	pir
ENSDARG00000003902	1997.04705800389	4594.02085578693	-1.20239478356194	2.3532021522133e-13	1.14312677549142e-09	ctsl.1
ENSDARG00000029402	229.398906814864	62.7194028279743	1.87940492083003	2.9996402665837e-13	1.16572020039976e-09	sort1a
ENSDARG00000091304	67.9889948478639	201.673690052874	-1.57356964784406	8.65677201014859e-12	2.80349561548662e-08	card19
ENSDARG00000089507	58.0594325271765	202.137772752765	-1.80448991443122	2.43837384325037e-11	6.76857744974257e-08	ugt1b5
ENSDARG00000102967	12.7199984215445	92.9222893813125	-2.85393872184471	5.30778302912877e-11	1.28919415048751e-07	CT573282.1
ENSDARG00000023176	1321.6144646416	757.446646018973	0.803338822902559	9.07030312144716e-11	1.95827844392044e-07	tdo2b
ENSDARG00000055966	466.115863071025	268.287708706204	0.798419784050707	1.30402603518565e-10	2.53385298896924e-07	cflara
ENSDARG00000046132	205.11782836813	364.343462472832	-0.830104279731346	1.68815979930618e-10	2.98205755093804e-07	dynlt3
ENSDARG00000061000	0.492760285146732	38.3041007505209	-6.15789367734552	2.42325527237748e-10	3.92385609979724e-07	klhdc8a
ENSDARG00000112087	90.3885457958197	18.5443839479633	2.26851100675481	4.59065262347523e-10	6.86161316359593e-07	ube2l3a
ENSDARG00000032856	39.9241565096288	158.990497366887	-1.99186340574395	6.36235528597219e-10	8.8304946829804e-07	ccdc120
ENSDARG00000075774	261.329669746989	434.513781634936	-0.736198904408587	9.55528973143567e-10	1.23779223181018e-06	foxj3
ENSDARG00000104047	42.9199697705115	131.892494805689	-1.63004602940266	1.87282200759051e-09	2.2744252768432e-06	si:ch211-262i1.3
ENSDARG00000096031	226.56607025439	93.8005595996575	1.27435494644014	2.19053897507796e-09	2.50378604851411e-06	si:ch73-6k14.2
ENSDARG00000101271	14.1540783481878	74.9000150079637	-2.38995424195253	3.86020274198125e-09	4.16708885996876e-06	si:ch211-227n13.3
ENSDARG00000032010	280.627390455831	490.612175791263	-0.803791228729651	8.14207161329255e-09	8.32676807988882e-06	slc15a2
ENSDARG00000092546	922.438395846483	526.571119108799	0.809528780455339	1.35193294812833e-08	1.31347045575407e-05	pdap1a
ENSDARG00000011961	490.522727751328	299.922859855501	0.712904252745148	1.48949607623498e-08	1.37820944082485e-05	csrp2
ENSDARG00000038666	1366.57808179279	687.144162672057	0.992217852981657	2.32541983105009e-08	2.04419669931245e-05	igfbp1b
ENSDARG00000055313	46.8246034761112	128.937994425151	-1.47427691842682	2.41966569318029e-08	2.04419669931245e-05	slc12a10.1
ENSDARG00000030758	772.147332215273	394.789202568766	0.96779402927335	2.96971699201154e-08	2.40435711965734e-05	guca1c
ENSDARG00000016773	25.1585824088532	90.8869545299236	-1.84385940423976	7.11154588677237e-08	5.48725374392762e-05	cishb
ENSDARG00000025699	84.886671680779	189.916026102415	-1.15857156818408	7.34231883804838e-08	5.48725374392762e-05	mbd1b
ENSDARG00000043442	429.911550471481	224.088463106493	0.940659761753164	1.95003410437952e-07	0.00013851765893213	zgc:153665
ENSDARG00000057887	26.2939604437877	1.27502773541671	4.36623662249206	1.99603440383904e-07	0.00013851765893213	nts
ENSDARG00000070214	4.75900438249687	103.663201367363	-4.49740067435636	2.11915992952503e-07	0.00014199102272621	slc41a1
ENSDARG00000027236	630.879505199578	942.837923837352	-0.578493624008636	2.24003127898649e-07	0.000145086825939955	rs1a
ENSDARG00000090145	129.463741094116	56.3310907683478	1.19475942125652	2.83511389882055e-07	0.000177706768283813	tmem240b
ENSDARG00000074552	581.184590912459	271.391082250271	1.09681993180365	3.10915188368482e-07	0.000188793532037124	ndufs7
ENSDARG00000070213	0.702900799472139	22.2426526721603	-5.27672372253971	3.28966136279191e-07	0.000193701242243665	etnk2
ENSDARG00000057121	139.354494452411	41.2850828156689	1.75322072725218	3.78644375859292e-07	0.000216395260803585	c7b
ENSDARG00000007906	80.2464806073792	185.555001811239	-1.21376349482665	5.58331101450965e-07	0.000309969475208391	lrp2b
ENSDARG00000020595	58.6629078254403	390.497482215029	-2.73126073155947	8.33405645099017e-07	0.000449830696942194	gnl3l
ENSDARG00000041623	156.295973118909	65.4188754626286	1.2515004706604	9.11001090022794e-07	0.000478423302168457	mt2
ENSDARG00000076075	129.73295733236	230.177909284896	-0.824424842610486	1.22710559555862e-06	0.000624380267928295	myh7ba
ENSDARG00000012593	4487.56848424183	6040.34289904263	-0.42875134074964	1.25319491787368e-06	0.000624380267928295	col5a1
ENSDARG00000116806	719.745892580757	1253.43196309112	-0.800935379018658	1.43559327503821e-06	0.000697375323181687	CU693479.1
ENSDARG00000010789	250.832871790273	423.838332150607	-0.756539939929715	2.5357442710623e-06	0.0011814362947778	homer3b
ENSDARG00000102023	409.441875426453	273.547641039196	0.580676315919616	2.55366807578959e-06	0.0011814362947778	phf13
ENSDARG00000105511	0.827289902541317	19.0797420537203	-4.43202971916971	2.57087379666833e-06	1	BX248521.2
ENSDARG00000036840	1750.94301600235	905.440389659775	0.952050279374529	2.96150753814295e-06	0.00133825704589897	krt15
ENSDARG00000053205	141.714020693516	268.971223526156	-0.925032944407086	3.4635608126704e-06	0.00152955568524997	ppfia4
ENSDARG00000090721	71.736094270443	161.899900131361	-1.17422144373923	3.91158665753506e-06	0.00168902311872364	prdm2a
ENSDARG00000075600	74.5919337965802	22.3703029610718	1.74502568074478	4.0039382763142e-06	0.00169131575319698	si:dkeyp-41f9.3
ENSDARG00000056587	86.9551615482325	205.945938424056	-1.24671292774954	4.7442808906193e-06	0.00196140685075795	cyp2r1
ENSDARG00000078829	30.0301693542897	6.98534305210187	2.09965450390838	5.26902355332826e-06	0.00210562427068571	ccdc149a
ENSDARG00000098475	1782.80437865152	1059.67774291008	0.750165477615571	5.30984454035302e-06	0.00210562427068571	arr3b
ENSDARG00000098581	6.31400875676829	97.8342203541107	-3.97933560707556	5.63484366363865e-06	0.0021785026016431	CR457444.2
ENSDARG00000076312	91.6874140031205	181.568185979819	-0.986571129949451	5.71785459748845e-06	0.0021785026016431	myot
ENSDARG00000041691	193.348935736013	312.830050715713	-0.695964704080517	6.08184896783418e-06	0.00227262321719204	bhlhe41
ENSDARG00000025824	0.837867474581684	18.9617297343405	-4.63652431982203	6.11395460023084e-06	1	dmtf1
ENSDARG00000035468	20.176675590125	56.2231548434316	-1.48795258452071	6.51043724348892e-06	0.00238647973353215	slc25a25b
ENSDARG00000100352	194.724453063541	331.296656573637	-0.766334281307525	6.73278582504259e-06	0.00238647973353215	aglb
ENSDARG00000007560	34.1208033521468	120.967900581666	-1.83889929199181	6.75499898843436e-06	0.00238647973353215	sema3bl
ENSDARG00000068088	1392.85468025162	835.3215499358	0.737630563922183	7.04457805140607e-06	0.00244434278780127	tcnl
ENSDARG00000026882	24.3532148089772	80.9389252933067	-1.73288074793013	8.18838476953698e-06	0.00277059373293284	palm1a
ENSDARG00000029822	5735.82610944528	3833.24438418604	0.581547534864981	8.27000342288635e-06	0.00277059373293284	cel.2
ENSDARG00000067997	7140.77282527287	12431.2398003565	-0.799837805458547	8.62587208221825e-06	0.00284083593948445	myhz1.3
ENSDARG00000101176	9.10268043161264	49.509562345923	-2.43143589497719	8.97671829157284e-06	0.00286895412462051	ugt1b7
ENSDARG00000056050	204.41057930385	104.760575419048	0.963047206562551	9.00654632298139e-06	0.00286895412462051	kctd17
ENSDARG00000036371	2170.98444425719	3401.22919276831	-0.647944984659459	1.01209390616158e-05	0.0031719349501009	acta1a
ENSDARG00000078492	10.8105856389779	0.222665421950254	5.21127552900966	1.11010285463646e-05	1	swi5
ENSDARG00000075015	2838.14884191367	1709.49728291762	0.731536946119936	1.21511317740176e-05	0.00374775621430057	soul5
ENSDARG00000105285	478.871304925801	678.518375352739	-0.501139590806236	1.30317984624983e-05	0.00395657618632507	FAT4
ENSDARG00000007195	52.2869239208229	15.7174247990428	1.7282901123567	1.32412159803319e-05	0.0039583087340589	grm2b
ENSDARG00000016753	112.873262640086	50.8371618808234	1.14658581295555	1.51151428219725e-05	0.004450035457178	ipo9
ENSDARG00000045150	559.913673029784	336.399214166611	0.736254032386901	1.55161321809691e-05	0.00449990991654344	csnk1e
ENSDARG00000104478	463.072134480787	651.647765473869	-0.491157612349863	1.66874863187937e-05	0.0047684492155953	cap2
ENSDARG00000088799	32.0135778893489	70.4326900455079	-1.14992674579791	1.82197171292285e-05	0.00513083077591361	xxylt1
ENSDARG00000101051	448.583604692105	788.050992041728	-0.815179945916563	2.41205880683919e-05	0.00669553066795605	ctsbb
ENSDARG00000061099	447.167021148837	774.782735604456	-0.793123601311912	2.55832393951197e-05	0.00700152006600803	nfasca
ENSDARG00000097613	1351.511146184	2050.36242540589	-0.601455976993508	2.62591385785906e-05	0.00708668502389713	igfn1.3
ENSDARG00000104713	115.731658623528	201.21351977993	-0.80097400667872	2.78164626658104e-05	0.00740413268574468	zgc:165653
ENSDARG00000097528	1787.14549472908	1414.13520682717	0.33710818233633	2.95255490985979e-05	0.00775285060182237	si:dkey-7j14.5
ENSDARG00000011615	1094.36376796822	1541.2737596271	-0.494323925878284	3.02619109272603e-05	0.00784025588303461	mybpc3
ENSDARG00000094854	83.9698755053097	157.467935646762	-0.898961400461755	3.20038203489816e-05	0.00818245043685608	ms4a17a.8
ENSDARG00000011797	283.569123839411	442.870533836038	-0.64143004722804	4.08844743593468e-05	0.0103172236529411	fam46bb
ENSDARG00000091013	4.40611339759072	36.0198379823197	-3.03131728803504	4.24439572843585e-05	0.0105734427434919	si:dkey-84h14.2
ENSDARG00000031506	24.6294692429559	5.01797444602889	2.28535511956415	4.40008399437548e-05	0.0108225357081911	flvcr2b
ENSDARG00000070571	21.5393607831193	59.6454876771292	-1.4599678647757	4.5391800147101e-05	0.011025100858229	zgc:153953
ENSDARG00000020845	490.923016654641	673.838976863569	-0.456346884739995	5.15798934176567e-05	0.0122845574331468	tns1b
ENSDARG00000007241	473.197021760723	812.347123365694	-0.780132755142869	5.18415783808368e-05	0.0122845574331468	mycb
ENSDARG00000099351	2795.49812738534	1770.76883507705	0.65882715368538	5.57480688160472e-05	0.0130510930742724	igfbp1a
ENSDARG00000071377	46.9424795489225	123.646083470031	-1.40661528270965	5.76069497771997e-05	0.0133257219181044	hsd11b1la
ENSDARG00000062592	3470.15815386734	4416.49112357447	-0.347852633896966	6.22788512505515e-05	0.0142369453958761	myl10
ENSDARG00000098800	67.9858792559752	136.388795496273	-1.00060939786451	6.33464691864896e-05	0.0143126191018916	znf1156
ENSDARG00000055539	2031.73087913786	2868.28748104921	-0.497953635572711	6.48897236517982e-05	0.0144927841411275	epdl2
ENSDARG00000100478	33.9441375956694	10.3051176795205	1.72735870829313	6.68232072100698e-05	0.0147550197647598	CABZ01117619.1
ENSDARG00000100131	122.018880294793	258.520773762775	-1.08613588745254	6.84438136062133e-05	0.0149094778939565	cdh29
ENSDARG00000008982	646.52734391655	848.444124315069	-0.39353325421129	6.90573316070239e-05	0.0149094778939565	casq2
ENSDARG00000094809	76.463575569847	182.168942737105	-1.25630171089287	6.99343720514106e-05	0.0149329097069336	ms4a17a.11
ENSDARG00000067850	798.534638735845	1095.55489711903	-0.456838043691423	7.36392088928158e-05	0.0155530811738729	jund
ENSDARG00000017905	84.2290021629274	192.423297128836	-1.18837641004721	7.45697691415361e-05	0.0155802707977332	casp3a
ENSDARG00000061255	146.168705100712	64.1588173991065	1.18694388726476	8.18081568208693e-05	0.0169107903743225	dusp3a
ENSDARG00000010794	179.201852870261	276.342760615096	-0.626785481157267	8.3441509506645e-05	0.0170668628549855	tfeb
ENSDARG00000055518	570.923883860897	834.877249865165	-0.546536990215046	8.86753138444116e-05	0.0178113502779625	pygma
ENSDARG00000010145	37.5767485060089	6.44257587925377	2.57638766586726	8.89146712450394e-05	0.0178113502779625	tor4aa
ENSDARG00000041621	66.1447015106693	24.5592763499592	1.41679065109731	9.15506020019575e-05	0.0181522423214289	bbs2
ENSDARG00000096939	179.743941654759	87.5207997446067	1.04054258893679	9.66491680700477e-05	0.0189695958057484	CU207354.1
ENSDARG00000094646	1346.07232279133	1659.94016228694	-0.303199721874229	0.000107422385022545	0.0208732436337308	dyrk2
ENSDARG00000041450	1298.20552819979	1671.95029253842	-0.366063739140448	0.000108823510546316	0.0209361349844105	rab11a
ENSDARG00000102722	2649.03939941309	1648.96269280061	0.684224877450911	0.00011583502563129	0.0220665723827608	itih3b
ENSDARG00000008904	166.470319003479	275.891303796293	-0.731707221464651	0.000120684874546612	0.0227672601681089	smarca2
ENSDARG00000086569	873.354003589806	585.479252563656	0.577254286190717	0.000128543118023425	0.0240165512145498	zgc:172051
ENSDARG00000088567	114.864311053196	60.0164487862772	0.935105834945461	0.000131691305760191	0.0243704167831073	VPS72
ENSDARG00000044753	190.227477522666	328.105223062242	-0.782046518970686	0.000138655518934047	0.0254171263057309	idh3b
ENSDARG00000087013	264.209229331571	433.517781036478	-0.717198134870796	0.000142955002195272	0.0259603611930499	cubn
ENSDARG00000041252	41.5305505582442	95.0888227260916	-1.1976415213298	0.000150631621232832	0.0271011391868071	gemin4
ENSDARG00000102777	136.206546593026	222.450493162601	-0.709597891441483	0.00015584360908805	0.0277204017326179	thbs4a
ENSDARG00000113150	14.4572178958775	42.9330505564714	-1.55108864130531	0.000156926776315577	0.0277204017326179	zgc:109934
ENSDARG00000093230	38.7219924142047	14.9621013071964	1.36480841286065	0.000184367514208271	0.032156366850738	si:ch211-139n6.3
ENSDARG00000026229	253.568444297077	149.067114786754	0.767487124024385	0.000185348828535982	0.032156366850738	prnpa
ENSDARG00000079544	2695.75125124811	1745.14783640657	0.627104529371078	0.000195394588062358	0.0335661460024431	si:ch1073-464p5.5
ENSDARG00000096083	31.8131107683786	9.28413889578634	1.77702797065725	0.000198358684512997	0.0335661460024431	si:dkey-21h14.8
ENSDARG00000011027	741.239094535349	961.524365094308	-0.37638953781813	0.000198657135004938	0.0335661460024431	fgfr1a
ENSDARG00000038199	661.729149787154	442.456155635629	0.580571679565562	0.000205031314605593	0.0342890779420739	cdab
ENSDARG00000053362	504.246555497952	677.417309217209	-0.42546199871703	0.000206707447388413	0.0342890779420739	cilp
ENSDARG00000076945	1887.57706369824	2619.60823251005	-0.472982976016461	0.000208229694671644	0.0342890779420739	FO834840.1
ENSDARG00000071673	801.074029538211	586.80245120983	0.450399050031189	0.000210711673389724	0.0344062060977792	ctdspla
ENSDARG00000076622	119.762092265754	190.781660893876	-0.669748407400842	0.000214765205226275	0.0347758558562646	atp13a3
ENSDARG00000075819	45.0736906810194	93.1556785517443	-1.03296343409176	0.000219080078110107	0.0349563112243918	arhgef2
ENSDARG00000044894	246.816610235302	159.734451602368	0.625590135552894	0.000219779802155642	0.0349563112243918	zgc:113307
ENSDARG00000091658	91.3329783449631	45.2812120627479	1.01080224801016	0.000221276634275138	0.0349563112243918	sptssb
ENSDARG00000041595	818.604540645027	1666.67989911629	-1.02574463264526	0.00022871450700806	0.0358399321425292	ces3
ENSDARG00000015990	143.911518757028	244.917053221303	-0.765568706751332	0.000237607634042341	0.0369356314966138	hcfc1a
ENSDARG00000005221	272.238158855341	386.293062446988	-0.50176127444441	0.000246769803252815	0.0380554289444877	desmb
ENSDARG00000013685	32.4033940025952	107.636325274687	-1.72613009083831	0.000249058540520824	0.0381059566996861	vsig8b
ENSDARG00000055607	37.5739643235608	107.199434162189	-1.5107962370445	0.000257224508853452	0.0390478861838393	cgna
ENSDARG00000041323	316.256219897029	188.991700461695	0.742454050050659	0.000263587060465593	0.0397035672240848	csdc2a
ENSDARG00000097224	1254.06027477689	1628.26285836973	-0.375826286029401	0.000265793588503215	0.039727963216969	prr33
ENSDARG00000055009	733.984118649139	982.58453691084	-0.420067326169782	0.000268778781458513	0.0398674847520639	col4a1
ENSDARG00000096857	112.890370346218	173.538040251949	-0.621103719854324	0.000278823517176955	0.0410440891080713	CU469362.1
ENSDARG00000098392	382.482871645039	494.348473450173	-0.369024114566325	0.000281042197800109	0.0410596311688265	si:ch73-28h20.1
ENSDARG00000096632	229.881532235433	376.776821228591	-0.7154059465684	0.000294436425279676	0.0426954789523088	CR382370.2
ENSDARG00000103231	153.930656243416	246.720691675654	-0.68306090411159	0.000307582141041838	0.0442713228339552	si:ch211-199i15.5
ENSDARG00000007671	1011.96444913131	1643.59991749636	-0.699118414714698	0.000310816903860896	0.0444079651391255	ghrb
ENSDARG00000091317	4.14116838087745	29.5387344316678	-2.83913600827061	0.000321882807864559	0.0456533199971989	hunk
ENSDARG00000000068	217.189364018828	373.939452133753	-0.784888704828522	0.000353989178851655	0.0496639925048043	slc9a3r1a
ENSDARG00000058829	6.06066557676844	0	4.94482057644682	0.000354155530789943	1	zgc:171424
ENSDARG00000092870	629.670986833273	275.192184466911	1.19453653272331	0.000355272243228233	0.0496639925048043	BX936337.1
ENSDARG00000091655	31.4135463952996	79.3576289495983	-1.33546578849509	0.000359645741809009	0.0499162600649347	gcsha
ENSDARG00000044861	1132.38642396364	8456.51196553698	-2.90063247726557	0.000365421109580515	0.050358138867085	opn1lw2
ENSDARG00000041991	181.280988338859	39.0209258701527	2.22059046592024	0.00037583120881021	0.0514280015379662	rrp9
ENSDARG00000056090	86.0748823436769	197.531955478227	-1.20400456462032	0.000381179197260642	0.0517950558179828	capza1b
ENSDARG00000058256	41.1860474682293	14.8979296480809	1.46723856175734	0.000386316151470181	0.0521285356890076	draxin
ENSDARG00000053449	193.064163487692	123.353349476351	0.644918524168177	0.000390735881282702	0.0523613028220978	pyya
ENSDARG00000041019	20.2697147044285	4.86667891149855	2.05611521639287	0.000399588837097649	0.0531808951619481	or111-11
ENSDARG00000043081	1065.7511352027	1435.65778165671	-0.431104271023928	0.000407856317055873	0.053898216361293	ctsz
ENSDARG00000016412	1085.19307956157	749.881204611333	0.533138610723482	0.000410526273556243	0.053898216361293	agt
ENSDARG00000100795	398.051735651619	262.29954876132	0.602988926012809	0.000422093082587948	0.0550449039447411	timp4.3
ENSDARG00000034916	634.511853917524	450.304194195794	0.493663937242107	0.000436398851383293	0.0565311072081918	hat1
ENSDARG00000067701	153.338872488576	250.235708452587	-0.708320287005786	0.000473193623941784	0.0608282565102175	myoz3a
ENSDARG00000078419	12.3465454031267	32.2289567799807	-1.39010685019842	0.000478256659959102	0.0608282565102175	filip1a
ENSDARG00000075021	771.253559627537	997.528611233147	-0.371414515979562	0.000478962649686752	0.0608282565102175	fam120a
ENSDARG00000024030	68.9672409401714	119.106052574791	-0.778709407472491	0.000482606294018899	0.0608930058381898	angptl2a
ENSDARG00000041314	108.635238849007	182.112028568749	-0.744783034123661	0.000491569567029808	0.0616237952061691	ndufb9
ENSDARG00000115588	0.200495328478005	8.04904149684315	-4.9993395396299	0.000491676531464697	1	si:dkeyp-82b4.3
ENSDARG00000060771	219.003352392825	338.535419351936	-0.629554371345546	0.000496300349782315	0.0618180262603857	map7d3
ENSDARG00000035871	703.996565526299	982.621138714205	-0.481968532107701	0.000503843734330398	0.0623286215167903	rpl30
ENSDARG00000116148	42.4435124178072	14.7782747815609	1.52264714098736	0.000506814996636965	0.0623286215167903	BX005407.1
ENSDARG00000070272	26.4252288622948	67.0671803109644	-1.3333383621479	0.000510372364932674	0.0623713548616779	casp8l2
ENSDARG00000019457	81.8427912331617	145.284511212845	-0.824684030285176	0.00051624854202181	0.0626951588751612	tfe3b
ENSDARG00000055976	96.8043492022796	162.323370776954	-0.747096752429113	0.000526724397747978	0.0632850340944342	pecr
ENSDARG00000045822	169.770992137723	310.428174322261	-0.868415098789539	0.000527619552431596	0.0632850340944342	tnnt2e
ENSDARG00000022509	1059.06618911387	834.143076699908	0.343731333198139	0.000533886188014284	0.0636438191368439	cox4i2
ENSDARG00000102395	33.0262449141493	80.8561629697966	-1.28409006445299	0.000537764406522339	0.0637152450191194	CABZ01063602.1
ENSDARG00000056511	3432.45286432134	2359.39065440659	0.540827205122508	0.000552122242226947	0.0650199229618897	arr3a
ENSDARG00000010420	1632.54560106537	1153.40909093959	0.501936094719386	0.000563442513455606	0.0659533221623848	ndrg1b
ENSDARG00000102955	0	5.79037444768614	-5.10071608318326	0.000564289609083329	1	si:ch211-11c3.12
ENSDARG00000006137	191.544430512037	95.5145106642754	1.00706926840609	0.000567704986439495	0.0659984318158003	star
ENSDARG00000011605	279.455282702641	189.173403894894	0.560540053839103	0.000570620994547602	0.0659984318158003	dennd6b
ENSDARG00000098028	6.07734369210835	0	4.95274892983056	0.000574833604916126	1	BX890602.1
ENSDARG00000040703	28.4509645109936	7.04267992874153	1.98886046322397	0.000588072283894753	0.0676143937772719	BX936415.1
ENSDARG00000053820	172.505436636928	88.7583602781733	0.960501662770315	0.000605044192419791	0.0691565511935821	pcmtd2
ENSDARG00000074506	154.184821025018	272.443552306721	-0.823019485516014	0.000610728596338641	0.0693698761429882	tmem94
ENSDARG00000099420	21313.5086018769	27901.7299797898	-0.388565536876804	0.000615615252657161	0.0693698761429882	nme2b.2
ENSDARG00000033443	76.4828795950633	152.442775151936	-0.994709632691846	0.000617620738651482	0.0693698761429882	mdm2
ENSDARG00000112308	8.73691026837873	45.5683310048463	-2.3738665731669	0.000624087438030734	0.0696933506228459	BX537263.2
ENSDARG00000110637	2.61656129864292	19.7681608605	-2.9242603441678	0.000646774520575681	0.0718141469103204	si:ch211-212k5.1
ENSDARG00000060921	52.601566747297	18.0681606501752	1.54781819319138	0.000698450646495196	0.0769704648960057	pla2g6
ENSDARG00000044182	400.024079898594	550.463877307101	-0.461260940561347	0.000701135931583193	0.0769704648960057	stau1
ENSDARG00000014634	53.1140386536135	104.587686912497	-0.980632838463711	0.000711355315627178	0.0776536243705151	mbtps1
ENSDARG00000037402	189.766390743849	95.0413279828062	1.00015891782232	0.000718325799836843	0.0779764727186016	lim2.3
ENSDARG00000039145	22.4426762701006	53.8267592453936	-1.27017567624181	0.000729300626768893	0.078728002659702	plaub
ENSDARG00000104531	19.3247507782331	63.0486382749709	-1.73071213505332	0.000742243914766844	0.0796825497670417	zcchc4
ENSDARG00000076229	342.614337943257	222.564478885143	0.62476462721926	0.000755737312339484	0.0806853390992776	mkl1b
ENSDARG00000008732	568.660168140974	719.731070879994	-0.339497326869347	0.00076211513944208	0.0809216353797763	zgc:66479
ENSDARG00000001431	4359.23530791961	5718.73039105273	-0.391441084287833	0.000767806269231773	0.0810828457469705	actn3b
ENSDARG00000019815	234.412719803567	341.996913086024	-0.543350862730086	0.000774693066759212	0.0810835168620691	fn1a
ENSDARG00000080987	0.172585721005063	10.4919946161932	-5.37542357513243	0.000775846654001115	1	RF00030
ENSDARG00000069619	1340.51052098986	1055.96976392658	0.343029345479991	0.000776158413686628	0.0810835168620691	atf7ip
ENSDARG00000043697	625.427255416807	472.637449557809	0.404617587859686	0.000791141239601024	0.0820702205972644	nefmb
ENSDARG00000077236	182.279895235986	263.564391764795	-0.530881533881048	0.000795874025707333	0.0820702205972644	hspb6
ENSDARG00000099313	411.67833736783	621.119270206351	-0.594910525990686	0.000798274493998403	0.0820702205972644	naga
ENSDARG00000038909	298.953341829562	221.000066967892	0.433874753280306	0.000822763695218848	0.0841427440094602	msl2a
ENSDARG00000104172	1130.87769191651	774.183253813776	0.546578429759958	0.000828066168065603	0.0842416424695431	diabloa
ENSDARG00000102795	40.9405119750818	73.3847787609187	-0.844062383334203	0.00084791480038459	0.0855846345984663	CU681842.1
ENSDARG00000031761	347.424160784269	471.767662035764	-0.442756033204189	0.000852173272559204	0.0855846345984663	dab2
ENSDARG00000076309	57.2989253826344	103.525175227604	-0.847505713035338	0.000854480938299751	0.0855846345984663	mxra5b
ENSDARG00000093549	4859.68123131736	3165.81624279883	0.618127777176151	0.000871237312300695	0.0863730504433389	selenop
ENSDARG00000056184	269.169934197679	371.574311737188	-0.46588427899342	0.000872533208332958	0.0863730504433389	dvl2
ENSDARG00000008592	7.03522404800465	30.3577524641651	-2.1197361784626	0.000875687866673756	0.0863730504433389	mtmr8
ENSDARG00000097274	12.2249359664494	0.970949988869972	3.59410095631338	0.000878139962926386	1	CU929145.3
ENSDARG00000045219	22.9874619840635	6.75057437727349	1.77155723082672	0.00088827590914371	0.0869774284253386	dkk1b
ENSDARG00000045003	78.1868804040445	34.7379668839967	1.17691991734392	0.000890767755475394	0.0869774284253386	plvapb
ENSDARG00000105570	14.8926867330405	1.25891598599007	3.55500342280258	0.000897525257032798	1	crestin
ENSDARG00000004094	1221.13103077367	1514.77318139377	-0.310429704006012	0.000909172655517859	0.0882244627372956	acsbg2
ENSDARG00000036074	408.898913922789	621.108532303558	-0.602658737702395	0.000912619886274326	0.0882244627372956	cebpa
ENSDARG00000008849	307.126350017198	170.992189949556	0.843960642811435	0.000936949968374061	0.0901280932449326	ptprq
ENSDARG00000030687	1297.31892533382	1016.04151223596	0.353170801113584	0.000942084200205239	0.0901755571142266	phka2
ENSDARG00000062506	121.850040466289	181.326861553517	-0.570559180681761	0.000972879352371417	0.0926667583133774	zc3h18
ENSDARG00000016830	460.719407179858	1032.16959726382	-1.16433243518433	0.000979992166674407	0.0928889160519532	rimkla
ENSDARG00000104380	211.673639937489	97.1376467154875	1.12045414285259	0.000998508536736111	0.0939359420732906	si:dkey-238k10.2
ENSDARG00000035327	7962.4376164519	11132.9914897535	-0.483396741629348	0.00100070711796465	0.0939359420732906	ckma
ENSDARG00000057093	479.922050493863	171.407451118191	1.48433752479712	0.00101560167866785	0.0943195294231394	kdm5ba
ENSDARG00000025679	45.8952836530307	106.769325859942	-1.21126357889505	0.0010161968446058	0.0943195294231394	comtb
ENSDARG00000060900	388.761992266011	286.048626340802	0.442417300065501	0.0010236595530667	0.0943195294231394	znf362a
ENSDARG00000114067	209.331167942102	304.189633129593	-0.538324213477902	0.00102420980434782	0.0943195294231394	tspan17
ENSDARG00000053481	48.9455745654585	91.2287849068277	-0.90823273747151	0.00103449223181811	0.0948170686625363	entpd5a
ENSDARG00000090428	3.8906025890531	23.7397082434976	-2.59427792884369	0.00105054262035107	0.0958182232877531	ctrb1
ENSDARG00000099959	2357.40895151775	3298.63920109069	-0.484671210802213	0.00105527763797947	0.0958182232877531	smyhc1
ENSDARG00000105136	106.034349881652	178.81381819858	-0.757689838116147	0.00106410654396685	0.0961704849107897	ccdc50
ENSDARG00000020761	2982.54855078429	2277.5560895433	0.389315357997617	0.00109464270603773	0.0984722334306438	arrdc2
ENSDARG00000068219	246.636417661136	346.874066271642	-0.491141236301797	0.0011048949457139	0.0989364686182802	b3gnt2l
ENSDARG00000043510	248.760565866264	179.186768835604	0.472549080438765	0.00111396950956826	0.0992914749560588	vamp4
ENSDARG00000032868	178.503693458045	302.132145366788	-0.759601471968081	0.0011201693994938	0.0993881808290591	pde4ba
ENSDARG00000100865	13.7099577695542	47.7703431323225	-1.79266679222985	0.00113352411489039	0.0997393162572864	si:dkey-269o24.1
ENSDARG00000096964	172.454803373159	91.16783730504	0.921588733861856	0.00113439292331122	0.0997393162572864	AL844141.1
ENSDARG00000025348	1574.02003748098	1964.0339227341	-0.319880713813361	0.0011477612364285	0.0998073739341308	igfbp5b
ENSDARG00000023797	1262.85582998514	1678.57080404851	-0.409775628848834	0.00114860247073115	0.0998073739341308	ryr1b
ENSDARG00000019360	1461.37605592883	2170.36377781874	-0.570778798609895	0.00115076458796568	0.0998073739341308	sec23b
ENSDARG00000044684	5116.77315966651	3950.01126793392	0.373392198602269	0.00115793788627356	0.0998073739341308	rbp4l
ENSDARG00000023532	1328.41364928924	1019.59254055987	0.381808858646221	0.00116084949354709	0.0998073739341308	pinx1
ENSDARG00000055120	635.782247832849	860.302451338269	-0.436769381854369	0.001166465920092	0.099848455036598	ctsba
ENSDARG00000041540	697.125798191619	505.896408116908	0.462578780256992	0.00117349983535875	0.100009979389719	sult1st2
ENSDARG00000089190	209.545126127214	321.85931009929	-0.621517492886155	0.00118612028123544	0.100347860243828	tanc1b
ENSDARG00000012066	1260.93273596427	1581.43183083723	-0.327218971502716	0.00118779310668934	0.100347860243828	dcn
ENSDARG00000094345	15.6305473740468	3.16763912376732	2.30526225486233	0.00119358659185772	1	si:dkey-261l7.2
ENSDARG00000069048	419.774851569236	545.83588049687	-0.381298790311979	0.00121810477480233	0.102100843735808	serpinf1
ENSDARG00000100635	5527.37827818809	8209.11744921974	-0.570619469055207	0.00122221097623286	0.102100843735808	chia.1
ENSDARG00000054833	960.499596929199	772.148118699684	0.314332229266569	0.00122430634503851	0.102100843735808	nucb1
ENSDARG00000076386	1864.27348573734	1461.07561999894	0.35208593993757	0.00126705907359622	0.104944158035134	epdl1
ENSDARG00000052494	86.4433919882216	144.675836267269	-0.737125495134839	0.00127794821933496	0.104944158035134	pcdh18b
ENSDARG00000069790	572.980665493562	365.881229684553	0.646820151850713	0.00127828467067892	0.104944158035134	dynll2a
ENSDARG00000114317	7.88740656715926	24.250533461014	-1.59750436992571	0.00128000439783474	0.104944158035134	BX927253.3
ENSDARG00000097635	333.949480260714	117.917694860459	1.50223284234942	0.00129472458091848	0.105018795099796	wu:fb18f06
ENSDARG00000113284	82.2904989385533	42.5610962384301	0.957182447343989	0.00129782959642865	0.105018795099796	CABZ01090361.1
ENSDARG00000076923	15.8542245564207	88.7175599802706	-2.49650301822767	0.00130489525632604	0.105018795099796	kazna
ENSDARG00000013087	2530.15493850535	1998.98336465238	0.339928147533126	0.00130775598084493	0.105018795099796	ndrg3a
ENSDARG00000038489	197.213060101723	293.845913452578	-0.577016227560218	0.00130793826432765	0.105018795099796	b3gnt7
ENSDARG00000019644	11148.2282181911	8997.08318070561	0.309307884063879	0.00134149840243231	0.106831375433855	ldhba
ENSDARG00000038794	154.711655132067	239.231288880773	-0.629624966565882	0.00134150870289026	0.106831375433855	zgc:113531
ENSDARG00000097491	119.187012106708	180.015548934652	-0.592208193737642	0.0013640425949005	0.108182496577599	ugt1b1
ENSDARG00000086826	3375.45398513351	2441.39503356524	0.467846864112008	0.00138381439280683	0.109299415862919	sult6b1
ENSDARG00000056087	151.125345327865	220.28203819176	-0.546764527232194	0.00138937551943498	0.109299415862919	ecrg4a
ENSDARG00000074760	48.0297472387627	17.0555602242811	1.48583955186073	0.00141797655520837	0.111099606630056	ttc7a
ENSDARG00000089237	56.5918051586363	24.2368258440588	1.23756047051218	0.00143786141217746	0.11146810337065	vsig10l
ENSDARG00000044251	205.108093744479	104.985708031609	0.96926740370479	0.00144092973147293	0.11146810337065	rasgef1bb
ENSDARG00000088615	35.5926352837563	67.5432811144285	-0.910127543803507	0.00144758572880357	0.11146810337065	ltb4r2a
ENSDARG00000027495	347.913111771654	472.252271615246	-0.441590384719419	0.00145021386664816	0.11146810337065	elovl4b
ENSDARG00000017696	478.817534531426	377.175867884189	0.344680560025712	0.00145136277869253	0.11146810337065	diexf
ENSDARG00000045748	31.8276833146541	71.8082730922424	-1.17707448517097	0.00146315972367628	0.111931718861235	stab2
ENSDARG00000061138	30.6854709014797	8.34580635388148	1.87757787886076	0.00147413173046346	0.11197586412023	senp7b
ENSDARG00000098021	105.472499559682	62.2756419208302	0.752898225405248	0.00147526227238839	0.11197586412023	si:dkey-111k8.2
ENSDARG00000024829	2073.52906113612	2822.85218425352	-0.445552500482237	0.00148534793601854	0.112092361395685	tnn
ENSDARG00000039117	872.092067006369	641.104522593873	0.444665376096205	0.00148833458082892	0.112092361395685	tefa
ENSDARG00000078654	181.938013698251	257.453442203782	-0.503211277387216	0.00150405960201585	0.112671072398956	tpx2
ENSDARG00000105003	626.398015387022	479.936490619499	0.384492225295497	0.00152068606106884	0.112671072398956	scn1bb
ENSDARG00000097425	19.8850786094089	49.4895229775763	-1.30786485948476	0.0015227667883131	0.112671072398956	CU638870.1
ENSDARG00000103521	62.5452802217884	31.9020015763517	0.970066251339758	0.0015253532674666	0.112671072398956	capsla
ENSDARG00000100886	31.4029168924173	66.8438364335996	-1.08593714625127	0.00152924267905437	0.112671072398956	si:dkeyp-97a10.1
ENSDARG00000028664	52.2891108641938	105.006045173104	-1.01585232967841	0.00153080969138616	0.112671072398956	ahsa1a
ENSDARG00000091348	1162.22130512691	1437.71865848306	-0.30707784639798	0.00155641198309703	0.114123174503994	rtn3
ENSDARG00000115013	35.6696701608344	15.2732223566948	1.22161233052248	0.00156643660113885	0.114426427055372	LO017845.1
ENSDARG00000113431	4.04010752302605	16.4777027653697	-2.03399718109073	0.001594399897756	1	si:ch211-276i6.1
ENSDARG00000005738	62.9680279342298	31.4688489139326	1.01229438111454	0.00159494858063391	0.116072830974897	rpf1
ENSDARG00000026806	21.0513829413279	3.04441149930887	2.79643902242306	0.00160637995196965	0.11609941502884	taf8
ENSDARG00000009021	331.780415234365	435.3984180936	-0.389937407299963	0.00160726378687448	0.11609941502884	chrna1
ENSDARG00000044968	259.56136964222	362.271025891115	-0.482774910554655	0.00162903677697917	0.117236346716601	vcla
ENSDARG00000060350	22490.2204076222	18042.6875632906	0.317948251579027	0.00166326825620369	0.118924650788277	apoda.2
ENSDARG00000105112	63.7445929562998	107.096351467932	-0.747315772852295	0.00166766899160496	0.118924650788277	ntn1a
ENSDARG00000001769	169.10990782916	281.750408134432	-0.732287398855469	0.00167085737559568	0.118924650788277	ptpra
ENSDARG00000024831	498.368567449156	373.008500258547	0.419286881679012	0.00168719066768648	0.119450801142946	crhbp
ENSDARG00000013072	103.919755274828	163.614175410878	-0.652494898161818	0.00169054450693788	0.119450801142946	mmp15b
ENSDARG00000019081	428.264001273767	568.351671812776	-0.40518997639977	0.00170705126181787	0.120177829371492	zgc:101723
ENSDARG00000101374	1.16390074259286	39.8280751782768	-5.07059982518199	0.00171320357860653	0.120177829371492	si:dkey-11n14.1
ENSDARG00000000837	294.735561150812	389.427782129484	-0.400689972004149	0.00175665897283972	0.122270959457603	snx9a
ENSDARG00000029290	20.0107304468827	47.1614196393467	-1.25721544718201	0.0017597705892276	0.122270959457603	stx11b.1
ENSDARG00000080010	583.470023055523	901.573546954578	-0.627314677542782	0.00176559292116195	0.122270959457603	adh5
ENSDARG00000082084	15.2777083435112	36.5240742253725	-1.25295667544552	0.00176821262969412	0.122270959457603	NC_002333.14
ENSDARG00000012060	309.233466716896	429.135280333189	-0.470400850545492	0.00178919155321022	0.123282911597262	thbs3b
ENSDARG00000098167	3.30514028952268	16.1804690084281	-2.29624451305119	0.00179171974315631	1	si:dkey-176f19.4
ENSDARG00000056984	6.03941855420762	20.5044062891976	-1.79422044510383	0.00180092260080478	0.123652745781759	rad9a
ENSDARG00000086421	8.70256929030402	0.206208704376094	4.90549824821953	0.00181566986831374	1	si:ch211-212k18.8
ENSDARG00000056156	136.820541205017	247.464161597773	-0.853260845856489	0.00182278743621815	0.124713319271672	npdc1b
ENSDARG00000098461	40.1737873444777	14.9458378503782	1.42807256129595	0.00184680548267243	0.125913253802835	si:dkey-11f4.14
ENSDARG00000070059	3.84996769756176	19.5557550485953	-2.34594352394384	0.00185456121646734	0.125999926563555	si:ch211-262i1.5
ENSDARG00000104678	122.000985002125	76.0160348795174	0.675462802228963	0.00186681245781296	0.126390246670985	CU467646.6
ENSDARG00000021082	69.6373432288629	24.3812097771821	1.50982483093811	0.00187331537446574	0.126390246670985	sec31a
ENSDARG00000005772	540.064761999039	430.750295575083	0.32603060123368	0.00188238479055649	0.126562695035651	tsr2
ENSDARG00000012866	195.285112997162	320.0512894446	-0.712876943069265	0.00189545437430805	0.126959568094302	picalma
ENSDARG00000062357	96.579259450592	51.8518574651475	0.899014661583466	0.00190135527329741	0.126959568094302	fam19a1a
ENSDARG00000071586	1935.73539182108	2550.88541685627	-0.398243873565826	0.00193783482801082	0.12895228953109	tgfbi
ENSDARG00000059770	475.265362265142	353.056607093735	0.429908839260243	0.00194450251417363	0.128954362979207	cpt1aa
ENSDARG00000094422	55.1735206664533	109.719199909568	-0.98100129412548	0.00195344623649752	0.129106849732597	si:dkey-12l12.1
ENSDARG00000033655	9375.10777528639	7777.01420466895	0.269661312808695	0.00196960205088156	0.129379489882955	stmn1b
ENSDARG00000006307	192.369499931923	61.0545790147499	1.65325225930845	0.00197088822013045	0.129379489882955	shisa4
ENSDARG00000008912	19.0290899336608	5.68972069614064	1.73477294470407	0.0020121556901041	0.131105564542852	slc8a2a
ENSDARG00000032571	131.839444142008	206.072766349939	-0.646596099341117	0.00202120842863146	0.131105564542852	il20ra
ENSDARG00000076891	684.230024826049	548.264277557695	0.319754498634395	0.00202222117956243	0.131105564542852	rfxap
ENSDARG00000103235	61.0142728922259	114.530872702998	-0.918542224962026	0.00202417113699015	0.131105564542852	mfsd8
ENSDARG00000103962	509.506785554544	676.35226529164	-0.407390200944188	0.00203320682769266	0.131253295245502	add1
ENSDARG00000076299	64.0749928216913	108.180164389659	-0.762372063451423	0.00207485915491321	0.133403696832952	FQ323119.1
ENSDARG00000070083	14414.4074204477	17689.5637085187	-0.29532101336442	0.00208024909373601	0.133403696832952	atp5f1b
ENSDARG00000097048	186.056467703317	257.309951098314	-0.467990940895469	0.00208725428825823	0.133412625247189	CU571318.1
ENSDARG00000082242	5.49939403731797	0.18707114172993	4.22676481070025	0.00209795186021307	1	RF00045
ENSDARG00000057805	6.88670281867508	26.978590682801	-1.97191733536907	0.00213156392552683	0.135798093891514	mrpl28
ENSDARG00000044862	0.351898279497421	7.27461439972876	-4.27141432088428	0.00215835724252667	1	opn1lw1
ENSDARG00000009782	1003.07778775861	1291.65247501437	-0.365294438809042	0.00217031007847256	0.137373052062934	myh11a
ENSDARG00000110032	12.866097467197	29.6241444386638	-1.21066670094407	0.00217042493867123	0.137373052062934	SAMD5
ENSDARG00000078768	83.3187678249041	139.75223492871	-0.745355409761766	0.00218739249448662	0.137654153469277	abhd15a
ENSDARG00000091538	35.11587955003	65.1791058588884	-0.891967919124177	0.00218903470855883	0.137654153469277	zranb3
ENSDARG00000031560	448.492349148843	339.561581779926	0.403046746897632	0.00220008634823321	0.137842113965507	srpk1b
ENSDARG00000104418	422.382678832485	622.878397577631	-0.563638438448431	0.00220621159195475	0.137842113965507	BX248318.1
ENSDARG00000001710	1961.17327817901	1557.28949044245	0.3327111217422	0.00221953961588665	0.13799446750694	flot1b
ENSDARG00000039820	299.54342093524	215.578633553775	0.473695396632094	0.00222722916856837	0.13799446750694	mea1
ENSDARG00000014943	37.6101017727276	80.2373912908761	-1.08134207886375	0.00222995537013942	0.13799446750694	kif23
ENSDARG00000097231	19.1176524870967	46.4242484080418	-1.28924140531533	0.00225076858006767	0.138312529352619	ugt1b2
ENSDARG00000096712	519.811267961887	383.145558917925	0.439404139503829	0.00225078187915693	0.138312529352619	si:dkey-193p11.2
ENSDARG00000101778	738.256619790054	975.088818167461	-0.399276015768148	0.00225644958081315	0.138312529352619	ca5a
ENSDARG00000094417	30.5794096107536	11.5882415452763	1.3853140065569	0.00227231487113498	0.138769020295323	si:dkey-13n15.2
ENSDARG00000003326	95.5085942527042	57.7215402340328	0.728206957957951	0.0022890718963197	0.138769020295323	cacng5a
ENSDARG00000031598	180.22496780547	120.105626172685	0.582491383087288	0.00229418904147444	0.138769020295323	calb1
ENSDARG00000025518	177.925037915517	121.249628738983	0.551146955958523	0.00229426891224705	0.138769020295323	zgc:101679
ENSDARG00000094990	150.499510138333	236.647605017021	-0.658131593696697	0.00229960498868273	0.138769020295323	si:dkey-91f15.1
ENSDARG00000069375	681.813516505993	464.435066969131	0.552860382141495	0.00231134375326457	0.138896497120011	zgc:162608
ENSDARG00000079997	10.3075064774877	25.4181043015682	-1.30915813473199	0.00231601384729986	0.138896497120011	si:zfos-223e1.2
ENSDARG00000105061	101.952515275847	48.816701620479	1.06071328040736	0.00232736549911718	0.139147812348757	si:ch73-261i21.5
ENSDARG00000078362	484.65907308186	616.69286692665	-0.34754713282489	0.0023591831412091	0.14019217148321	zmp:0000000846
ENSDARG00000091126	145.329701402066	87.9770541123383	0.727364859384568	0.00235926303715762	0.14019217148321	rnf207a
ENSDARG00000092653	4.84490630605274	0	4.61797036942847	0.00236565037198677	1	si:dkey-1h24.6
ENSDARG00000104823	31.9899380056295	58.8793041415607	-0.883992879267225	0.00238414767389346	0.141238943449463	znf648
ENSDARG00000032264	65.8240598332681	109.637942510507	-0.738718961309047	0.00240563590797135	0.142078757835232	mybl2b
ENSDARG00000079327	405.290910035212	542.283997177863	-0.42004395565465	0.00241387595721448	0.142133405226165	hmcn2
ENSDARG00000087749	60.1400922846021	118.930781718112	-0.974877649736394	0.00246283586027527	0.144578137767398	ccser2a
ENSDARG00000100443	130.792118656744	78.607597666647	0.735152328622758	0.00250402677201202	0.146553446406523	CR376766.2
ENSDARG00000098315	1500.84085838934	2117.67978618123	-0.496962306988254	0.00253001142236131	0.147174266946367	cyp1a
ENSDARG00000063008	100.688378941885	178.609955079929	-0.831024923170791	0.00253682784343746	0.147174266946367	si:dkeyp-27e10.3
ENSDARG00000078113	388.575797955272	234.466821771992	0.7282021852292	0.00253735677150084	0.147174266946367	atp5mea
ENSDARG00000059259	110.966538263454	193.222741413414	-0.794608967822351	0.00255105566421439	0.147396456353898	pabpc4
ENSDARG00000030913	555.336538121506	701.54780336772	-0.337533457016983	0.0025632087927061	0.147396456353898	cluha
ENSDARG00000057568	403.005855959453	304.399626823365	0.403587831987992	0.00256404499988558	0.147396456353898	nefla
ENSDARG00000099758	321.088553450638	437.66355603054	-0.444429840217475	0.00257152996263556	0.147396456353898	igf2bp2b
ENSDARG00000089304	8.80930550189608	32.7702051619163	-1.89018135702712	0.00261543238291222	0.14930836968709	si:dkeyp-4f2.1
ENSDARG00000009014	1802.31199851165	2430.20205090369	-0.431468671501508	0.0026202539273994	0.14930836968709	col11a1b
ENSDARG00000077293	29.8553675785424	57.0077615325618	-0.941441653151235	0.00263309675537436	0.149601470917191	synpo2la
ENSDARG00000061789	232.167886322803	152.861436342645	0.606761583367666	0.00265426137435076	0.150364293775538	gnl1
ENSDARG00000075650	396.704979338102	294.486398237482	0.431355626336443	0.00266837710653962	0.150724521968521	vps26c
ENSDARG00000062756	120.444240377434	173.000018307166	-0.523292496338873	0.00267998509017565	0.150928752070542	pllp
ENSDARG00000070109	7.30451766056758	20.6045634499979	-1.53042955904863	0.00268752757019235	0.150928752070542	ncapg
ENSDARG00000091669	229.876573720514	386.891739988684	-0.752788780449282	0.00272750900123185	0.152732643812496	bicdl2
ENSDARG00000054606	20.0490361896582	52.1940459038568	-1.37300370488141	0.00273803629947316	0.152881561307652	mrpl1
ENSDARG00000027153	57.257632637691	30.2938446182919	0.914030746216797	0.00274752693124539	0.152971907739338	gabrr3a
ENSDARG00000113674	8.48591557041362	1.1411971439085	2.95931100260517	0.00274779218075945	1	CABZ01058222.1
ENSDARG00000014496	117.773000781866	71.1188161398708	0.726805870663236	0.00275980218377588	0.15321633209414	trpv6
ENSDARG00000098995	224.37845528579	144.555722226201	0.634390289279581	0.00279186217475384	0.153941185418272	cyp2k6
ENSDARG00000030723	193.254224989817	282.412798774173	-0.547449878031922	0.00279348999618886	0.153941185418272	cldn11b
ENSDARG00000069171	230.344108126569	162.513696605741	0.505432941848045	0.00279789069969957	0.153941185418272	gramd4a
ENSDARG00000000631	222.350716853673	142.079924168599	0.649355326718627	0.00281234368183733	0.153941185418272	ptpn4a
ENSDARG00000104130	378.317113465643	477.695133352694	-0.337385846032352	0.00281572933571831	0.153941185418272	rbm26
ENSDARG00000091377	94.2207671825464	55.0997310174926	0.767930915774557	0.00282039328953244	0.153941185418272	galn
ENSDARG00000023536	3002.55372167423	3724.23375674733	-0.310877514215973	0.00284650919490084	0.154516762658099	nnt
ENSDARG00000020114	23.4640825639792	58.4807383722516	-1.3235636724737	0.00286228731030759	0.154516762658099	slc20a1a
ENSDARG00000103642	76.6314840859687	35.7358009593576	1.09469340285618	0.00286487427593457	0.154516762658099	pglyrp6
ENSDARG00000114258	3.89958485404249	18.9894292384196	-2.2311550758286	0.00286863884059596	0.154516762658099	si:dkey-30c15.13
ENSDARG00000104758	100.048598646493	52.7039105019714	0.926081204517434	0.00287069895113858	0.154516762658099	zgc:194981
ENSDARG00000091531	0	5.01432832607076	-4.89683484007342	0.00287151663538759	1	carm1l
ENSDARG00000078423	22.9728155305855	56.1861156146176	-1.28337934824074	0.00288000161024629	0.154589257703579	zgc:194285
ENSDARG00000027099	1454.54611221475	1160.13832987274	0.325258136322977	0.0029168208889667	0.155722882807925	psmc4
ENSDARG00000016143	126.812524463595	210.885084779055	-0.732100933631167	0.00291714936658354	0.155722882807925	xiap
ENSDARG00000097538	6.65295559303159	0.445330843900507	3.92956540672563	0.00294291104812564	1	CR627496.1
ENSDARG00000043130	1099.2612421486	1379.91906310395	-0.328628610704426	0.0029565013846404	0.157391173712185	notch2
ENSDARG00000035809	13539.7681719059	18438.5317160079	-0.445530581394704	0.00300208008279254	0.159380923739732	col1a1b
ENSDARG00000100098	5.34123324089662	0	4.7638514749987	0.00304347106989302	1	CR382281.1
ENSDARG00000042562	149.781174844248	94.4361090161674	0.671634652307432	0.00304964139621427	0.161146557520838	allc
ENSDARG00000077694	788.209753910838	994.038281113776	-0.334932049568935	0.00305475446937294	0.161146557520838	dtnba
ENSDARG00000101195	473.251530032213	665.037447136666	-0.49148225910221	0.00306021716459211	0.161146557520838	cyp1c1
ENSDARG00000087426	521.146568345021	402.254657211731	0.372910714691441	0.00308275867126089	0.161894820922352	si:ch211-151p13.8
ENSDARG00000020007	11372.3037087453	15128.2649540638	-0.411720069244996	0.00310424530214343	0.162305922151805	col1a2
ENSDARG00000102558	2791.53627096096	2220.96746300356	0.329943970015329	0.00310729262726939	0.162305922151805	pde6ha
ENSDARG00000079664	83.775524632476	47.8209771036502	0.808018174150008	0.00311799568704752	0.162428349048312	zgc:172341
ENSDARG00000015902	24.0054865192517	50.9422865697101	-1.08953222448564	0.00314165448309742	0.163223230644562	stat6
ENSDARG00000099573	31.4641844579723	12.6398709718858	1.30782308991302	0.00316334822903208	0.163912051835526	CR759927.3
ENSDARG00000012076	2260.66889528775	3227.44050729906	-0.513555926391979	0.00322630560749849	0.166703553015457	apoa1a
ENSDARG00000036295	1151.88550661348	948.073279547994	0.280989161100601	0.00323438008784042	0.166703553015457	golga7ba
ENSDARG00000079637	200.389931935597	284.228183539518	-0.505013335980387	0.00329788591275053	0.169191497954008	alpk2
ENSDARG00000036383	30.0125533062604	10.2089049451723	1.5405169337814	0.00330844668502803	0.169191497954008	si:ch73-335m24.5
ENSDARG00000099860	2810.64283709451	3582.16111443557	-0.349426042026494	0.00330877305452746	0.169191497954008	pkmb
ENSDARG00000076362	49.6221780765112	83.4437667992933	-0.743469343977125	0.00331801219529288	0.169218621959937	tmem260
ENSDARG00000086665	343.037141376143	252.213868595822	0.444425589266829	0.0033465998643285	0.170229795716668	si:dkey-175g6.2
ENSDARG00000101624	632.702172885513	821.249847808857	-0.377415000913269	0.00336951858860716	0.170818123121973	lmnb2
ENSDARG00000038585	131.572625447931	189.04331873591	-0.528149692459498	0.00337574799438204	0.170818123121973	eif4e2
ENSDARG00000043673	401.115423038228	267.221359576268	0.586223383058549	0.00340413277271729	0.171408644828456	si:dkey-174m14.3
ENSDARG00000091111	838.681309906521	658.887888076678	0.34766668861452	0.00340506082567979	0.171408644828456	si:ch211-15b10.6
ENSDARG00000013755	3217.64043668999	4307.79173298233	-0.420833149391595	0.00343161103245343	0.171890565849778	actn3a
ENSDARG00000022858	5.00714160266732	0.18707114172993	4.10293129354588	0.00344978066237008	1	wnt7ba
ENSDARG00000016903	472.877682303657	600.00499686979	-0.342246780695903	0.00346011378537597	0.171890565849778	wdr5
ENSDARG00000079752	1174.33468423442	1411.32234708116	-0.265003168595919	0.00347308468183944	0.171890565849778	col6a4a
ENSDARG00000036076	494.922080533363	393.306675004709	0.333615431254383	0.00348186187876552	0.171890565849778	heatr3
ENSDARG00000055618	7879.43217825292	11022.3014456432	-0.484299966953894	0.00349041648704856	0.171890565849778	acta1b
ENSDARG00000014018	462.11726080876	328.527274470098	0.491379929977559	0.00349104753969031	0.171890565849778	lhx1a
ENSDARG00000063475	473.64053527173	349.663766201917	0.439337846513577	0.0034986265439149	0.171890565849778	abcg1
ENSDARG00000045074	82.6028132578624	28.7113973795784	1.52312586280375	0.00350303768312531	0.171890565849778	arl4d
ENSDARG00000070512	56.8418152055299	93.5901004353808	-0.713426877109011	0.00350358487919057	0.171890565849778	tnrc5
ENSDARG00000074363	326.742884510163	228.340964969419	0.516477789774734	0.0035112303664776	0.171890565849778	TTC9
ENSDARG00000042544	191.542612895653	263.437035084242	-0.461170791081318	0.00351194249613309	0.171890565849778	degs2
ENSDARG00000061654	63.4421291062276	106.682422959404	-0.741787877059543	0.00352264606877767	0.171981245634218	wwc3
ENSDARG00000018423	67.9280050206584	23.9451882464675	1.50329307448084	0.00354176959805852	0.17248151644079	sulf2a
ENSDARG00000092269	39.3833091217317	17.0538503213356	1.21892057743987	0.00355705947878819	0.172628930368422	si:dkeyp-41f9.4
ENSDARG00000005139	239.646646231107	333.478166265073	-0.479347357207445	0.0035801929164252	0.172628930368422	hhatlb
ENSDARG00000060246	364.615109740053	460.63155100987	-0.338435524317096	0.00359335934724995	0.172628930368422	slc16a6b
ENSDARG00000043287	446.740485938655	329.230677900151	0.441787252945141	0.00360342812281551	0.172628930368422	atg101
ENSDARG00000055698	448.827334693152	350.433189088827	0.356885634741137	0.00360474219207039	0.172628930368422	pcnxl2
ENSDARG00000091222	5.96253945567081	19.180266761006	-1.66898503972725	0.00360675996465812	0.172628930368422	si:dkey-190l8.2
ENSDARG00000078888	952.532340283494	1147.3887905021	-0.267932200082158	0.00361219409432677	0.172628930368422	iqgap1
ENSDARG00000098175	93.828619370179	55.8657706112434	0.745906020590066	0.00361587024136419	0.172628930368422	dgkab
ENSDARG00000062696	15.3201222570077	2.80769076560865	2.41556811886568	0.00361823195065016	1	dgkg
ENSDARG00000054447	135.968323016032	204.788029421447	-0.591485145117888	0.00363042916110756	0.172899188797747	slc29a1b
ENSDARG00000025089	125.137166635343	187.546960169429	-0.590694818396197	0.00364336224394168	0.173090884503743	loxl4
ENSDARG00000001220	304.852045256328	412.48367668868	-0.436677974926056	0.00366701658028205	0.173789754076733	mycbp2
ENSDARG00000033170	426.444920470019	320.573995180849	0.412099961038745	0.00370234667248276	0.175037221880809	sult2st1
ENSDARG00000004199	11.7246715279843	28.5592074615309	-1.28254216804948	0.00373989328535363	0.176383170941035	spam1
ENSDARG00000063126	659.443185079728	501.951022919094	0.394216473683674	0.00377059945142811	0.177057216821	gusb
ENSDARG00000093628	301.08650165873	207.91342461574	0.532923069762722	0.00378067731666867	0.177057216821	s100a11
ENSDARG00000037099	591.532886493946	817.049312773632	-0.467802777699399	0.00378494867775664	0.177057216821	irs2a
ENSDARG00000010553	107.674480518256	192.601584905194	-0.841351745466423	0.00379063363684504	0.177057216821	mmgt1
ENSDARG00000059908	1269.86749710963	994.057398245211	0.353199245875967	0.00386749534692876	0.180214153683867	si:ch211-217k17.7
ENSDARG00000101812	29.4865076804519	13.0201197661233	1.17894104230388	0.00388787359228821	0.180730315243426	srcin1b
ENSDARG00000103057	1831.73432432736	2152.83100132615	-0.23329299353922	0.00392753370765468	0.182138203993886	zfhx3
ENSDARG00000074508	77.730945411838	125.155424230787	-0.685618064934098	0.00394340310257126	0.182419843723226	si:dkey-28e7.3
ENSDARG00000089787	797.312288594971	559.284744405285	0.510181073882288	0.00395238300692081	0.182419843723226	crebzf
ENSDARG00000007294	1784.46209260722	1345.89128002174	0.407361871680174	0.00398920473060806	0.182962271016364	aco2
ENSDARG00000099871	194.752409890115	255.876750232531	-0.391332573488411	0.00399400819032001	0.182962271016364	myo7aa
ENSDARG00000075571	179.848245006766	251.934859216584	-0.487495452011697	0.00400175760471613	0.182962271016364	bicd2
ENSDARG00000005629	211.8823373026	350.25850448733	-0.723114011730236	0.00400179945355126	0.182962271016364	smyd2b
ENSDARG00000087767	39.4251165114438	18.7282373049332	1.07744671991891	0.00402114292264759	0.183415089506961	CABZ01074298.1
ENSDARG00000042725	643.151214184887	972.306788938834	-0.595760653786118	0.00404246345234874	0.183603701809272	cebpb
ENSDARG00000027397	503.54045558471	660.751224852356	-0.392910084891857	0.00404574034399773	0.183603701809272	vangl2
ENSDARG00000032603	126.999067975547	88.1083411891417	0.525955484515728	0.0040668385905033	0.183603701809272	st7l
ENSDARG00000026908	1658.43251736994	1358.86539820592	0.286569190205333	0.00406789630740484	0.183603701809272	tmed2
ENSDARG00000101209	980.283745134823	1235.94853331758	-0.335187709780005	0.00407361184518404	0.183603701809272	lamb1a
ENSDARG00000075975	63.7610388033606	28.3291543464059	1.16859023143404	0.00410494621034248	0.183603701809272	slc45a3
ENSDARG00000097539	8.9303929779	23.8155867812883	-1.43501441041634	0.00411962153189521	0.183603701809272	si:ch211-39f2.3
ENSDARG00000054641	359.739526384181	475.328606279019	-0.404184015320862	0.00412109674805775	0.183603701809272	fam46ab
ENSDARG00000070846	108.829415384253	69.8801419731578	0.634203963928766	0.00412370983240054	0.183603701809272	dazap1
ENSDARG00000088440	348.757978822433	456.330918369675	-0.386935891920357	0.00412895367384736	0.183603701809272	ssh2a
ENSDARG00000104572	402.962557874268	786.251799472491	-0.965625241156773	0.00412921711135052	0.183603701809272	si:dkey-35h6.1
ENSDARG00000040118	20.1263261815878	50.7982710597362	-1.34855129869178	0.00415369616863664	0.184270480029175	zgc:113232
ENSDARG00000068036	59.4956144050612	103.840691426242	-0.799705854423343	0.00417914800225186	0.184977277521084	tmem119b
ENSDARG00000034173	53.7731409682658	88.4353188460803	-0.70876302025204	0.00421076609197899	0.185953172575554	prkcq
ENSDARG00000035324	194.133223397683	314.606523974143	-0.697100089677698	0.0042274525463038	0.18613338168626	hnrnpl
ENSDARG00000094760	211.474256521413	149.328359049336	0.500587374357319	0.00424080926056433	0.18613338168626	si:dkey-125i10.3
ENSDARG00000097978	65.0801405710333	33.729189164853	0.950476145509797	0.00424358437996055	0.18613338168626	CR387984.1
ENSDARG00000040041	299.477335908839	408.52008473026	-0.449607965941945	0.00427763847316447	0.186860475704603	mcm4
ENSDARG00000074646	10.6543741780535	28.7640906187956	-1.43791162474766	0.00427939435379281	0.186860475704603	adamts16
ENSDARG00000068840	17.668696867098	4.06415018406784	2.09653451781734	0.00430099829546735	0.187173233432885	si:ch73-95l15.3
ENSDARG00000004177	194.263976654862	308.297732577005	-0.661895919535317	0.00430582241492972	0.187173233432885	fam169ab
ENSDARG00000075193	4.28498536155713	0	4.43969939581757	0.00430597620140729	1	BX908780.1
ENSDARG00000038658	372.856805084545	478.428088857987	-0.359720534925537	0.00433141707267225	0.187865547185479	cavin4a
ENSDARG00000007024	2405.28513846735	1783.29325336853	0.431947768403096	0.00435035185681526	0.188266563317989	uox
ENSDARG00000061177	9.90846802869468	37.488718646115	-1.93788232263957	0.00436560112303482	0.188506656492643	mov10b.1
ENSDARG00000076685	23.9454078408467	47.5623699840529	-0.98853656762596	0.00438949561365908	0.189118158024412	wisp1b
ENSDARG00000032469	14.7856869786526	47.7939490793739	-1.69353639865602	0.00445087735833017	0.190451901074909	ampd3b
ENSDARG00000095268	644.842527241411	792.087529461972	-0.297557614507862	0.00445120075552509	0.190451901074909	si:dkey-261h17.1
ENSDARG00000087597	8.54295687516402	23.7796740595751	-1.50151524862418	0.00446349609550399	0.190451901074909	si:dkey-51d8.3
ENSDARG00000058824	323.518957355206	429.531267599488	-0.409753223414564	0.00446805306436302	0.190451901074909	mrpl4
ENSDARG00000020609	6451.53281235967	5291.10846245773	0.286052672058883	0.00446945946632486	0.190451901074909	snap25a
ENSDARG00000045760	333.34036421878	240.649261713209	0.470382026855422	0.00448585043121216	0.190732078181364	prmt8b
ENSDARG00000090062	299.072460375778	220.2465702969	0.442134099593718	0.004544971502805	0.192823889238	rac3a
ENSDARG00000078191	21.1355137213733	45.6495736803349	-1.11494096442329	0.00457401623809624	0.193633354079408	zbtb46
ENSDARG00000092916	130.03521300437	79.4562554259438	0.71057834368137	0.00459099900208583	0.193652575717287	mlnl
ENSDARG00000003146	135.762988200523	85.1454528737162	0.668191699288191	0.00459772458979914	0.193652575717287	si:dkey-27m7.4
ENSDARG00000002750	61.9303873217679	102.997527054217	-0.72233999095466	0.00460436879117835	0.193652575717287	phf20a
ENSDARG00000098699	0	4.95289814840016	-4.8802369472134	0.00466231552865156	1	si:ch211-11c3.9
ENSDARG00000093318	19.3766402297001	45.3541102486746	-1.22461700903216	0.00467400585165812	0.196082262831848	si:dkey-57a22.15
ENSDARG00000054707	139.007470300677	254.280814784108	-0.872024047250003	0.00468232051639017	0.196082262831848	dhx8
ENSDARG00000075509	126.420483865227	192.791587132546	-0.611449474528794	0.00470932250771413	0.196451770584306	phf12b
ENSDARG00000098332	9.56844725160409	34.5702281322525	-1.82689160212346	0.00471136457682499	0.196451770584306	zgc:112970
ENSDARG00000017773	40.8416095988465	74.9235129705006	-0.86697477390468	0.00473341401216863	0.196948538908884	slc16a12a
ENSDARG00000103034	561.01580275168	453.506201458936	0.305884798602722	0.00475746761707491	0.197283782745943	CABZ01068499.1
ENSDARG00000102568	9.98308152291148	26.6769276499558	-1.41119485539341	0.00476177726868648	0.197283782745943	si:ch73-106k19.2
ENSDARG00000111102	653.941843642203	474.445910396733	0.461631518955806	0.00478751579055085	0.197928126225944	camk2n2
ENSDARG00000031483	174.557282735822	273.439602532468	-0.649183173250968	0.00481047094379556	0.198454906388305	col9a1b
ENSDARG00000030604	81.2894075639132	35.4742234485693	1.1877267323756	0.00482727835454066	0.198665454438769	phkg1a
ENSDARG00000058504	42.0108378250866	85.1811092909619	-1.01940108515321	0.00483642391194876	0.198665454438769	ap1s2
ENSDARG00000015536	699.000362414425	845.518665410013	-0.275500186029329	0.0048462469972712	0.198665454438769	sox6
ENSDARG00000103615	4.76735859564312	0	4.61455172881131	0.00486517283459666	1	si:dkey-31j3.11
ENSDARG00000076401	220.292551801252	156.153105967721	0.496161208865112	0.00491538066514135	0.200742062245694	cacng3b
ENSDARG00000075433	2920.79161371859	3925.56029375528	-0.426291464206664	0.00491756582929085	0.200742062245694	myom2a
ENSDARG00000030778	37.6969014733392	13.5405853792625	1.48744869194996	0.00496643398245683	0.202311905058949	BX323854.1
ENSDARG00000103037	7.59428979300723	25.8584542693618	-1.75053960806789	0.00498091586303474	0.202477355930184	CR848788.1
ENSDARG00000114141	9.33034912110587	1.18736015643219	3.06353352968492	0.0049864899411555	1	CABZ01083546.1
ENSDARG00000031985	51.003533406004	19.6014239196529	1.37106389810509	0.00499145546821344	0.202482194577986	ptpa
ENSDARG00000096988	10.4457021622422	58.1969842897155	-2.47422087965348	0.00506347080829275	0.204975627658201	CR589944.1
ENSDARG00000092493	1165.7021762293	1723.41810825765	-0.563480979448849	0.0050890468603401	0.205410634125668	si:dkeyp-44a8.2
ENSDARG00000103830	2.75853551408596	14.6963334351904	-2.39439009556195	0.00509088009803362	1	ddr2l
ENSDARG00000013687	127.361448119099	184.041180535454	-0.528816493893937	0.00509896687475739	0.205410634125668	cilp2
ENSDARG00000062590	3411.19695772929	4138.76158847175	-0.278607599656461	0.00510593053793927	0.205410634125668	pleca
ENSDARG00000059054	8030.37276184245	6306.909758854	0.348460167333426	0.00514341557756736	0.206491132412627	pdk2b
ENSDARG00000061222	50.8178795223241	89.824336061598	-0.812513863643946	0.00515883031757853	0.206682952372924	uba7
ENSDARG00000032532	470.103712826061	587.182985953675	-0.320698134570282	0.0052020938735162	0.206855999884486	arpp19a
ENSDARG00000089441	1715.5268352321	1293.59403572171	0.407061270548046	0.00521173541802837	0.206855999884486	si:ch211-105c13.3
ENSDARG00000102175	205.605626486374	118.783351779288	0.793486130130499	0.00521235682633478	0.206855999884486	hamp
ENSDARG00000012534	104.047737737325	69.0213086992226	0.593574247067059	0.00522540245053379	0.206855999884486	slc6a6a
ENSDARG00000078309	240.288293268651	151.971772276349	0.656974588651355	0.0052399343907676	0.206855999884486	fam83b
ENSDARG00000016153	1012.45186883135	1225.1307622786	-0.275766753913786	0.00524053027009998	0.206855999884486	dag1
ENSDARG00000020574	57150.997537943	69283.2628476228	-0.277719770753937	0.00524403387683874	0.206855999884486	atp2a1
ENSDARG00000028213	4980.60739692702	6816.72944742883	-0.452887220118978	0.00525247756786725	0.206855999884486	ttn.2
ENSDARG00000004587	712.112574300444	561.887857769618	0.342277146480088	0.00525926353082073	0.206855999884486	kat5b
ENSDARG00000001976	162.411545233792	223.712283462333	-0.463381783315032	0.0052769209131644	0.206855999884486	fkbp16
ENSDARG00000067990	70653.1566244658	89723.8293230318	-0.344742593822185	0.00528025196555529	0.206855999884486	myhz1.1
ENSDARG00000060868	42.1866143047119	76.8278586259956	-0.868727460244102	0.00531401247395358	0.207024175482272	mbtd1
ENSDARG00000027529	267.453320104177	424.308534565587	-0.665795359059618	0.00531963190464599	0.207024175482272	hmox1a
ENSDARG00000040799	368.420579398812	260.363196795253	0.500596760716118	0.00532367473369789	0.207024175482272	sst1.1
ENSDARG00000095553	26.0915555050866	7.44446631743994	1.81941536122561	0.00533412118698096	0.207024175482272	lenep
ENSDARG00000103865	96.5955677922726	55.7017059074332	0.797872551385608	0.00534576893288001	0.207024175482272	wu:fc30c06
ENSDARG00000026180	2029.65804986181	2340.42472481385	-0.205448682904571	0.00535598802467685	0.207024175482272	prpf8
ENSDARG00000036252	152.634663244057	245.16730076322	-0.67870807738027	0.00536240877063403	0.207024175482272	rras2
ENSDARG00000076819	43.5307838833713	81.2151050585647	-0.903794438895683	0.00537187218918264	0.207024175482272	nlrc8
ENSDARG00000096073	48.6952455456583	84.0168069616602	-0.784626196834432	0.00538043377173318	0.207024175482272	col19a1
ENSDARG00000105416	153.856258203217	212.986230990007	-0.468534464172407	0.00539191853906533	0.207056065479404	adgrg4a
ENSDARG00000077664	537.904556546464	680.205169688034	-0.338126801520519	0.00540420206379594	0.207058701160954	zgc:110239
ENSDARG00000093545	11.1617093487339	2.01272126906335	2.50020954325818	0.00541368461910089	1	BX294165.1
ENSDARG00000019797	43.8340722887532	83.712364156325	-0.933526113947329	0.00543424319027664	0.207058701160954	qrich1
ENSDARG00000099672	286.315038692161	385.229085424924	-0.430814933535933	0.00544653332456696	0.207058701160954	capgb
ENSDARG00000078227	206.731955320439	277.772294531019	-0.426580150208918	0.00546278207268354	0.207058701160954	cspg4
ENSDARG00000043716	151.221150631152	217.29253591398	-0.516921871186574	0.00547105582696021	0.207058701160954	cldn5a
ENSDARG00000059387	23.1556174798159	46.0733229946769	-1.00466812855829	0.00548031447816141	0.207058701160954	fgf7
ENSDARG00000056831	474.067960865866	370.816977018854	0.356784067391632	0.00548872442110042	0.207058701160954	gng2
ENSDARG00000098478	86.7310529427171	49.8970479008589	0.799985196982605	0.00549930487598948	0.207058701160954	FO704758.1
ENSDARG00000003081	8271.71114641513	11016.5954908012	-0.413319541837445	0.00550166632904584	0.207058701160954	mybphb
ENSDARG00000100897	276.902144011111	362.33279019789	-0.387234337856401	0.00553446334187343	0.207058701160954	pdgfrb
ENSDARG00000070229	223.984298800978	141.765583564643	0.660664996599255	0.00554670681851184	0.207058701160954	zgc:158258
ENSDARG00000039576	2052.7016584919	2545.58307277881	-0.310981649808448	0.00555310058138172	0.207058701160954	fstl1b
ENSDARG00000010905	163.685624383186	112.125586278497	0.550783501119525	0.00555602368895516	0.207058701160954	mettl13
ENSDARG00000041750	139.76828091639	79.8333471102119	0.812425938086345	0.0055579187811714	0.207058701160954	ccdc92
ENSDARG00000091253	198.149853515357	264.840802770708	-0.419804306223197	0.00556726477135499	0.207058701160954	smyd1b
ENSDARG00000032865	1420.96294391795	1121.45047079264	0.341153801035529	0.00559223265943835	0.207058701160954	pacsin1a
ENSDARG00000111690	11.8639691622381	2.32011463527045	2.34897767866656	0.0055991810253016	1	BX322608.1
ENSDARG00000010052	501.29234724971	639.445349655499	-0.35154653661288	0.0055991941506427	0.207058701160954	ndrg3b
ENSDARG00000019601	1952.94737991684	2480.7088805949	-0.344845663183359	0.00560208888227195	0.207058701160954	col12a1b
ENSDARG00000042627	512.507424902089	674.783847572828	-0.396658052401397	0.00560216487901381	0.207058701160954	nhsl1b
ENSDARG00000041569	6411.89053551335	8610.81442917206	-0.425233377003491	0.00562298372802279	0.207058701160954	ces2
ENSDARG00000094929	1118.0200804551	738.23979507706	0.598771078367011	0.00563019183771713	0.207058701160954	apoa4b.3
ENSDARG00000008829	687.907058584491	559.632950853625	0.298191677461099	0.00563378474360811	0.207058701160954	chga
ENSDARG00000100007	187.707246947033	125.56726292057	0.576052032111878	0.00564602450076388	0.207058701160954	arhgap39
ENSDARG00000060068	11.2103275574414	37.5855913966143	-1.76295722843415	0.00564773360173463	0.207058701160954	fam98b
ENSDARG00000077081	644.168531351768	764.620046651857	-0.246174150496172	0.00566997993829924	0.207482825199798	slc38a10
ENSDARG00000040048	232.797888977191	171.781952837466	0.435460847008729	0.00571073154502792	0.208581249344807	GALNTL6
ENSDARG00000056045	99.4407165170375	58.6444885678537	0.767331134848398	0.00572408397810926	0.208676690016212	si:ch73-139e5.4
ENSDARG00000045704	1.62289271639714	14.7485210056848	-3.18637876419576	0.00573441128954655	1	dclre1c
ENSDARG00000094908	11.9584006798379	28.7757206338886	-1.25059440071589	0.00575158670029431	0.20928666886408	lingo4a
ENSDARG00000100789	183.551418087607	131.193944205422	0.485451599720865	0.0058049934777499	0.210835193020857	plgrkt
ENSDARG00000033160	521.37392574399	770.148555570356	-0.563219389470032	0.00581688222816298	0.210872833163125	nr1d1
ENSDARG00000028086	187.108249737645	125.284601688404	0.575203548979244	0.00583961168741015	0.211209719923829	zbtb2b
ENSDARG00000014232	52.91429037202	86.7537713875333	-0.713270445018025	0.00585090654447023	0.211209719923829	si:dkey-121j17.5
ENSDARG00000040528	136.059641137019	91.8884391539499	0.565286800848305	0.00586391132578837	0.211209719923829	lgals3bpb
ENSDARG00000015156	584.580789452341	733.314399466182	-0.32626169291381	0.00586965409700313	0.211209719923829	fbln2
ENSDARG00000074908	2135.93598349408	2666.07349948024	-0.320409212803129	0.00588856979564795	0.211305355171958	col6a1
ENSDARG00000097617	126.013804415555	183.83675350607	-0.547135542394504	0.00589406116531323	0.211305355171958	si:ch211-178n15.1
ENSDARG00000113527	3.14132938400133	16.2069238386076	-2.3971422780641	0.00593065924153122	1	si:ch211-209n20.3
ENSDARG00000057437	649.402072548492	510.405016895159	0.347276957024474	0.00593964160784194	0.212471501707462	apodb
ENSDARG00000010752	516.2549581251	375.727513696065	0.457180363254168	0.00594845849049764	0.212471501707462	cwc15
ENSDARG00000089368	833.08674535316	663.0663080963	0.329677689698945	0.00597784092394143	0.212775390779653	hopx
ENSDARG00000112751	31.8494935728219	13.1464849012241	1.2711726228455	0.00597886693251457	0.212775390779653	BX511129.3
ENSDARG00000057055	8.24386420176256	1.10862867690771	2.92259892268034	0.00600370859054447	1	ndufs8b
ENSDARG00000020258	330.185487796393	455.263303244571	-0.462975878938861	0.00602219142000624	0.213925414044134	ewsr1a
ENSDARG00000058352	44.2859079367911	19.9856005700356	1.14893326954407	0.00606294598227404	0.214903585247398	acot9.1
ENSDARG00000026926	243.803851639808	328.238005169262	-0.428439930866492	0.00607184747572546	0.214903585247398	rom1b
ENSDARG00000030490	542.422787119079	670.471262680492	-0.305287959518051	0.00612585573251381	0.21607341100186	sptb
ENSDARG00000104039	390.270244261256	514.997974081902	-0.400354948374901	0.00612713959456666	0.21607341100186	errfi1a
ENSDARG00000044241	421.128821896312	323.283552819799	0.380357140453756	0.00613849317488712	0.216081632031217	dram2b
ENSDARG00000071596	138.356352142263	93.7062241247297	0.563867740906085	0.00615500032654672	0.216270906591554	neto1l
ENSDARG00000009764	128.598591523772	70.609391728138	0.859900145173245	0.00619270474583004	0.217202970967912	srek1
ENSDARG00000057167	2314.9465022444	2860.27248872938	-0.304491364971296	0.00627495532032072	0.218681280036389	eif4g2b
ENSDARG00000101334	600.747279727802	741.591950683096	-0.304125211580036	0.00627779929893004	0.218681280036389	ctsc
ENSDARG00000012366	135.251854832357	214.341482854355	-0.668979085262687	0.00629413925112328	0.218681280036389	fbp2
ENSDARG00000026736	149.355777828117	205.239272060891	-0.457627114007444	0.00629995749769595	0.218681280036389	il11ra
ENSDARG00000013613	402.322251751475	307.242971266851	0.391248182128327	0.00630342327677586	0.218681280036389	anxa13l
ENSDARG00000013422	44.3639440798074	75.3728981345585	-0.764251783459089	0.00631062245796625	0.218681280036389	slc8a1a
ENSDARG00000114554	65.5679249493552	116.938107802855	-0.829725959184098	0.00631430647171966	0.218681280036389	cdx1a
ENSDARG00000111240	827.083368252247	1174.0251628535	-0.505497175190765	0.00632488700429471	0.218681280036389	dhrs13a.2
ENSDARG00000042552	627.617088568278	830.682848085608	-0.403567768561755	0.00634931505025431	0.218905258601396	cacna1sb
ENSDARG00000100366	113.64326821377	64.5349118682829	0.81523767168305	0.00635907130314714	0.218905258601396	si:dkey-102m7.3
ENSDARG00000007823	169.588158026532	242.946160773651	-0.516545382696588	0.00637108243948572	0.218905258601396	atf3
ENSDARG00000103783	181.971987313648	249.609614190497	-0.456354644403325	0.00637894175882566	0.218905258601396	cyyr1
ENSDARG00000020395	486.633077534686	387.23087612709	0.327945493059193	0.00638852318651317	0.218905258601396	mical2b
ENSDARG00000061970	128.124966757271	88.8537834357006	0.528826628989811	0.00639895974914276	0.218905258601396	lingo3a
ENSDARG00000073920	12.9487292506928	2.52134085239646	2.35675627548678	0.00641967529703322	1	cntnap5a
ENSDARG00000030367	59.0097764920055	119.501782895786	-1.01923498882476	0.00645212828279187	0.220081793549353	metrn
ENSDARG00000075170	48.4654144938773	20.5676355291329	1.2463116767048	0.00645600444254702	0.220081793549353	zdhhc22
ENSDARG00000062045	12.8378771373974	1.9016456000792	2.75648134327227	0.0064659084841459	1	il1rapl1a
ENSDARG00000105341	154.004202429153	257.882374442548	-0.745776616672186	0.00647060258160145	0.220193132684935	si:dkey-9l20.3
ENSDARG00000052957	333.394995763829	415.043808750858	-0.317148852030704	0.00651947420175244	0.221468362262678	plcd3a
ENSDARG00000058128	560.274716812724	835.551023523429	-0.575661518168073	0.00654582558273013	0.221594098420636	msna
ENSDARG00000020086	246.11674454168	330.164690713035	-0.427483440927656	0.00654598386565001	0.221594098420636	nuak1a
ENSDARG00000077605	93.6120536256624	134.831454272168	-0.528877918985422	0.00656349953324298	0.221800625096425	frrs1b
ENSDARG00000035679	635.955065157234	514.621621149582	0.303532473886653	0.00658711294359069	0.222212138206442	si:rp71-45k5.4
ENSDARG00000069135	821.997588551375	649.47449216954	0.339740247527054	0.00659877367321647	0.222219707529063	ppp1r15a
ENSDARG00000015531	417.01888411656	309.196462516237	0.43040369425979	0.00662395098373859	0.222681646306271	slc4a8
ENSDARG00000044299	477.109607548435	609.922875678743	-0.355529649332016	0.00663694953953337	0.222733275479573	lmnb1
ENSDARG00000018726	139.535029110831	192.79323746854	-0.470822693521343	0.00665759909796649	0.223041048401012	slco3a1
ENSDARG00000054619	290.256662241166	383.706512330083	-0.40274437144829	0.0067566505609133	0.225969840015674	fras1
ENSDARG00000054823	560.814869654204	433.243221292555	0.371570464346418	0.00677432345751655	0.226171613579045	id3
ENSDARG00000031562	205.721055009185	142.178061829928	0.534526714896774	0.00680940978976753	0.226953073113161	tada2a
ENSDARG00000098535	0.345171442010127	7.65635319739548	-4.35260772570062	0.00683199883037632	1	BX004823.1
ENSDARG00000017246	1706.44911576499	2098.12300413908	-0.298407192238782	0.00684062490029593	0.227603052119264	prx
ENSDARG00000094840	1.09806037846356	7.73683475922039	-2.8223116085875	0.00685351431496527	1	si:dkey-21e2.13
ENSDARG00000014825	416.901612760611	315.73825060647	0.403142476419583	0.00689199381880171	0.228920225458352	si:dkeyp-69b9.6
ENSDARG00000089831	18.850799943228	47.6674641260968	-1.34282721793272	0.0069576465218746	0.230706535096494	si:dkey-207m2.4
ENSDARG00000092315	0.200495328478005	4.78687829278509	-4.25382642907567	0.00696950064610077	1	BX004981.1
ENSDARG00000015876	129.981346816345	86.8752825019211	0.577900184409132	0.00702106308155832	0.23187881809718	npas1
ENSDARG00000112675	5.00710497599706	0.208044965168385	4.10738009747694	0.00702383263985502	1	CABZ01068208.1
ENSDARG00000013946	1423.59035930651	1214.99484232234	0.228270818371845	0.00702606403223244	0.23187881809718	ivns1abpb
ENSDARG00000115657	559.304778975348	688.905605299133	-0.301559672550865	0.00702880056915438	0.23187881809718	prkca
ENSDARG00000104110	727.088986510286	947.707024481522	-0.382821374440085	0.00704994905296883	0.231934704463007	col4a2
ENSDARG00000010728	195.031528423447	262.324191062967	-0.427918942334183	0.00705436726558783	0.231934704463007	scin
ENSDARG00000030945	103.440972144736	146.574423883513	-0.506686955115783	0.00707268145938715	0.2321440429685	si:ch211-259g3.4
ENSDARG00000087993	372.013010464932	291.036837619498	0.354397911110742	0.00708727142388375	0.232230642558997	bada
ENSDARG00000017261	91.9038728013343	44.3880524003601	1.0444345449203	0.0071292811981671	0.233213910709739	gdpd1
ENSDARG00000033993	183.99713882229	238.184406225735	-0.3727678439577	0.00716113829015865	0.233862316161467	slc19a1
ENSDARG00000091792	173.915988417371	253.774846646126	-0.547106082815491	0.00717752203975062	0.23400407844697	akap12a
ENSDARG00000103477	43.4454438138096	22.9340839441391	0.919264735599179	0.007194535527049	0.234137128140633	si:ch211-255f4.5
ENSDARG00000014373	82.3110867236139	133.542991340891	-0.696867499189119	0.00720840340319757	0.234137128140633	ddx4
ENSDARG00000102423	3.74620494162128	0	4.26081801636709	0.00721271881174483	1	FO818711.1
ENSDARG00000052703	99.6826921349188	63.9965169425831	0.633041505619923	0.00722869784344618	0.234137128140633	cisd2
ENSDARG00000041068	166.174661044847	345.281417196244	-1.05468967418838	0.00723666856057723	0.234137128140633	got2a
ENSDARG00000014196	7542.17517365546	9545.94639680196	-0.339851103681713	0.00724185137216408	0.234137128140633	myl1
ENSDARG00000097206	16.6320296866737	3.28126301344037	2.33159257485774	0.00726887073505091	1	BX324206.1
ENSDARG00000068926	49.0477559979488	82.7758930911888	-0.757418300672537	0.0072798328933195	0.234444094429309	si:ch211-137a8.2
ENSDARG00000101592	221.556613467973	306.703485021988	-0.46890839593013	0.00728296998003424	0.234444094429309	prp
ENSDARG00000005526	173.959350991188	257.32505247271	-0.565352332519883	0.00728754222815618	0.234444094429309	igfn1.1
ENSDARG00000034588	696.4939045956	855.581812573132	-0.29563598348842	0.00732039492978529	0.234931836700956	scn4ab
ENSDARG00000038186	27.0218189866173	11.8257087509877	1.17388491386898	0.00732918109923179	0.234931836700956	zgc:103564
ENSDARG00000068123	787.210054982464	652.739012096231	0.271825740258843	0.0073389750850435	0.234931836700956	gkap1
ENSDARG00000031757	116.19070594493	162.282517709636	-0.483821724383169	0.00737392054232582	0.235662253384758	tmc4
ENSDARG00000061436	1409.18502963671	1748.7404369189	-0.312013340907108	0.00744403753559253	0.237073998749129	col6a2
ENSDARG00000104388	5.14512019001328	19.1858161970055	-1.95093482925438	0.00744624591424332	0.237073998749129	stag3
ENSDARG00000101462	320.961287607909	242.040653724809	0.406959567347769	0.00745835927373906	0.237073998749129	CABZ01090029.1
ENSDARG00000015495	1180.65914223135	1595.91101858208	-0.435493025578487	0.00747566742154757	0.237073998749129	klf3
ENSDARG00000041720	363.501281559758	288.005489903643	0.333586249737557	0.00748283999970886	0.237073998749129	arpc5la
ENSDARG00000029695	113.384334940909	62.8238532681774	0.854845147073187	0.00749552016580806	0.237073998749129	pgp
ENSDARG00000058960	29.1396147895629	49.5007754644324	-0.767171520922884	0.00750350003760559	0.237073998749129	otol1b
ENSDARG00000057698	1751.80121849399	2075.87258569774	-0.244121048874936	0.00752403305119322	0.237323672733269	ctsd
ENSDARG00000077388	252.604073805358	339.743164073178	-0.425392137738073	0.0075358296575795	0.237323672733269	obsl1b
ENSDARG00000037091	148.46385956296	99.9225903916008	0.572135108012005	0.00756313444648358	0.237640990595706	asah1a
ENSDARG00000023963	710.971672204419	992.356733830247	-0.480482029258951	0.00758625663725556	0.237640990595706	tpm4a
ENSDARG00000103730	717.2808510645	890.216886860876	-0.312625101166589	0.00759889054622926	0.237640990595706	vgll4b
ENSDARG00000076964	28.5179910156478	10.2238216675056	1.47740839570583	0.00760142052066487	0.237640990595706	cables2a
ENSDARG00000071211	407.611516103204	298.958212172238	0.447471180474474	0.00760705553757034	0.237640990595706	zgc:112255
ENSDARG00000011175	1233.21497067432	1039.72892988288	0.245939719286419	0.00763148417762828	0.238021459158098	atp6v1d
ENSDARG00000045557	699.275291437627	880.288342456024	-0.331444845704341	0.00765383467937036	0.23831100737609	socs2
ENSDARG00000063167	400.675890962758	308.168194532218	0.378847390785055	0.00766529667078668	0.23831100737609	chkb
ENSDARG00000007099	508.908790816442	640.208340532815	-0.330344838055514	0.00767805882015886	0.238326455166944	cx43.4
ENSDARG00000001953	338.921958527345	455.502654219716	-0.428718487597709	0.00769065162161261	0.238336605517631	pfkfb3
ENSDARG00000037260	165.438320999187	119.632476186291	0.462551685422232	0.00778178977306316	0.240086360022552	toporsa
ENSDARG00000114191	4.14418198972737	0.222665421950254	3.82781094352729	0.0077853998984163	1	LO018333.1
ENSDARG00000069912	380.225363995914	501.705064085288	-0.399331563522368	0.00778604629571393	0.240086360022552	hmga2
ENSDARG00000015153	149.447199766014	210.13546134939	-0.488028463238131	0.00779348741199419	0.240086360022552	wdr91
ENSDARG00000100331	152.649361057186	106.806532767159	0.51576163510539	0.00779653611107151	0.240086360022552	SMIM10
ENSDARG00000007271	249.142560619295	329.474502095294	-0.403148802103285	0.00787215825150481	0.242031498393971	mynn
ENSDARG00000103285	0.718252491493195	10.8398545282975	-3.90523864637405	0.00789173539888881	1	si:dkey-167k11.5
ENSDARG00000012446	4.50893182164764	0	4.53588484363886	0.00800036739787889	1	AL935128.1
ENSDARG00000028335	5285.46864647087	6608.64235025409	-0.322434333605782	0.00801595810549895	0.246063320612875	hmga1a
ENSDARG00000034211	644.664886532953	428.029032027292	0.590901248010265	0.00805362103129843	0.246628406498769	zgc:92480
ENSDARG00000039980	575.14587089959	468.637841054025	0.296612819627081	0.00805975184636499	0.246628406498769	ppt1
ENSDARG00000103277	2408.12538923152	1341.09282178723	0.844536152764296	0.00812826004841524	0.2483336808188	cyp24a1
ENSDARG00000042014	39.7508351237689	20.3119686495907	0.971104210932382	0.00814429679491604	0.248433015733145	cyp11c1
ENSDARG00000074670	8.01972891730594	1.0530090218315	2.90394261615508	0.0081624879821333	1	matk
ENSDARG00000037739	37.7981638421152	66.3802286689541	-0.814219794646914	0.00824766402711643	0.251058683463653	zgc:112980
ENSDARG00000029635	1.01343017776641	6.66444131886374	-2.65323313706154	0.00825028414797298	1	si:dkey-47k20.3
ENSDARG00000073933	12.2448655664567	32.8101435285006	-1.41353819087756	0.00825621423155133	0.251058683463653	gareml
ENSDARG00000043131	0	4.93398104000652	-4.8778895130542	0.00829376464339867	1	BX664625.1
ENSDARG00000028393	91.2964562842089	134.805578536154	-0.561659079791931	0.00829933190896435	0.251926418035832	daam2
ENSDARG00000059815	278.549478711244	201.611422326252	0.466593260756077	0.00831068055997986	0.251926418035832	oaz2b
ENSDARG00000093416	5.84614891294765	0.43189993954588	3.7589905348613	0.00835045317730933	1	BX470229.1
ENSDARG00000002235	952.444950689297	1164.81772552168	-0.288671975889941	0.00837234491425745	0.253400364531054	mmp14a
ENSDARG00000071083	5.05148748605014	0.452873762984335	3.53661786527847	0.008434368165848	1	si:dkeyp-34c12.1
ENSDARG00000057936	109.148709266013	70.7650012720405	0.624826227260412	0.0084400072320622	0.254468770212411	lhx5
ENSDARG00000026406	275.506660631119	203.809369109984	0.437364682196974	0.00845508926505925	0.254468770212411	anxa5a
ENSDARG00000029865	538.102293320725	395.505204894911	0.444047835370484	0.0084706255821524	0.254468770212411	rassf2a
ENSDARG00000076939	482.896192891532	393.144664545585	0.298330733438014	0.0084916334050064	0.254468770212411	znf451
ENSDARG00000095965	82.7677709414027	127.376526129272	-0.623742599697331	0.00849183800378096	0.254468770212411	BX005108.3
ENSDARG00000093494	253.18008903989	341.824265065158	-0.433290702846503	0.00849818309323268	0.254468770212411	si:ch211-217k17.9
ENSDARG00000102610	215.645127006832	161.319702445014	0.419237411787288	0.00849931716678785	0.254468770212411	R3HDM2
ENSDARG00000068401	413.780406597295	546.566010901795	-0.400318331973165	0.00851372099753564	0.2545078656971	yap1
ENSDARG00000078244	101.274784801643	138.356137660485	-0.452583549563045	0.00858548538787972	0.255673020702193	si:ch211-197l9.2
ENSDARG00000011422	495.613175975303	627.786807821227	-0.339613757617204	0.00858765016009789	0.255673020702193	ryr1a
ENSDARG00000057353	473.473009510202	595.675232498815	-0.332328237685041	0.00859519015519636	0.255673020702193	ehbp1l1a
ENSDARG00000073845	371.568740260654	533.153133883779	-0.521224861579327	0.00860532939834461	0.255673020702193	zgc:110843
ENSDARG00000100964	16.640984253499	4.21490315190414	1.95945024758193	0.00861864591321538	0.255677723266699	si:ch211-57b15.2
ENSDARG00000092097	4.50717425544212	0	4.52594817744859	0.00862824712145848	1	CR749763.1
ENSDARG00000112476	253.981694481203	190.181911965582	0.420383870268447	0.00865241112349981	0.256021660439281	CABZ01048143.1
ENSDARG00000101517	12.7310777770235	30.961553956689	-1.29655125324704	0.00865659157576078	0.256021660439281	CT583728.4
ENSDARG00000005980	1043.88623651057	830.5512750658	0.328691893301812	0.00869217113763006	0.256683248290714	sfswap
ENSDARG00000010953	930.620967748482	729.10782401581	0.352354914671471	0.00871417158362161	0.2567951554996	ndel1a
ENSDARG00000053462	0	3.98448218973748	-4.56428245685664	0.00871481552439432	1	c3a.5
ENSDARG00000043666	191.315203253835	130.718868779944	0.548588469637694	0.00872239218927158	0.2567951554996	abt1
ENSDARG00000044365	673.178139842131	524.728832211556	0.359127494725383	0.00875480854358914	0.257357625343701	angptl3
ENSDARG00000100185	72.013701057032	124.331767336704	-0.788217129972488	0.00876798661816325	0.257357625343701	elovl7b
ENSDARG00000054827	14.2457746507788	3.45835149485914	2.02455126671715	0.00878944918535736	1	ssuh2.4
ENSDARG00000074056	218.662344789494	151.412441600293	0.528967798099861	0.00881745184312418	0.257924231576133	kctd1
ENSDARG00000017388	164.319549159134	245.378169423312	-0.578966662969474	0.00882449872347705	0.257924231576133	gstt1b
ENSDARG00000091831	1086.93023064266	909.696166231325	0.256977601268822	0.00882711203736959	0.257924231576133	ddx27
ENSDARG00000097292	16.4471893238733	36.5385308886462	-1.14592112440305	0.00888005267133839	0.259081536721886	slc26a6
ENSDARG00000045091	25.4178135429818	68.9770192263961	-1.43351596539565	0.0089569611905524	0.260933602539166	mrpl10
ENSDARG00000095592	36.0682301846977	87.2402399415306	-1.27115084721929	0.00902126856438839	0.262413577057831	si:dkey-11o15.5
ENSDARG00000101387	348.380571777605	256.597592120464	0.440656551775713	0.00907174720888961	0.263354309190205	CAMK2N1
ENSDARG00000016651	687.727796909439	870.883945060981	-0.341226611044035	0.00909207467228133	0.263354309190205	znf106a
ENSDARG00000098513	37.4281709753935	18.2894397806592	1.03299849675535	0.00909426902715392	0.263354309190205	CU855694.1
ENSDARG00000099021	444.684928251319	559.961792092192	-0.333868409348715	0.00911237585007545	0.263460316288743	setdb1b
ENSDARG00000036852	78.478926572278	48.4733177309083	0.691172015219017	0.0091250472370091	0.263460316288743	CABZ01087513.1
ENSDARG00000074362	25.6475264104131	46.8780371364981	-0.885385223028004	0.00915004396191423	0.263790065614177	zgc:165582
ENSDARG00000006585	56.3876540900766	88.8740543198291	-0.649499154603185	0.00916689643914373	0.263884392161484	DMWD
ENSDARG00000097467	69.7233291809841	105.441179554217	-0.597091288422595	0.0091945232997043	0.264288139403187	CU693502.1
ENSDARG00000094472	4.64294481159428	0.18707114172993	3.98142772520177	0.00919792807091707	1	BX927218.1
ENSDARG00000032836	877.790902705201	682.186989774289	0.362546176494801	0.00921422720228765	0.264463292123562	pvalb5
ENSDARG00000102363	49.4640014010399	27.4818212515251	0.843485032353136	0.00925725403002802	0.26530634669244	si:ch73-138e16.4
ENSDARG00000058030	6.49503663604028	24.0716372187629	-1.89720747077384	0.00929795574318704	0.26600091266586	hspa14
ENSDARG00000105398	151.912660716092	99.1326725761225	0.611681979427436	0.00930886833476326	0.26600091266586	dnajc14
ENSDARG00000027345	209.053349777857	289.494001693444	-0.46988262132801	0.00934380411564451	0.266607133290879	mpzl2b
ENSDARG00000115167	6.11798928097855	20.4132631203331	-1.71789328409032	0.00939336173601916	0.267628169930481	CABZ01078734.1
ENSDARG00000037229	405.326941299479	499.022583915955	-0.299394572210221	0.00947117763421487	0.268993387623132	denr
ENSDARG00000038574	2429.16164051053	1790.13622800505	0.44033182295827	0.00947287069226937	0.268993387623132	scg2b
ENSDARG00000004870	491.967298481479	607.040714724139	-0.302412239724738	0.00948280945508959	0.268993387623132	psen1
ENSDARG00000069630	2114.45333363195	1715.28629807095	0.302115716650333	0.0095593013448541	0.270767907335073	tat
ENSDARG00000061622	2.73738937077057	9.9893414251086	-1.8719691082403	0.00956196413165742	1	kcng3
ENSDARG00000116727	41.83038844808	22.921372832801	0.85613557493274	0.00961675691492397	0.271384167132877	CABZ01081294.1
ENSDARG00000075016	19.4145733076728	53.1691086115063	-1.47025303698211	0.00963712482207498	0.271384167132877	apobb.2
ENSDARG00000100753	1505.03726252615	1788.73057865764	-0.249422686146755	0.00963907439771792	0.271384167132877	CABZ01076275.1
ENSDARG00000074204	40.84267073159	77.671873008283	-0.940814572036337	0.00964439951982495	0.271384167132877	commd6
ENSDARG00000115349	91.4977907906689	133.032015868847	-0.546729562363982	0.00965089081821925	0.271384167132877	nat14
ENSDARG00000054957	63.8636652198773	39.0552060439078	0.706899369272298	0.00969320839492857	0.271546298223016	znf1015
ENSDARG00000104145	3.51912030088991	0	4.16482548532688	0.00969675767092482	1	CR381676.1
ENSDARG00000044569	187.825597875146	248.079704382952	-0.398355060664772	0.00970923998440773	0.271546298223016	cldn19
ENSDARG00000043608	412.76214032807	264.820507842532	0.641337019905254	0.0097206782943427	0.271546298223016	eif4ebp1
ENSDARG00000103225	18.1638253324237	5.39566308580076	1.75282710047797	0.00972410915110841	0.271546298223016	UBLCP1
ENSDARG00000036613	612.879149349544	475.368960569883	0.368570567220036	0.00972653098467498	0.271546298223016	tab1
ENSDARG00000095448	1.31211026116159	7.99135641090666	-2.62010077385504	0.00974683544574042	1	ftr30
ENSDARG00000090998	127.357448308177	88.6573063503061	0.521536244327485	0.0097487687858206	0.271776651760804	si:cabz01071911.3
ENSDARG00000010681	349.364702339272	437.502593690604	-0.326393627947792	0.0097693259157129	0.271959558550455	tjap1
ENSDARG00000096887	396.06519601317	507.55454615157	-0.358742841104561	0.00980573253422549	0.272582530575873	CR381618.1
ENSDARG00000013752	46.8368548624734	79.1089382672589	-0.769560731512516	0.00989716829657765	0.274244514066563	tnni2a.3
ENSDARG00000077360	41.1210722001561	87.2003391294941	-1.09411367598503	0.00991381093293729	0.274244514066563	zgc:173593
ENSDARG00000010981	107.062545610451	147.869581781018	-0.466643174315054	0.00992154329109217	0.274244514066563	zdhhc3a
ENSDARG00000040072	392.418081918542	495.256786658248	-0.33693813347085	0.00992959590621208	0.274244514066563	scpep1
ENSDARG00000109460	100.560272528771	67.8431199940608	0.566815425809576	0.00993631415679166	0.274244514066563	CR762420.1
ENSDARG00000054222	166.457637469214	228.747583632597	-0.457802193914934	0.0099502023785151	0.274244514066563	fbxl8
ENSDARG00000102632	13814.4192241959	11904.270775271	0.214740032413425	0.00997195131467337	0.274454654384445	ubc
ENSDARG00000111107	501.164325636281	326.857604050357	0.618168404613885	0.010010208614063	0.274846003111248	CT009620.1
ENSDARG00000074070	111.368783449234	75.4507194606693	0.560428322387949	0.0100246823138162	0.274846003111248	irx5b
ENSDARG00000043727	247.68533948092	179.262064502208	0.466139352464265	0.0100286046114907	0.274846003111248	cwc27
ENSDARG00000078441	454.636379351926	563.085029304922	-0.30769413378648	0.0100890707545537	0.275884594172069	ppip5k2
ENSDARG00000027187	14.7958210250312	40.8278844602657	-1.46529153242818	0.010098572580909	0.275884594172069	kat8
ENSDARG00000060457	1269.63754149448	1588.35144729263	-0.323648450249248	0.0101090953142151	0.275884594172069	pmp22b
ENSDARG00000093044	382.548001615792	268.479506497155	0.510268541671963	0.0101337835914126	0.276170475406365	si:ch211-161h7.5
ENSDARG00000076228	57.0326106364831	91.28901432865	-0.68216915246724	0.0101612931284358	0.276265582035755	kif2c
ENSDARG00000059234	372.243046256414	275.283282389817	0.438355397296365	0.0101657089782083	0.276265582035755	mrps27
ENSDARG00000003632	29.8232414068982	8.98592221838198	1.74269264791199	0.0101821199864034	0.276325102591906	zgc:172270
ENSDARG00000099599	3.98022112325607	0	4.35276682316221	0.0102186819222953	1	pigrl2.3
ENSDARG00000090253	25.5701670150259	46.4268485724762	-0.873442101729608	0.0102374792600103	0.277439971410406	zgc:113223
ENSDARG00000023868	209.7250790274	144.304064702624	0.54477382101905	0.0103173822690579	0.279215953858029	si:dkey-172h23.2
ENSDARG00000103435	1665.00232334155	1984.55542244869	-0.25360227617099	0.0103344804412645	0.279289693260376	sorbs1
ENSDARG00000067613	10.3805421568406	24.4223597385667	-1.23213766889248	0.01037129810692	0.279862507198379	dnajc25
ENSDARG00000062471	21.0875392447232	8.34665093816119	1.33370506855801	0.0103849381373352	0.279862507198379	fam19a4b
ENSDARG00000077069	264.948235432103	187.151653687562	0.503202811157993	0.0104049345584796	0.279862507198379	srgn
ENSDARG00000034825	422.123061816139	336.06069689828	0.331207213584444	0.0104132876694163	0.279862507198379	uspl1
ENSDARG00000098528	106.897266792511	70.6985652369119	0.602124437935025	0.0104349609586304	0.280057633131419	rtn4rl1b
ENSDARG00000074059	534.275676946189	641.018674414309	-0.263368149092795	0.0104885698618186	0.281108139289652	dlg5a
ENSDARG00000058543	878.077021233956	1081.56515107089	-0.300066967760887	0.0105344256600355	0.281616761808259	lama5
ENSDARG00000032985	164.47738036068	113.580816330995	0.531927530569233	0.0105540699090663	0.281616761808259	mrpl27
ENSDARG00000075930	175.316559613755	132.496492906283	0.402887162197512	0.0105543504789394	0.281616761808259	adamts2
ENSDARG00000053323	467.788880117902	248.233340257736	0.914744160792439	0.0105655200122598	0.281616761808259	zgc:112285
ENSDARG00000079811	109.846405697164	156.628116467719	-0.508034653326991	0.0106394220998942	0.282768821042815	micall1a
ENSDARG00000097429	5.00267581143775	0.430710387118638	3.53004545939709	0.0106508037746335	1	BX005461.3
ENSDARG00000012126	62.1679076469627	97.9053462646388	-0.659205187533676	0.0106613562224109	0.282768821042815	zgc:109965
ENSDARG00000045180	2548.82080394073	3182.85690346093	-0.320764674507363	0.0106623290861568	0.282768821042815	acta2
ENSDARG00000088444	180.029263920019	136.002683704147	0.409144234090129	0.0106669520778335	0.282768821042815	CU929133.1
ENSDARG00000001879	188.816122554142	126.82855372583	0.576085763420826	0.010691756870775	0.282809635035756	nav2b
ENSDARG00000110178	16.0780921444151	34.7417216973622	-1.12484575208111	0.0107144938286865	0.282809635035756	CABZ01066694.1
ENSDARG00000052139	1050.44385580482	1279.57493895111	-0.284803752440797	0.0107381264623386	0.282809635035756	notch3
ENSDARG00000045958	419.188144722104	552.406796628425	-0.397423723484954	0.0107470545548361	0.282809635035756	egfl6
ENSDARG00000057125	399.302122114849	505.035518308329	-0.337912102376051	0.0107528914115231	0.282809635035756	pld1b
ENSDARG00000086391	131.289520065287	182.854048300109	-0.483994831922798	0.0107657677567962	0.282809635035756	cald1b
ENSDARG00000020328	1666.37530924593	1930.32815548059	-0.212199387180479	0.0107703736259822	0.282809635035756	plekha6
ENSDARG00000079221	7.20630527974549	0.861420774237277	3.05755564093521	0.0107767061451547	1	si:ch211-162k9.6
ENSDARG00000061835	35.2383565146581	14.3275746283422	1.28642757846601	0.0107852448583222	0.282817939058109	zpld1a
ENSDARG00000025983	42.8647229297317	68.6072591275695	-0.67955391525006	0.0108242913017647	0.28342086311497	l3mbtl3
ENSDARG00000099197	145475.41092861	181457.817278862	-0.318852933684803	0.0108374093610428	0.28342086311497	actc1b
ENSDARG00000104223	583.272828535285	463.801328668613	0.331390056501289	0.0108551137021005	0.283502304227841	lmbrd1
ENSDARG00000088013	126.257445806538	86.2712437476126	0.547787731565696	0.0109504515093453	0.285362711120242	CYP27A1 (1 of many)
ENSDARG00000044672	23.7885548426046	8.514134033417	1.48850566742748	0.0109713972775322	0.285362711120242	parapinopsinb
ENSDARG00000015158	61.4328889919611	89.7049051550167	-0.546759464095334	0.0109909114596039	0.285362711120242	slc50a1
ENSDARG00000058047	128.200374495039	206.133227152066	-0.687303231039989	0.0110261516247296	0.285362711120242	pafah1b3
ENSDARG00000097322	179.84439711409	135.11837274115	0.409787312979795	0.0110266407668055	0.285362711120242	si:dkey-81l17.6
ENSDARG00000077938	131.067860591963	183.814293987283	-0.489145292832828	0.011027926807506	0.285362711120242	cd248b
ENSDARG00000022995	1077.52818745103	1323.82469300623	-0.296349130331801	0.0110414349230155	0.285362711120242	clic4
ENSDARG00000098620	8.15907618461393	21.4149069800084	-1.38864406021482	0.0110550541811479	0.285362711120242	si:ch211-188p14.2
ENSDARG00000091277	69.4904155612403	43.5518583587411	0.665194227828507	0.0110585209960137	0.285362711120242	adra2da
ENSDARG00000038465	354.23552983152	281.168407240786	0.331844105162741	0.0110963540975891	0.285786190932114	stmn3
ENSDARG00000062278	9.41710011605549	22.6960632498043	-1.26442218751627	0.0111043473909601	0.285786190932114	C1GALT1 (1 of many)
ENSDARG00000095300	112.431492102307	160.38638097482	-0.518480677788877	0.0111653186047585	0.286952027456677	mxra7
ENSDARG00000043135	80.3699332452836	43.8278468385475	0.868936032763067	0.0111828066376968	0.286952027456677	pomca
ENSDARG00000102713	19.0559718832336	53.166935458962	-1.5029708447595	0.0111939497098534	0.286952027456677	si:ch211-205a14.1
ENSDARG00000079967	182.425652481731	245.852504139662	-0.428177172663566	0.0112694528773529	0.287448910514019	prkd3
ENSDARG00000069478	56.0204454713377	29.4409912369656	0.923990042727088	0.0112796260462126	0.287448910514019	slc13a3
ENSDARG00000102019	24.2965556914499	10.9104988304322	1.15808969065998	0.0113041915996842	0.287448910514019	AL627305.3
ENSDARG00000026820	125.292608147129	188.040362058894	-0.589082785528232	0.0113053994937691	0.287448910514019	gucy2d
ENSDARG00000059333	483.709494486613	621.681549416669	-0.360788436887124	0.0113078539707426	0.287448910514019	si:ch211-285f17.1
ENSDARG00000016742	43.3983925780688	21.011675426954	1.03942336500752	0.0113081159671215	0.287448910514019	rgs7bpb
ENSDARG00000078657	125.821293568034	85.6186585827862	0.549963918003166	0.0113168862407094	0.287448910514019	FNDC10
ENSDARG00000042660	494.627864252801	257.017218084696	0.944692731650387	0.011374263769879	0.288529137483707	fam32a
ENSDARG00000058533	32.9777773725138	62.289549558208	-0.918066967809235	0.0114373932441935	0.289752266138102	pole
ENSDARG00000092716	83.1569963751688	51.6029380929479	0.69036056137727	0.0115351096155533	0.291581780796175	VASH1
ENSDARG00000005578	861.007174080844	670.529878090279	0.361469693911205	0.0115396217092408	0.291581780796175	ugp2a
ENSDARG00000099923	277.281164404627	372.184613971709	-0.424477176378597	0.0115679077638953	0.291808452283052	zgc:154054
ENSDARG00000068991	94.5757381417977	58.4440688368294	0.685587053532456	0.0115786277963169	0.291808452283052	CT737125.1
ENSDARG00000027777	112.328989842932	150.104479074876	-0.417153288947237	0.0116211080608927	0.29200117997504	tnfaip3
ENSDARG00000003631	830.251103633546	696.401919426281	0.25255304632787	0.0116218291379163	0.29200117997504	clockb
ENSDARG00000019498	286.871230721485	199.295618336084	0.527969446204818	0.0116313577942813	0.29200117997504	cry5
ENSDARG00000038075	1823.19290412806	2138.93606176629	-0.230362704748461	0.0116479648657721	0.292040781041056	cyc1
ENSDARG00000029472	442.245138482267	562.850269934939	-0.347089655520016	0.01170382715728	0.293063228728231	afdna
ENSDARG00000031616	433.166495668798	315.05718469475	0.460586511088549	0.0117696533640829	0.294047699296008	g6pca.1
ENSDARG00000099194	147.643143036724	201.5065633896	-0.450308057535972	0.0117734089883328	0.294047699296008	CABZ01058261.1
ENSDARG00000078674	299.181702246695	195.623544680631	0.611955550256879	0.0118435220812155	0.295419098279971	hspb9
ENSDARG00000039279	974.622644337564	828.534869839951	0.234946494649218	0.0119114473175113	0.29648517751757	golga5
ENSDARG00000060410	175.337491700374	227.88981922239	-0.38070033120954	0.0119167785312759	0.29648517751757	thbs2a
ENSDARG00000052623	154.574752414018	333.65443857078	-1.11153896777594	0.0120136426898854	0.298164954246966	bsdc1
ENSDARG00000101214	77.1748026332057	40.3803759864115	0.938639596883742	0.0120304747296095	0.298164954246966	pkd1l2b
ENSDARG00000002192	358.685320712303	448.436839814318	-0.325509055957063	0.0120310665517508	0.298164954246966	aspn
ENSDARG00000016543	2.85810187187264	14.3444838492241	-2.31365348599034	0.0120441683775722	1	mrm3a
ENSDARG00000069378	107.462569484565	152.285912220736	-0.504128478264569	0.0120456738759646	0.298164954246966	pard6a
ENSDARG00000043467	528.901659017891	425.704577469992	0.311816567509173	0.0121367650385772	0.299939813557388	ndufb11
ENSDARG00000098424	266.176068949129	339.327376071418	-0.348602642361284	0.0121482493577101	0.299939813557388	CABZ01079241.1
ENSDARG00000079312	1247.10945708702	1451.22942885128	-0.218179010652577	0.0121732638002879	0.300176001146439	kmt2ca
ENSDARG00000115988	4.39088797397412	15.8997370641306	-1.85078189605768	0.012180321657296	1	AL935186.10
ENSDARG00000104721	95.1886363037292	43.5539528503291	1.12545464590453	0.012196959562034	0.300192048223388	si:dkey-203a12.9
ENSDARG00000040252	259.560586483753	339.20827980432	-0.390379435661876	0.0122209422653921	0.300192048223388	atp1a1a.5
ENSDARG00000013892	903.980182399073	1050.90858058747	-0.217193439824567	0.0122556580585393	0.300192048223388	sorl1
ENSDARG00000013777	604.673118605057	741.46439578353	-0.293667177720623	0.0122677294474416	0.300192048223388	ppp1r13l
ENSDARG00000040657	336.785070328521	271.225675681315	0.313021866676564	0.0122706875137754	0.300192048223388	wipi1
ENSDARG00000069100	3547.71703818397	4779.36708752509	-0.42981104677766	0.0122864623375018	0.300192048223388	aldh9a1a.1
ENSDARG00000052131	180.88374498627	238.443870314468	-0.396463599516704	0.0122895467815926	0.300192048223388	gli3
ENSDARG00000042824	2901.4333178373	3426.42680241698	-0.239841359513444	0.0122975076108186	0.300192048223388	nfe2l2a
ENSDARG00000042529	4966.19974907056	5600.14458969166	-0.173587156529071	0.0123280728596481	0.300229929681909	gnat2
ENSDARG00000056621	70.3198639151445	116.240501978589	-0.724439821113521	0.0123337067491634	0.300229929681909	ctcf
ENSDARG00000039832	106.369268760798	65.4482362072913	0.697257039982666	0.0123479607959146	0.300229929681909	gsta.2
ENSDARG00000101733	238.957522740338	160.826199441173	0.571152250267762	0.0123608637612849	0.300229929681909	fam168b
ENSDARG00000002508	5.70150942608579	0.632401985630437	3.1767191776369	0.0123614640170066	1	ankrd33ab
ENSDARG00000044975	1703.38256020277	1400.05196904025	0.283538839531856	0.0123933716837947	0.300643701857448	krt94
ENSDARG00000103846	860.172082370275	1116.7881332015	-0.376824771516711	0.0124346979962764	0.300966666997867	hspa5
ENSDARG00000060312	97.9046885674897	144.070994380387	-0.558912311734806	0.0124516852012618	0.300966666997867	wdr62
ENSDARG00000077372	69.0457402451459	123.136022878482	-0.839275351160735	0.0124561103779856	0.300966666997867	tfr1b
ENSDARG00000003109	19.0772166802659	42.3781733882351	-1.16183000718057	0.0124795089705252	0.300966666997867	rcan1a
ENSDARG00000022615	365.843902419499	296.750517575951	0.303355745207252	0.0124841301837415	0.300966666997867	si:ch211-241e1.3
ENSDARG00000035521	128.567703539389	174.850682366151	-0.44732330546935	0.0125173380486842	0.301393303127613	sfrp1a
ENSDARG00000011929	534.104530102317	420.301402560453	0.347438570414453	0.0125848512307804	0.302643866664968	plp1b
ENSDARG00000091241	20.8424371312083	7.89329410798007	1.39037321919689	0.012611925303221	0.302920050144484	glt1d1
ENSDARG00000055589	1140.04811386289	939.776635170106	0.278418729734022	0.0126921623932285	0.304321935422198	s100t
ENSDARG00000071084	215.723124145065	277.888535320403	-0.366163530616926	0.0127168047907184	0.304321935422198	wipf1b
ENSDARG00000031126	166.262643209886	229.835521108981	-0.464004993356105	0.0127331532435658	0.304321935422198	notum1a
ENSDARG00000093024	48.981381290371	28.6200935059238	0.771046073413863	0.0127465279018021	0.304321935422198	si:ch211-213a13.2
ENSDARG00000056615	124.417132739487	87.8129598122197	0.502267669956156	0.0127512468329208	0.304321935422198	cybb
ENSDARG00000029476	1188.75484907706	1481.57263532492	-0.318062654148549	0.0127750927470842	0.304321935422198	ldlra
ENSDARG00000111747	147.020007005207	103.871138871059	0.496685504335136	0.0127799237972577	0.304321935422198	bloc1s5
ENSDARG00000009525	1581.31436021903	1312.4359134141	0.26846923500248	0.0128958399179532	0.30662885275094	tial1
ENSDARG00000006501	20.9522461670727	38.6349598177134	-0.879402243468989	0.0129203866411113	0.30662885275094	cyp2x10.2
ENSDARG00000021265	900.646696231075	1100.61857834794	-0.289403621678018	0.0129262901930654	0.30662885275094	mybpc2b
ENSDARG00000089042	102.065238436045	69.8665447241756	0.544981125847189	0.0129399237947491	0.30662885275094	foxb1a
ENSDARG00000098237	429.82441262875	566.122642108282	-0.398687532617557	0.0129648250315957	0.306756807759621	fbn2b
ENSDARG00000078322	3417.58436782544	4123.58027532178	-0.270823879193855	0.0129768975337558	0.306756807759621	col12a1a
ENSDARG00000101632	9.59790984844294	23.4241607294456	-1.28987498832746	0.0129959832219916	0.306834690141577	cyp2k20
ENSDARG00000005915	159.285296072928	213.637443945977	-0.419931227876738	0.0131031136086356	0.308800474409019	tcf3a
ENSDARG00000071011	566.130611878034	419.9529618188	0.429271360681169	0.0131219328254949	0.308800474409019	cdk5r2a
ENSDARG00000103665	247.029493478841	317.365878248647	-0.360513212730884	0.0131269204807704	0.308800474409019	brpf1
ENSDARG00000063684	161.084830979298	113.66812344518	0.497231678771604	0.0131487278574666	0.308939457071866	ppm1h
ENSDARG00000105464	1.20037095202439	8.12301614066808	-2.73001615004354	0.0132206234108887	1	si:ch211-285c6.6
ENSDARG00000087290	58.4795753417323	31.5199109832334	0.881701498923701	0.0132389538986577	0.309696400016774	si:ch211-202h22.10
ENSDARG00000096982	5.85746835020135	0.580350987835953	3.25174168909082	0.013254975457639	1	BX957326.2
ENSDARG00000020469	484.752611475449	594.844708765049	-0.295713936120919	0.0132592269257831	0.309696400016774	map3k7
ENSDARG00000098573	285.668532386061	354.647634981896	-0.311070328478223	0.0132609862862334	0.309696400016774	sgcd
ENSDARG00000093594	14.5920870737514	3.28126301344037	2.13802260483715	0.013267717483776	1	CR536604.1
ENSDARG00000111805	30.7295143459619	12.1414841458922	1.3409239596916	0.0132743538029631	0.309696400016774	timp4.1
ENSDARG00000099144	354.220210913249	471.113351506206	-0.41125843117904	0.0132946420504335	0.309696400016774	igfbp3
ENSDARG00000098849	40.3731064488356	66.1389037298758	-0.713270986430673	0.0132997942211669	0.309696400016774	SLC25A29
ENSDARG00000105525	274.832893537676	354.794076604445	-0.370086820529659	0.013301336371513	0.309696400016774	BX571680.1
ENSDARG00000063215	56.6744454945956	33.6404630912406	0.745543306365786	0.0133084501062223	0.309696400016774	lrrc3b
ENSDARG00000100596	318.852435483797	416.214965269479	-0.383222935487049	0.0133518982085378	0.310335806327868	si:ch73-43g23.1
ENSDARG00000025319	195.427291473199	144.995251651071	0.429928116125319	0.0134149131989744	0.311427931146083	fynb
ENSDARG00000098766	1286.56829517556	1492.00257541298	-0.213096849109225	0.0134465096471818	0.311788936699748	pcxa
ENSDARG00000103001	187.338600577817	141.443365089209	0.402526298456373	0.0134818681010547	0.312176316015833	si:ch73-215d9.1
ENSDARG00000099362	107.206415461676	150.018207984963	-0.485117168274867	0.0135103815571522	0.312176316015833	CABZ01088346.1
ENSDARG00000040985	390.482295564292	506.090101866625	-0.375123699567409	0.0135182027230191	0.312176316015833	itgbl1
ENSDARG00000102572	288.256483593258	177.257945287929	0.702555948557891	0.0135274797017823	0.312176316015833	si:ch211-260e23.9
ENSDARG00000001937	6.88917756911427	19.9391894124174	-1.56714934261029	0.0136505645489422	0.314344555804014	LO018422.1
ENSDARG00000094050	30.601718335885	10.9393988765051	1.48572654346679	0.0136634632614833	0.314344555804014	CR759830.1
ENSDARG00000037539	1137.6420569781	1409.15736570215	-0.309714621129088	0.0136707471132572	0.314344555804014	tnnc1b
ENSDARG00000042717	339.543237918552	260.3272400937	0.385022457531236	0.0136861455514485	0.314344555804014	adipor1b
ENSDARG00000079620	228.617504506089	168.178206474545	0.443083445300028	0.0137321840668974	0.314849815659478	amigo1
ENSDARG00000045568	479.310294708299	361.08589386292	0.409037630920846	0.0137405508558097	0.314849815659478	bcat1
ENSDARG00000016710	32.1170043467209	8.35882266053212	1.94102354125603	0.0138104969871049	0.316079819736673	rchy1
ENSDARG00000098792	68.6716969580364	101.874430917226	-0.570744837001743	0.0138297944547234	0.316149101234977	znrf2b
ENSDARG00000057299	48.8397836629669	98.595871022314	-1.01788199946235	0.0138959361168743	0.316454815236657	pbdc1
ENSDARG00000056004	260.286011915344	200.782324564549	0.372233915802943	0.0139139998628232	0.316454815236657	sprn
ENSDARG00000077590	62.0632618903172	96.8815483904749	-0.645468069480178	0.0139196182127664	0.316454815236657	arsj
ENSDARG00000016302	1246.40261012144	1447.36160971798	-0.215702537043667	0.0139287811326532	0.316454815236657	upf1
ENSDARG00000007387	338.854967041607	255.771557457483	0.404122686170876	0.0139308928693943	0.316454815236657	irf2a
ENSDARG00000096508	3342.01674038304	4073.2241280753	-0.285339067138658	0.0139408842490134	0.316454815236657	BX322618.1
ENSDARG00000055757	311.085042460553	230.728638225621	0.4306773748574	0.0139765126967692	0.3168933701411	tmem9
ENSDARG00000100231	186.261581891896	130.979279333799	0.507638698812474	0.0140161772751525	0.316913810063088	ccdc135
ENSDARG00000036232	353.22739370825	440.310013482522	-0.317289600300302	0.014029367773384	0.316913810063088	trpm7
ENSDARG00000009387	272.329399310537	209.272340777463	0.378264986124336	0.0140428383068914	0.316913810063088	robo4
ENSDARG00000015759	356.385316249425	449.747980412573	-0.336748602017125	0.0140483256441165	0.316913810063088	tspan7
ENSDARG00000010764	278.392932257976	212.411725748282	0.391842992061005	0.014061856345145	0.316913810063088	flj13639
ENSDARG00000035147	42.3139269378124	72.1193685886069	-0.767235752818331	0.0140752724041194	0.316913810063088	lrwd1
ENSDARG00000104576	83.2016836387143	145.276997660985	-0.802256791291381	0.0141533263766545	0.318302412991636	PPP1R3G
ENSDARG00000017880	13.3428706931104	4.22102159645843	1.68442340567774	0.0141789521824091	1	kcnip3b
ENSDARG00000062947	61.2409810294889	94.008615338539	-0.626069912605449	0.0142126104340263	0.319266165715104	amn
ENSDARG00000026166	646.140920653916	776.631164143726	-0.266271895626576	0.0142335592330089	0.319281125293096	emilin1b
ENSDARG00000102848	0.541852662605321	7.30560288470791	-3.7247544060477	0.0142436333385645	1	BX927336.3
ENSDARG00000092470	49.5776230162205	27.6511289511647	0.842042462929427	0.0142461394487733	0.319281125293096	thbd
ENSDARG00000101979	691.686218914176	896.457237347727	-0.373672961166857	0.0142761447291717	0.319584986443013	eps8l3a
ENSDARG00000071331	3204.9106057627	3953.0274386212	-0.302442274044506	0.0143331336985718	0.320236078027899	ryr3
ENSDARG00000017037	515.906022611964	427.827713706092	0.271843715387295	0.01433819092606	0.320236078027899	ikbkg
ENSDARG00000014179	838.227846035774	1026.29522375792	-0.291669716394655	0.0143915166530024	0.321058048317439	pfkma
ENSDARG00000044015	63.154397958676	32.6071121117254	0.954954647337065	0.0144265047184145	0.321363799252077	gfra2b
ENSDARG00000035914	376.377320831502	296.103874008474	0.346791795635323	0.014438299456902	0.321363799252077	tmem167a
ENSDARG00000078159	185.820078678493	135.333871550675	0.45942677546212	0.0145188922852379	0.322787867270547	zgc:175284
ENSDARG00000060751	364.495924172448	286.347332423792	0.346091904214124	0.0145403848052883	0.322896248173207	taok3a
ENSDARG00000012801	90.725144666652	140.365785381314	-0.634447204685977	0.0145630181118402	0.323029685994483	pfkpb
ENSDARG00000076870	242.776701943084	314.130955260107	-0.374266814214471	0.0146606173502361	0.324561683722123	piezo1
ENSDARG00000057975	53.8664048976856	30.756491231896	0.8094191776484	0.0146654911382854	0.324561683722123	plcd4a
ENSDARG00000086732	3.7593435238253	0	4.27139173257619	0.0146775216065439	1	si:ch211-238p8.24
ENSDARG00000101858	1794.59740154142	2144.58723581927	-0.256675249729666	0.0147076131583707	0.324908974673415	DST
ENSDARG00000052158	33.0173641295796	14.9625968226718	1.12669453749445	0.0147146259951935	0.324908974673415	il23r
ENSDARG00000077607	255.620418351715	199.929858261288	0.356853301626752	0.0147336588670741	0.324959960778794	dus2
ENSDARG00000057855	87.7085036039332	130.892583626104	-0.580121923892263	0.0147628071572396	0.325233680127351	mrps31
ENSDARG00000061108	1149.15465001269	1352.11587077955	-0.235372658211651	0.0148255773113242	0.326246650890534	ep300b
ENSDARG00000039150	5158.90205667597	6540.32241754709	-0.342558552873498	0.014845023407883	0.326305033754043	lgmn
ENSDARG00000018653	139.299504207282	102.761498297755	0.435692409867851	0.0148866512470412	0.326400984587321	acot7
ENSDARG00000087262	9.00385032028368	23.2363563618848	-1.3600753738049	0.0149051378236871	0.326400984587321	zgc:63568
ENSDARG00000114329	298.404175854285	221.509118513014	0.427831240451415	0.0149163673625425	0.326400984587321	HOOK3
ENSDARG00000036442	120.023604223268	177.891446280758	-0.563891424137311	0.0149165804288787	0.326400984587321	atp11c
ENSDARG00000030417	262.473752516829	351.48419917366	-0.420002815805192	0.0149695546527126	0.326863105270485	pkd1a
ENSDARG00000030915	5399.15131719452	4277.43526728805	0.336165207737504	0.0149723902494028	0.326863105270485	cpa1
ENSDARG00000031632	242.360673733883	173.144917585993	0.48261320674612	0.014988164623334	0.326863105270485	chst10
ENSDARG00000063218	574.201385077714	456.449864545402	0.330504966707218	0.0150492548493524	0.326956106981454	ppm1la
ENSDARG00000039843	223.70944825933	170.554361503993	0.390490199558584	0.0150531794459144	0.326956106981454	znf800b
ENSDARG00000115870	34.5705728638278	17.2961731419483	0.99513085609064	0.0150717987824822	0.326956106981454	CABZ01117706.1
ENSDARG00000000563	6915.42380597593	9349.67372675497	-0.435184989927953	0.0150756873646239	0.326956106981454	ttn.1
ENSDARG00000034434	108.378332826093	65.5475173432588	0.730919767962421	0.0150765617752757	0.326956106981454	igf1rb
ENSDARG00000027699	13.9138309233632	3.67548583346281	1.93703803588335	0.0151162686917061	1	FUT9 (1 of many)
ENSDARG00000063511	136.492815818464	87.2904460302633	0.647619124569869	0.015143221571267	0.327995002951312	si:ch211-15d5.11
ENSDARG00000070923	37.9167229166958	64.5546994248927	-0.769796891762721	0.0151583651280032	0.327995002951312	zgc:158296
ENSDARG00000104836	1203.21330295811	1462.57713021403	-0.280806485464403	0.0151751071819891	0.327995002951312	myom1b
ENSDARG00000078233	1054.76432278098	1271.19170840369	-0.269498258257931	0.0152230011508386	0.328570553004096	ctnnd1
ENSDARG00000030087	342.077603617042	454.826400221484	-0.410892670882448	0.0152355549511961	0.328570553004096	nfkbib
ENSDARG00000053448	95.8670500754201	138.334486162579	-0.529555176444224	0.0153026989936003	0.329652709694732	si:ch211-251f6.6
ENSDARG00000071059	45.2309850292192	17.3158517047048	1.37750426511655	0.015333126501071	0.329942393180853	gtpbp2b
ENSDARG00000101279	3.33522638014239	0	4.09681884470357	0.0153373310577941	1	ndr2
ENSDARG00000044629	30.5967116989649	61.6735203237139	-0.996323155753663	0.0153813983616862	0.32996856522766	guca1d
ENSDARG00000079850	48.7587160744655	81.3313609214187	-0.729255429881376	0.01540448796736	0.32996856522766	dchs1b
ENSDARG00000036082	52.4794005660375	29.1725447320329	0.847330420315285	0.0154197305313214	0.32996856522766	tph1b
ENSDARG00000056618	76.6004774507047	43.8859309851	0.800810417315476	0.0154227916780386	0.32996856522766	xk
ENSDARG00000062370	167.763925370864	230.334435255073	-0.460021231176659	0.0154476831256739	0.32996856522766	bcl2l13
ENSDARG00000037488	2790.99329500228	3269.3251564027	-0.228574762499324	0.0154598131454537	0.32996856522766	canx
ENSDARG00000097690	123.007952520026	72.7142232909352	0.761278137722945	0.015468194005345	0.32996856522766	BX629346.2
ENSDARG00000030110	59.860003505558	94.5917947439789	-0.660125920389054	0.015470195199547	0.32996856522766	myod1
ENSDARG00000053505	196.311071930706	252.586145434733	-0.365144220910935	0.0155081736797929	0.330337177789054	fbxo22
ENSDARG00000074071	64.0947940067493	32.6275855905839	0.979513245348258	0.0155214782214712	0.330337177789054	mrnip
ENSDARG00000004445	249.997310687501	185.718174758939	0.426594514501973	0.0155459427770447	0.330495857878287	grm5a
ENSDARG00000092460	16.9028679237574	5.72965075524599	1.55827708705792	0.01557143633262	0.330623836301212	si:dkey-229d2.7
ENSDARG00000090389	254.487326119964	326.265470149138	-0.360369624896274	0.015585993209403	0.330623836301212	ndufv3
ENSDARG00000092033	80.1290552891285	49.6542063641506	0.690446509361212	0.0156193634427924	0.330959425696476	si:dkey-239h2.3
ENSDARG00000020898	93.2497366512694	138.165667597774	-0.566684803194344	0.0156358783793611	0.330959425696476	cyb5r4
ENSDARG00000097111	12.5143091399696	3.25897347230211	1.95348000901108	0.0156543787854838	1	CR762407.2
ENSDARG00000069829	147.494620821018	102.523984324224	0.526473287156267	0.0156978340774508	0.331796102330319	rragca
ENSDARG00000079903	6.39213026686269	0.667996265850761	3.29484462066994	0.0157062116885102	1	si:ch73-343l4.2
ENSDARG00000077918	15.0907494842461	3.9292075028088	1.91567468450052	0.0157074255277026	1	dnase2b
ENSDARG00000096684	26.9491575852042	13.7039260411832	0.979124377621443	0.0157205706547482	0.331796102330319	CR382372.1
ENSDARG00000010478	302.822692592099	410.13159891072	-0.437781063840291	0.0157266332276375	0.331796102330319	hsp90aa1.1
ENSDARG00000070583	459.300543548153	563.574075502315	-0.297449667519854	0.0157462545054876	0.33184975194808	itpk1b
ENSDARG00000040251	316.114982622948	407.837594107459	-0.366758251460656	0.0157759619628664	0.332115619610462	ctsk
ENSDARG00000013236	67.758072292439	103.763118611603	-0.622650118862145	0.015800373777404	0.332269548559239	dhcr24
ENSDARG00000078077	386.077694390143	290.471958669414	0.411772645312535	0.0158294593538213	0.332491714854443	dph2
ENSDARG00000067992	0.172585721005063	4.22128910192956	-4.06209327812469	0.0158295375025973	1	si:dkey-31e10.1
ENSDARG00000007943	367.438896106774	281.847261027209	0.38025794972913	0.0158451612348935	0.332491714854443	gabpb2a
ENSDARG00000078772	372.240452762704	238.535293034888	0.642886269690777	0.0158626008804554	0.332498595154401	nbr1b
ENSDARG00000114386	3.2242909520478	0	4.03405158778644	0.0159293708849319	1	CABZ01063034.1
ENSDARG00000094272	21.3887858847785	38.5450650338403	-0.847594458077546	0.0159890969437422	0.334788946889931	map3k19
ENSDARG00000006598	124.251490719796	173.717926174329	-0.479226870652837	0.0160294733472829	0.335266848548718	sgk2b
ENSDARG00000098746	566.722910464507	743.62568397056	-0.391818104688295	0.0160504169194107	0.335266848548718	dhrs13l1
ENSDARG00000093124	18.4148922107247	35.0707836310357	-0.92517379414809	0.0160636835983149	0.335266848548718	scpp8
ENSDARG00000004392	105.826947987874	158.832105978006	-0.586599869508781	0.0160840612154787	0.335331967251038	hdr
ENSDARG00000058728	191.442554295326	130.390817830059	0.555643123647658	0.016116239896292	0.335642719640783	nudt2
ENSDARG00000090844	51.2458826862822	79.260263851085	-0.636405108117314	0.0161378497654997	0.335732932327008	CABZ01054965.1
ENSDARG00000011407	4981.92717867866	6381.91490911752	-0.357343351176718	0.0162132793816528	0.336941424240529	col2a1b
ENSDARG00000021979	56.5177890956079	31.8455544406675	0.831053359204391	0.0162793633619412	0.337953322100299	mical3a
ENSDARG00000005397	1158.6154506084	934.158025715558	0.311048589049095	0.0163093058386168	0.338213577107965	trim3b
ENSDARG00000099685	302.345974622488	231.688903578327	0.383922733202947	0.0163566645716814	0.338641387530078	gnb5a
ENSDARG00000061864	92.507826005331	156.630948594891	-0.758847811980312	0.0164017285901365	0.338641387530078	hdlbpb
ENSDARG00000087706	1.73251979496275	8.49594657073098	-2.33211115215057	0.0164132073311469	1	dicp3.3
ENSDARG00000102106	486.056560809281	610.99494760077	-0.32908319145326	0.0164229617303501	0.338641387530078	tgm1l1
ENSDARG00000116378	60.5865087796023	91.1968856417359	-0.59133369878717	0.0164356965826982	0.338641387530078	CU104731.1
ENSDARG00000090646	45.3429769782132	73.5103448347012	-0.691775316828619	0.0164544485553313	0.338641387530078	tnk2a
ENSDARG00000105159	484.30221642839	581.562854350841	-0.2657001529121	0.0164550546055948	0.338641387530078	hdac8
ENSDARG00000071060	46.8615136527937	100.58708948662	-1.09655798576579	0.0164684484991413	0.338641387530078	naa10
ENSDARG00000104637	180.625410556193	245.388784330771	-0.441418021533119	0.0164837914652961	0.338641387530078	fam219b
ENSDARG00000112015	56.2540219161518	87.1614222774828	-0.636302336563838	0.0164975770178863	0.338641387530078	CR381686.5
ENSDARG00000103074	4.04640420606084	0	4.38186284166056	0.0165164856463928	1	CR385065.1
ENSDARG00000078745	477.44671811335	388.471637739725	0.298968441597831	0.0165379764770149	0.338641387530078	pnpla8
ENSDARG00000095675	149.802438306368	206.30757546886	-0.457858150136278	0.0165482160911372	0.338641387530078	ccdc141
ENSDARG00000100129	1059.00245519103	1227.87333493302	-0.213843294711525	0.0165601840858304	0.338641387530078	brd3b
ENSDARG00000099376	175.163998213114	221.156689267699	-0.335565094305141	0.0165722030236825	0.338641387530078	CABZ01050249.1
ENSDARG00000034522	988.942459852647	822.381473783198	0.264992494355555	0.0165801772455052	0.338641387530078	rab6ba
ENSDARG00000071424	240.066856450065	334.054048847661	-0.475543584886977	0.0165913540697151	0.338641387530078	ap3d1
ENSDARG00000041828	3.82670594166505	0	4.29466957333107	0.016635864117121	1	si:dkeyp-28d2.4
ENSDARG00000007040	98.2309680633167	150.99276206031	-0.617428548130535	0.0166361676186935	0.338644481637025	tmigd1
ENSDARG00000104697	15.525873729719	32.4061509294198	-1.03808550825547	0.0166403164071583	0.338644481637025	si:dkey-57k17.1
ENSDARG00000056480	506.161058910723	643.912884045636	-0.347496662724045	0.0166437898185044	0.338644481637025	cpvl
ENSDARG00000090993	53.937631079991	29.1881019809888	0.891619059915548	0.0166622169211183	0.338664787650889	rnf4
ENSDARG00000041919	9.68415960008626	2.03115696163777	2.22909579099493	0.016700045720718	1	ccl38.1
ENSDARG00000035322	472.639826498693	583.140620857276	-0.305618350250605	0.0167188724781512	0.339256138250468	myh7bb
ENSDARG00000057497	546.963737579263	449.040158706065	0.282749202594544	0.0167367160740323	0.339256138250468	stk35l
ENSDARG00000009681	116.160957608627	83.4402411773673	0.476953890826532	0.0167436898040347	0.339256138250468	med27
ENSDARG00000021141	248.398371756367	308.899195662948	-0.314890608798021	0.0167930113989202	0.339901046346269	plekhf2
ENSDARG00000095904	315.141781483585	244.17785609284	0.365999566486528	0.0168437554748437	0.340410504448913	prpf31
ENSDARG00000042151	751.543148185562	899.893385594337	-0.259953616395623	0.0168540176344594	0.340410504448913	skia
ENSDARG00000033854	33.6975864106897	57.2479862773395	-0.7732345124144	0.0168857927769572	0.340410504448913	abrab
ENSDARG00000113364	290.428853536155	368.301604129817	-0.341799062367588	0.0168882572327082	0.340410504448913	CABZ01074307.2
ENSDARG00000106630	34.2785114345227	58.7814328024509	-0.764902801779148	0.0169609679652278	0.341443760949572	LO018627.1
ENSDARG00000014106	1188.42125357681	1568.23516153577	-0.399700228595435	0.01698469536834	0.341443760949572	cfl2
ENSDARG00000114086	487.992896931713	592.684125616946	-0.279691901978246	0.0170148871311752	0.341443760949572	DOCK9 (1 of many)
ENSDARG00000017466	58.3327316002064	35.1100697700292	0.735643456301	0.0170305093672646	0.341443760949572	ncam2
ENSDARG00000016439	216.273786984709	158.014335411786	0.454749939280962	0.0170325206401462	0.341443760949572	slc7a1
ENSDARG00000002305	968.531813600381	1162.86756829895	-0.263811834067153	0.0170449512696765	0.341443760949572	me3
ENSDARG00000077382	36.3443535754322	15.098529291932	1.27687119025241	0.0171118420383648	0.342430692736835	si:rp71-68n21.12
ENSDARG00000003944	1.99517326684732	12.1851181498873	-2.60675391501288	0.0171336789582784	1	nmur1b
ENSDARG00000058702	25.8851107395229	11.9321854734062	1.10813012339657	0.0171982578750656	0.343622435954283	vax2
ENSDARG00000098557	6.40058605621643	0.445330843900507	3.86117095039668	0.0172007844887619	1	BX323564.1
ENSDARG00000004648	18.1822120045238	7.5654265344667	1.26991288370913	0.017217257224655	0.343622435954283	kctd16a
ENSDARG00000078167	10.1782553093172	22.2064999431524	-1.1408779554035	0.0172244481817442	0.343622435954283	si:dkeyp-100h4.1
ENSDARG00000056531	118.161099140651	174.959732487399	-0.562103799514344	0.0172423174538982	0.343626123535073	nutf2
ENSDARG00000045289	153.25058848829	106.417750344814	0.529502415402642	0.017263015816942	0.343686127396516	gpr137c
ENSDARG00000044802	2.73565648554472	11.1086056524349	-2.01857723932207	0.0173277004598327	1	aadacl4
ENSDARG00000092274	0.172585721005063	4.82338678684158	-4.26302471713105	0.0173367286152859	1	si:dkey-3k20.1
ENSDARG00000088524	0	3.34246891356986	-4.31097844299448	0.0173509235934883	1	acot17
ENSDARG00000030064	134.638048314793	189.64404152526	-0.492253932689021	0.0173536810696251	0.345137540290569	plekha1a
ENSDARG00000056369	294.393118377392	209.417796965695	0.488739998047472	0.0173909751101874	0.345342893795653	ufsp2
ENSDARG00000003207	267.373509256111	196.98200674246	0.44232357390572	0.0173995519029357	0.345342893795653	mterf3
ENSDARG00000044601	1156.07900160898	1365.50467583097	-0.239944438888268	0.0174975988297327	0.346934533531159	rtn4a
ENSDARG00000079931	290.573761082675	217.960085553495	0.417928172956536	0.017562180927153	0.347284933976529	snx19b
ENSDARG00000068876	325.908597959568	260.677458031359	0.320851654831703	0.0175799289042616	0.347284933976529	zgc:153031
ENSDARG00000040764	2743.94505361224	2264.02134271238	0.277377236110362	0.0175886849866245	0.347284933976529	id1
ENSDARG00000021833	1814.64493646322	2096.96535201806	-0.208442314657084	0.0176020691444106	0.347284933976529	ahr2
ENSDARG00000020625	64.6323859575838	98.5742215420899	-0.598856944903899	0.0176046348601143	0.347284933976529	jak1
ENSDARG00000070545	1284.26396347833	1073.45219208444	0.258177864513683	0.017709326605513	0.348995867415541	top1l
ENSDARG00000009040	534.403667016909	669.080332892847	-0.325634962413706	0.0177922519099821	0.350274819516578	si:ch73-141c7.1
ENSDARG00000068431	495.13302470692	679.934918261148	-0.459181979864651	0.017822372249493	0.350512667186132	si:ch211-195h23.3
ENSDARG00000078696	155.525384153454	207.327473156258	-0.416078968540245	0.0179079647479529	0.351839901938799	synpo2lb
ENSDARG00000076238	186.321372328048	134.325880789687	0.470261554487832	0.0179742087326072	0.352428604934269	gramd1c
ENSDARG00000007885	5.39617013978821	15.4560949590815	-1.49829643191145	0.0179914678307153	0.352428604934269	fancl
ENSDARG00000045835	9561.80709548045	7754.5211445244	0.302278639240394	0.018006549585393	0.352428604934269	si:dkey-14d8.6
ENSDARG00000020600	64.9288061707738	94.4002535415718	-0.538847240194396	0.0180104783438696	0.352428604934269	rnf144aa
ENSDARG00000115199	3.42493847822166	0	4.11137017812135	0.0180282999705531	1	dicp1.3-4
ENSDARG00000017441	58585.7465648843	72602.3344543888	-0.309463033726586	0.0180463444029984	0.352559121936671	mylz3
ENSDARG00000004171	1078.60884122238	883.508317485161	0.287426116205685	0.0180534365872568	0.352559121936671	rabac1
ENSDARG00000023174	1635.25267492937	1380.77704484256	0.243830599840881	0.0180743856321552	0.352613842588763	fez1
ENSDARG00000068691	91.867604822224	62.0246461282037	0.567832560955741	0.018111279153298	0.352814989720157	kctd4
ENSDARG00000103251	321.098363393893	397.232808207555	-0.308199493869843	0.0181210107426646	0.352814989720157	sh3pxd2b
ENSDARG00000061844	870.70880210601	677.262722076188	0.363176289243464	0.0182325669030147	0.354631639131611	si:dkey-38p12.3
ENSDARG00000006522	67.4415418864197	101.271135415151	-0.583101348093251	0.0182833334856321	0.355263452959317	otop2
ENSDARG00000039373	112.946273529825	160.408559978691	-0.5045616986364	0.018323324503955	0.355684833602747	epha3
ENSDARG00000097477	4.69983328272865	0.374142283459859	3.4441164890927	0.0183732103665325	1	si:dkey-4c2.11
ENSDARG00000013505	89.9149318428628	139.170272604909	-0.622902900337391	0.0183863180465086	0.356551443075558	ube2kb
ENSDARG00000053499	186.94146144707	140.330841846601	0.415506424665916	0.0184320516882013	0.356932699662985	isl2b
ENSDARG00000104894	77.0851740487613	47.2912734582591	0.701998679887009	0.0184447321005477	0.356932699662985	si:ch73-138e16.2
ENSDARG00000068387	89.0832398083114	134.837788744176	-0.595298523136176	0.0184627437337492	0.356932699662985	slc6a18
ENSDARG00000036161	1480.4451437882	1711.74831126776	-0.209889878588569	0.0185096695681345	0.356932699662985	hnrnpa0l
ENSDARG00000013856	25513.5744569732	21096.3086935773	0.274347282008238	0.0185424081554496	0.356932699662985	amy2a
ENSDARG00000101037	41.5265333712996	67.338206286271	-0.70214197563484	0.0185491608391178	0.356932699662985	asf1ba
ENSDARG00000044807	27.2459995336842	51.2652883367484	-0.914398020547047	0.0185563911744231	0.356932699662985	dck
ENSDARG00000018361	519.605383388022	416.121545166361	0.318902468584019	0.0185618915024951	0.356932699662985	sult1st3
ENSDARG00000036414	1833.58373523185	1544.64942128328	0.248278073643824	0.0185713014955112	0.356932699662985	si:ch73-335l21.1
ENSDARG00000008049	636.325421373912	514.696881520615	0.30611865672489	0.0186409400874711	0.357917101620208	si:dkey-42i9.4
ENSDARG00000016490	143.92432654397	96.3908921788295	0.577607764819087	0.0187601460901774	0.35985034420359	rab11fip3
ENSDARG00000077157	44.1352112127489	67.8097400193709	-0.6201128682799	0.01878259451379	0.35992563510597	synpo2b
ENSDARG00000016754	487.466137847149	386.945407820465	0.332640680407922	0.018813433150315	0.360161398565291	tbca
ENSDARG00000058203	1272.21747404841	1463.09251789546	-0.201544551268335	0.0188555001452558	0.360530712261275	smc1al
ENSDARG00000040284	177.941693447735	251.927708932459	-0.500075930939849	0.0188698334810209	0.360530712261275	si:dkey-79d12.5
ENSDARG00000045518	341.10245540755	268.527053448613	0.347175442925135	0.0189085507261694	0.360915568919644	tmem110l
ENSDARG00000097773	5.11816497588259	0.61897108127581	3.02377185093311	0.018910196830073	1	CR391910.3
ENSDARG00000105439	2.78561361461137	14.011799940514	-2.31442569545663	0.0189528352191179	1	CU459186.5
ENSDARG00000052680	237.552360870179	160.151583927078	0.565738140414669	0.0189752307923383	0.361574812188745	si:dkey-182g1.2
ENSDARG00000099974	3160.26392679128	3703.49897446365	-0.228684641221408	0.0189803051017714	0.361574812188745	ldb3b
ENSDARG00000098575	5.92315089787918	0.622298634712864	3.2414396764831	0.0189846827017205	1	BX511079.1
ENSDARG00000055510	527.76959708393	417.7292930997	0.335981321825157	0.019013258969328	0.36184783059061	ypel3
ENSDARG00000003200	58.8729266484594	93.0749476402929	-0.665750399714654	0.0190850201808918	0.362526754212209	foxm1
ENSDARG00000115613	78.4011503844876	118.094450906802	-0.59540293626354	0.0190862472111106	0.362526754212209	CU468826.3
ENSDARG00000070624	93.4263313715808	63.0214169243919	0.564009647254697	0.019199470698628	0.363789243056222	cacng7b
ENSDARG00000035507	18.1372161231904	6.87718471687568	1.40107772183009	0.0192066801119412	0.363789243056222	ddx31
ENSDARG00000009637	4667.29713493275	3950.47786872704	0.240542806128581	0.0192088808283508	0.363789243056222	rcvrn3
ENSDARG00000090086	144.440645552112	185.939587290245	-0.362049550444633	0.0192363319179478	0.363954396784463	rab11bb
ENSDARG00000060395	290.209912099848	232.742396312825	0.319527676544989	0.019255516822517	0.363962983831058	si:dkey-57k2.7
ENSDARG00000003701	4.03975356683932	0.24482879781595	3.79517775804782	0.0192680996831239	1	cldng
ENSDARG00000055791	2.56396652406236	11.8592456706015	-2.18891978101365	0.0192946433262045	1	zgc:158423
ENSDARG00000010956	690.349156990164	583.277785586087	0.243310993650684	0.0193420264067252	0.364922946250465	sh3glb1b
ENSDARG00000017474	63.3559772802801	92.7340466101914	-0.553303350516464	0.0193600205273024	0.364922946250465	zgc:110699
ENSDARG00000012944	19078.6662246068	24487.2521400402	-0.36005588841646	0.0193723172384214	0.364922946250465	myhz2
ENSDARG00000045155	85.2737534748143	52.4179745811358	0.702576941913812	0.0194643904456696	0.364922946250465	phf5a
ENSDARG00000043371	5707.32491731649	6531.20322038016	-0.194495526518496	0.019494923504134	0.364922946250465	mdh2
ENSDARG00000097869	87.4060820300755	52.7811695731436	0.723990467043743	0.0195019246733842	0.364922946250465	si:dkey-1m11.6
ENSDARG00000078671	677.234008770116	554.782186709277	0.289080453355886	0.0195064381193444	0.364922946250465	cdk5r2b
ENSDARG00000039456	370.275469735812	297.119393063574	0.319289243396771	0.0195367633457857	0.364922946250465	acbd6
ENSDARG00000101385	40.8419584999386	73.5651215399203	-0.855931936931997	0.019545020529066	0.364922946250465	f8
ENSDARG00000069951	83.1400088093425	55.2547804846007	0.586745255185142	0.0195494319750651	0.364922946250465	eef1a1b
ENSDARG00000061762	78.2535059327818	48.7364460509952	0.68987042240079	0.0195541748241633	0.364922946250465	trim108
ENSDARG00000101145	71.6156428888666	106.079806423012	-0.572743267966898	0.019578505092338	0.364922946250465	lipeb
ENSDARG00000101085	93.6011662270931	51.5922433263404	0.863617245677571	0.0195808600220685	0.364922946250465	ss18l2
ENSDARG00000010035	62.1550842230639	91.6063018120998	-0.567468096661522	0.0195814665903189	0.364922946250465	engase
ENSDARG00000099274	174.984105611479	225.345257890465	-0.361227863676599	0.0195880105470246	0.364922946250465	atxn3
ENSDARG00000005942	17.2239629284014	35.2689108868683	-1.02875082896509	0.019735025013329	0.367309646584288	v2rl1
ENSDARG00000008119	298.632928903787	230.316888403511	0.374945931504083	0.0198079215792548	0.367821900400029	si:ch211-195d17.2
ENSDARG00000102160	24.1608597092091	9.84721706448051	1.30289988542267	0.0198093034366343	0.367821900400029	si:dkeyp-61b2.1
ENSDARG00000036135	17.9430429934828	38.1241472856096	-1.10201847531431	0.0198303741188279	0.367821900400029	bbox1
ENSDARG00000100565	4.88656491086744	0	4.62584869127138	0.0198368180081816	1	CR556708.1
ENSDARG00000043818	184.243170979876	261.956144294778	-0.513268796721136	0.0198401195847406	0.367821900400029	si:ch211-119c20.2
ENSDARG00000001829	1928.19100165811	1566.47168655796	0.299551578522047	0.0198571958993171	0.367821900400029	zgc:112982
ENSDARG00000101885	1.94098605788186	7.44045457974214	-1.92717339774271	0.0199745726908255	1	si:dkey-20i20.11
ENSDARG00000025465	18.5592942896423	41.9326704433475	-1.18130555574943	0.020048160371698	0.370307724179953	spon2a
ENSDARG00000094708	25.5478139107707	54.8244294041259	-1.10749110550715	0.0200491355635703	0.370307724179953	sftpba
ENSDARG00000045737	122.856166754602	71.0907973579795	0.7835653443412	0.0200685643550212	0.370307724179953	guca1g
ENSDARG00000039910	130.228110132318	179.928810681007	-0.4597154282282	0.0200812836975023	0.370307724179953	rbm42
ENSDARG00000054543	900.340744382318	730.756233538422	0.300108634908983	0.0200866832013623	0.370307724179953	samsn1a
ENSDARG00000032077	5.48901090839934	0.374142283459859	3.63986363316162	0.0200948298972597	1	BX323082.1
ENSDARG00000099708	29.2526703759898	54.8031884819379	-0.903160580411261	0.0201242306328848	0.370648270547474	cacna1hb
ENSDARG00000062579	90.3209206033112	127.46806198011	-0.496990169868831	0.0201566697926828	0.370894176838656	kremen1
ENSDARG00000063899	17236.7536180142	20727.3301670944	-0.266111089231854	0.0201780935193992	0.370937119371283	mt-nd2
ENSDARG00000009534	926.750843957887	1107.42043377765	-0.25609720228488	0.0203105727116936	0.373019601475349	wls
ENSDARG00000006196	359.8531738738	461.631542105043	-0.35848982507036	0.0203707457544707	0.3737403812787	sav1
ENSDARG00000088514	3422.63352095859	4265.96308280103	-0.317667561832389	0.0204141825658377	0.3737403812787	and1
ENSDARG00000104082	140.44336530181	189.653701090593	-0.435244308823461	0.0204150319755373	0.3737403812787	trps1
ENSDARG00000018022	53.670264941388	92.65291831863	-0.794969203133683	0.0204392002398733	0.3737403812787	msh2
ENSDARG00000104018	1194.57224305898	1470.88534946887	-0.300656025392778	0.0204459896711059	0.3737403812787	mtpn
ENSDARG00000035458	27805.1981168845	34564.8517945959	-0.31391804680381	0.0205104319144897	0.374131861783052	atp2a1l
ENSDARG00000042980	455.909427014186	343.984456919469	0.408639198098162	0.0205270278567524	0.374131861783052	cyp2p7
ENSDARG00000006719	153.605329689003	104.474408145219	0.559147464896405	0.0205309980395783	0.374131861783052	specc1la
ENSDARG00000014053	1048.35350456957	881.655798413025	0.250211625946618	0.0205444236798166	0.374131861783052	olfm1b
ENSDARG00000006601	241.973777853921	315.9875998384	-0.379842776459706	0.0205753437939132	0.374344106048246	kaznb
ENSDARG00000100712	157.249431231631	98.7317981524033	0.6695525563604	0.0206890419650751	0.37550797319437	si:dkey-19b23.12
ENSDARG00000009837	158.293177354613	222.62065262823	-0.491791046062373	0.0206998379846679	0.37550797319437	agk
ENSDARG00000002582	188.889192186335	248.586348107406	-0.398150833891545	0.0207091659873632	0.37550797319437	tbx15
ENSDARG00000077245	33.2743854093244	13.4885801202831	1.29826360839947	0.0207166150617243	0.37550797319437	si:dkey-225n22.4
ENSDARG00000061895	836.58899230299	976.05364540359	-0.221649644036407	0.0207910010029761	0.376154824185796	usp32
ENSDARG00000068457	35645.4490533216	42841.1648808686	-0.265259684298903	0.0207910185361302	0.376154824185796	tnnt3b
ENSDARG00000030933	159.135454080506	216.640125635703	-0.43922197040451	0.0208220592304406	0.376365984099248	ksr1b
ENSDARG00000004904	859.887095217734	694.977145264587	0.309023769407028	0.0209261020753042	0.377895064521594	gys2
ENSDARG00000024017	53.8962226071923	28.1385810881413	0.947697889503942	0.021075482732495	0.379828653010499	mdga2a
ENSDARG00000013082	115.792731427099	170.71124178463	-0.555315624944542	0.021079398716748	0.379828653010499	uap1l1
ENSDARG00000012726	6.62296138089197	21.0706301023016	-1.65901917831679	0.0210918180535396	0.379828653010499	calhm5.2
ENSDARG00000003811	821.343984343959	1002.32320608269	-0.287784715677181	0.0211272342955463	0.380114157034037	plxnb2a
ENSDARG00000011564	884.81788400474	1050.26658261175	-0.248402001550734	0.0211954864200843	0.38087597015155	sfpq
ENSDARG00000069615	104.456142090529	51.1251005106441	1.03569152909073	0.0212212579978343	0.38087597015155	ckmt2a
ENSDARG00000096905	39.5497649349127	67.985161995362	-0.795180912662123	0.0212436107247958	0.38087597015155	si:ch73-23l24.1
ENSDARG00000036162	1022.15476507268	1275.51543095769	-0.320127489759421	0.021247982689737	0.38087597015155	hnrnpa0b
ENSDARG00000037033	4.18574141191015	0	4.42232054275838	0.0213109104319151	1	ptger2b
ENSDARG00000056628	39.5140760777196	67.1118535974269	-0.760148244804113	0.0213310317816324	0.381332051432641	tmem170a
ENSDARG00000103606	632.343253852688	758.036028451838	-0.260882950205259	0.0213444038668851	0.381332051432641	si:ch211-151g22.1
ENSDARG00000087674	52.9130774818165	28.900213192365	0.870498679816387	0.0213648194806005	0.381332051432641	si:ch1073-127d16.1
ENSDARG00000076673	1155.3566455921	1437.44606494978	-0.315296692605873	0.0213750749828224	0.381332051432641	wu:fi04e12
ENSDARG00000036291	243.06961778119	188.500170217385	0.366548722876176	0.0213836075540216	0.381332051432641	nucb2b
ENSDARG00000034056	172.586245410642	231.942847634703	-0.427500009725076	0.021417743930021	0.381332051432641	csnk1g2b
ENSDARG00000112370	5.48829105033529	17.4509540958615	-1.64808245513777	0.0214360057503019	0.381332051432641	FQ377918.1
ENSDARG00000103305	3.41160768964179	0	4.13107210835957	0.0214743495017472	1	P2RY14
ENSDARG00000017329	176.1883087519	128.972890997562	0.451032029586948	0.021479191673653	0.381332051432641	cdkl1
ENSDARG00000033201	377.183773823343	295.198762916612	0.35416029157184	0.0214900103123442	0.381332051432641	zgc:101840
ENSDARG00000021151	406.068565541145	321.911630071624	0.332432479270934	0.0214908858439809	0.381332051432641	ptpreb
ENSDARG00000092507	98.4249453366953	68.6319228366774	0.515951023118076	0.0215086167165055	0.381332051432641	znf1013
ENSDARG00000052994	150.001276044023	114.741986351278	0.388394815032721	0.0215258054217897	0.381332051432641	slc25a28
ENSDARG00000037708	187.464204491697	270.202157263464	-0.530238920697592	0.0215424258345432	0.381332051432641	exosc10
ENSDARG00000074756	789.844144955073	636.771662303577	0.310192077101093	0.0215481752083289	0.381332051432641	tfb2m
ENSDARG00000024365	159.444407444692	210.86117086447	-0.407081247951168	0.0215875874905903	0.381681904030628	crlf1a
ENSDARG00000101577	95.8219909714161	66.1127904742633	0.541450015568862	0.0216464131237367	0.382126398416356	si:ch211-172l8.4
ENSDARG00000088975	163.293686347785	248.468900096465	-0.604960559299363	0.0216520593204883	0.382126398416356	si:ch211-14k19.8
ENSDARG00000056450	473.342775707399	387.549945570949	0.28854053695496	0.021707759632732	0.382362723803211	MANEAL
ENSDARG00000059256	23.64911739343	8.85910258359042	1.39000130608003	0.0217172014995788	0.382362723803211	hoxd13a
ENSDARG00000017985	119.740161961169	164.430364553522	-0.456842521676659	0.021724483921504	0.382362723803211	zgc:77739
ENSDARG00000097691	27.6645261182617	50.9640861334614	-0.877414043116274	0.0217802798657096	0.382689433310643	pclaf
ENSDARG00000102338	148.131238728293	109.025140119888	0.44049582978534	0.0217824359652911	0.382689433310643	ptar1
ENSDARG00000079980	18.799365950802	36.4463105548072	-0.973663234725133	0.0218150882988495	0.382916875099317	si:ch211-202h22.9
ENSDARG00000028815	79.2839477066435	54.031495094663	0.5484441993068	0.0218436801420145	0.382929731422222	zgc:162945
ENSDARG00000000796	61.5084734467503	183.985362798966	-1.58205233951526	0.0218552350443747	0.382929731422222	nr4a1
ENSDARG00000095362	70.6855464469171	109.490494577377	-0.636689638150531	0.0219496746086489	0.383542028351521	si:ch211-77g15.32
ENSDARG00000117160	76.120793610943	37.302290909995	1.03706521705874	0.0219581084225917	0.383542028351521	CABZ01034596.1
ENSDARG00000103546	263.748069695833	327.547732627408	-0.312007667325591	0.0219829893093117	0.383542028351521	purbb
ENSDARG00000056479	348.547979247915	268.759289734547	0.373477146660719	0.0219854904771073	0.383542028351521	rab1bb
ENSDARG00000023600	1270.67673331227	1044.2309769714	0.282602505808989	0.0220077510712405	0.383542028351521	sh3gl2a
ENSDARG00000098286	58.4800164108768	93.8880926255133	-0.68424476999561	0.0220124145918835	0.383542028351521	CU695232.1
ENSDARG00000099306	648.99501899621	788.445838439926	-0.282012798684511	0.0220375710133575	0.383542028351521	zgc:175088
ENSDARG00000097478	2317.46171527319	2642.16233382936	-0.189186237718657	0.0220480904569322	0.383542028351521	qkia
ENSDARG00000028148	335.223839643823	256.74586011471	0.381248770205203	0.0220933657538098	0.38377150294334	pax2a
ENSDARG00000058221	221.308316828625	169.531419093896	0.383327223526635	0.0221007828621068	0.38377150294334	ugcg
ENSDARG00000038518	647.470649257991	792.383199762346	-0.289498710596835	0.0221583670697727	0.38414736139348	snap29
ENSDARG00000041430	26.6322930975435	11.9379842547982	1.16944176209023	0.0221619675838655	0.38414736139348	bmp2b
ENSDARG00000114783	1.7789412822469	8.6641541143964	-2.26995771271198	0.0221650508482323	1	znf985
ENSDARG00000103186	21.280392278047	39.5824649477643	-0.888033012629078	0.022188146500221	0.384258355299282	si:ch73-389k6.1
ENSDARG00000100311	40.5390017818167	81.2477422067883	-1.00948725369601	0.0222377168984467	0.384773888738841	si:dkey-165e24.1
ENSDARG00000092421	4.32660172094595	0	4.45340029700657	0.0222586160819207	1	si:ch1073-394i4.1
ENSDARG00000019660	21.6200476626039	39.0335837931807	-0.859889463817839	0.0223090513715348	0.385664748398836	rxfp2b
ENSDARG00000099049	90.2474299619497	129.828630875604	-0.520700222474795	0.0223357388280494	0.385673242526183	rragcb
ENSDARG00000101776	438.116668589766	355.125780988397	0.303100133388209	0.0223492394155979	0.385673242526183	syt12
ENSDARG00000059725	650.933190749116	539.872715934287	0.269238765632945	0.0224024955750762	0.386096860161716	hypk
ENSDARG00000013855	49.947130131426	94.236150680654	-0.921576689710396	0.0224135277784167	0.386096860161716	slc12a3
ENSDARG00000016337	140.146318000588	82.1110133669692	0.774207387606951	0.0224595290297433	0.386530134319714	lctlb
ENSDARG00000019521	118.254733808365	167.810659938062	-0.506027108500705	0.0224865909563086	0.386530134319714	mpx
ENSDARG00000003854	628.527666480889	797.626556094894	-0.344016171984685	0.0224983573627501	0.386530134319714	acsl1b
ENSDARG00000100420	120.669943238089	161.261809541463	-0.421018792376507	0.0225376242369502	0.386862700130901	tpcn2
ENSDARG00000110298	193.946257639468	150.11464746338	0.371805329880336	0.0225983632961325	0.387562927808606	mbd4
ENSDARG00000095111	0.434795594968718	5.04071927872807	-3.74308338554832	0.0226148411613248	1	si:dkey-192k22.2
ENSDARG00000069415	5396.79065608424	6892.73413151448	-0.352884270326296	0.0226448072276226	0.387866491273138	col17a1a
ENSDARG00000052341	358.419243474551	442.586442043318	-0.307601878864325	0.0226647309406059	0.387866491273138	sgcb
ENSDARG00000077300	168.79179158062	111.065235537623	0.601927082263251	0.022675947408074	0.387866491273138	usp42
ENSDARG00000105494	18.4498376203562	6.62842625919705	1.45085940910274	0.0227063043734199	0.388044151521479	si:ch211-113d11.8
ENSDARG00000053204	93.4175803516905	64.4469504498381	0.538549474004638	0.0227333093795848	0.388054661359811	snx22
ENSDARG00000043443	200.553119657845	257.704901419647	-0.362895003829307	0.0227540825015874	0.388054661359811	kcnj13
ENSDARG00000031316	248.006494701174	183.070323374853	0.439649203556422	0.0227668320698978	0.388054661359811	six6b
ENSDARG00000071678	448.754640257131	359.017676995656	0.3220249031312	0.0228075511752569	0.388407999024029	atcaya
ENSDARG00000006963	374.754046673417	450.399865989638	-0.266426097141188	0.0228676372327669	0.388929832942406	cse1l
ENSDARG00000101697	64.3972078916306	97.1131882411656	-0.595393446662662	0.0228782254672004	0.388929832942406	VWDE
ENSDARG00000091918	14.4920427281194	30.9121939553973	-1.08342891291507	0.0229179844066815	0.388959087040687	BX548073.1
ENSDARG00000008487	674.526442058999	815.256722466622	-0.272776476786899	0.0229199811981672	0.388959087040687	dmd
ENSDARG00000015236	70.423803071764	121.293881918873	-0.792080388479743	0.0229510233654211	0.389146016591184	pycr3
ENSDARG00000012499	873.970744908965	1063.61764438184	-0.283722358958895	0.0229952192210216	0.38919331515088	per1b
ENSDARG00000101030	2.71999308276282	10.3260651013325	-1.99379342089625	0.0230383017791408	1	si:ch73-158p21.3
ENSDARG00000076252	0	3.98045139221926	-4.55615547275221	0.0230510286397789	1	si:dkey-247i3.1
ENSDARG00000036833	517.070052136299	374.343422652909	0.466835770080159	0.0230826062115966	0.38919331515088	upp2
ENSDARG00000018524	1249.76486460382	1585.49986990192	-0.343618282270067	0.0230894131816277	0.38919331515088	midn
ENSDARG00000097591	40.3033450417379	64.0357892805687	-0.666809433884217	0.0230947614046018	0.38919331515088	proser3
ENSDARG00000061363	87.4328905499067	126.659648315984	-0.528157789111813	0.0231005177244578	0.38919331515088	GFOD1
ENSDARG00000060846	226.603464559328	166.372960653533	0.449174628165694	0.023125674575458	0.38919331515088	cabp7b
ENSDARG00000070076	143.189806050897	192.95190852112	-0.427759096552013	0.0231395455930271	0.38919331515088	actr2b
ENSDARG00000103826	422.731097505174	507.065828870955	-0.260357857607007	0.0231495890874772	0.38919331515088	gpib
ENSDARG00000062429	48.5346242114874	74.474856721886	-0.6148034733059	0.0231589943522118	0.38919331515088	trim109
ENSDARG00000098608	74.7408719516141	112.99978585876	-0.600199416316373	0.0231843951515919	0.38919331515088	AL840638.1
ENSDARG00000099432	10.6349462281838	2.38448444766873	2.16585148361187	0.0232227511771821	1	si:ch211-246b8.1
ENSDARG00000091988	39.4153799872487	24.5029389829521	0.686022239824694	0.0232263662775254	0.38919331515088	BX469885.1
ENSDARG00000037064	268.671527513848	363.919006940362	-0.44034295905179	0.0232607790308425	0.38919331515088	galca
ENSDARG00000105161	4.33784960147264	11.9600598855884	-1.4648170338191	0.0232739713338009	1	si:dkey-238g7.1
ENSDARG00000060065	867.303266622901	1046.35783959383	-0.271152405645261	0.023287321156557	0.38919331515088	ubap2b
ENSDARG00000039351	63.2263072797388	100.795713300203	-0.681935484035891	0.0232982370897594	0.38919331515088	ccl19b
ENSDARG00000088816	105.721694029308	143.156102319277	-0.437636947704995	0.0233166352564336	0.38919331515088	trabd2b
ENSDARG00000074565	55.4707480469079	33.6424165241219	0.717081251256882	0.0233344410579638	0.38919331515088	pusl1
ENSDARG00000018069	221.485498523052	173.001083260905	0.359586531392169	0.0233554304143687	0.38919331515088	rdh12
ENSDARG00000094380	363.47937638499	448.525683999721	-0.303895897501084	0.0233837022199355	0.38919331515088	zzef1
ENSDARG00000001913	74.0855888419452	110.93101864198	-0.577937334840531	0.0233885611981686	0.38919331515088	palmda
ENSDARG00000011989	349.699167851045	445.786169406502	-0.351315541552793	0.0233946450402421	0.38919331515088	crx
ENSDARG00000042252	709.018649858211	835.1414310449	-0.236425444407833	0.023410460840726	0.38919331515088	eif4h
ENSDARG00000015314	30.0591205920462	60.3419832035733	-1.01103954741183	0.0234150848734833	0.38919331515088	zc4h2
ENSDARG00000093354	72.8596997087704	37.749149129655	0.94212114303836	0.0234176236499087	0.38919331515088	si:ch211-57i17.2
ENSDARG00000099289	10.6966388387793	2.91747711851945	1.90418934731308	0.0234321417954594	1	st3gal1l3
ENSDARG00000098660	55.7469264399861	86.9041395527813	-0.64591823767722	0.0234605365878149	0.38919331515088	CU469526.1
ENSDARG00000028066	1603.35409730249	1342.91118305813	0.255333798770532	0.0234707674536309	0.38919331515088	diras1a
ENSDARG00000058556	181.268568210672	261.724065953133	-0.532829403237198	0.0234745800708574	0.38919331515088	muc5.2
ENSDARG00000112961	32.1981406714353	15.6302554621811	1.05203101604548	0.0235255425700537	0.389388160615078	LO017848.1
ENSDARG00000009209	172.252665990359	238.611668296847	-0.464802757410323	0.0235264114333849	0.389388160615078	slc9a6a
ENSDARG00000099804	131.396740911485	173.153949055734	-0.399259871161162	0.0235590987335828	0.389597317014678	CABZ01059119.1
ENSDARG00000105157	0	4.7533287938329	-4.82478559950085	0.0235709162868885	1	BX649434.3
ENSDARG00000102798	224.702322157542	305.176990807371	-0.443759454680454	0.0236497482665385	0.390676537449367	mcm2
ENSDARG00000098899	138.0509253656	95.5279964451206	0.526350074345232	0.0236645712818643	0.390676537449367	zmp:0000001082
ENSDARG00000103163	365.94227689458	287.056848704	0.350269299613689	0.0237110681223875	0.390763369813854	tomm20a
ENSDARG00000029761	323.723347131993	413.208221729633	-0.351072234499157	0.0237189003875817	0.390763369813854	mpp6b
ENSDARG00000045482	239.498672268003	180.07165017946	0.410662606166486	0.0237395592951276	0.390763369813854	stk38l
ENSDARG00000003167	165.254275491505	96.9816954193995	0.768489744765519	0.0237502722325234	0.390763369813854	mlst8
ENSDARG00000055752	180.758778999703	268.321175157467	-0.567853841106004	0.0237907289110674	0.391097845576101	npas4a
ENSDARG00000098631	888.347255775671	1150.22414534385	-0.372476492495938	0.0238169343055833	0.391197675817236	CABZ01044277.1
ENSDARG00000045342	40.7522533299686	19.0809137045743	1.08332654890484	0.0238918791867548	0.392052167845838	si:ch211-140b10.6
ENSDARG00000103760	34.7706850401772	71.4193620168181	-1.04722734544394	0.0239097051953548	0.392052167845838	cfhl2
ENSDARG00000092979	42.6861360648366	77.2180674766199	-0.851125325444096	0.0239369326286668	0.392052167845838	pias2
ENSDARG00000090255	30.8690870228358	58.0095099423359	-0.913075334128006	0.023957043528737	0.392052167845838	phlpp2
ENSDARG00000070387	29.5820520437657	16.3331498902147	0.853997002025884	0.0239698407390693	0.392052167845838	nudt7
ENSDARG00000041974	1332.98753441806	1114.35299579798	0.257730950371234	0.0240018174008372	0.392245007498459	brk1
ENSDARG00000092858	69.1180332809043	41.2522475735526	0.740235684299883	0.0240423295210159	0.392443664156819	si:ch1073-126c3.2
ENSDARG00000012949	252.782955556094	347.277573875473	-0.460725939257466	0.024054366939981	0.392443664156819	scml2
ENSDARG00000104593	424.513458927958	563.509547258642	-0.409171637853113	0.0241667586048644	0.393418262012384	cyp2k18
ENSDARG00000063614	33.7276133996166	56.4557496312175	-0.744658697753549	0.0241932490644411	0.393418262012384	zgc:153395
ENSDARG00000054456	563.738292592549	418.346090213556	0.430559682007387	0.0242065796508382	0.393418262012384	clip3
ENSDARG00000101540	116.41462505021	86.1920972406761	0.428913042375061	0.0242161568206294	0.393418262012384	fgf3
ENSDARG00000091946	39.6223080068993	20.4778058042171	0.952102313087925	0.0242509982514996	0.393418262012384	CR391940.1
ENSDARG00000102483	149.239584042572	216.250191289441	-0.537428732378714	0.0242538121839101	0.393418262012384	wu:fb44b02
ENSDARG00000041575	209.443759323933	165.610874864658	0.341217306505554	0.0242647733998113	0.393418262012384	trmt10c
ENSDARG00000054451	729.599061311936	870.240206287533	-0.253393164326471	0.0242760792626653	0.393418262012384	loxl1
ENSDARG00000067985	14.8650448332472	5.78668999232487	1.35284955393023	0.0243026852122162	0.39352123029881	ftr23
ENSDARG00000056743	457.024144473695	593.623673786469	-0.379103118273366	0.0243612343365561	0.39414083629777	cavin4b
ENSDARG00000037066	153.808154085313	201.9245528128	-0.391819803502177	0.0244465658058279	0.394657584186005	lgals8a
ENSDARG00000002021	90.2928169539611	152.280221463401	-0.74850404047661	0.0244504486623907	0.394657584186005	pygb
ENSDARG00000012311	294.749222052928	395.539304782788	-0.423688134142078	0.0244541058802918	0.394657584186005	myoz2a
ENSDARG00000079317	442.618577138178	535.335314848252	-0.273728942313414	0.0244948953703259	0.394803992693505	dlc1
ENSDARG00000003974	301.862055935806	385.079742581597	-0.351972586050315	0.024503814275558	0.394803992693505	spoplb
ENSDARG00000103178	0	3.69599427551548	-4.45118032006001	0.0245209525159287	1	CR457444.3
ENSDARG00000060748	5.60072090623541	15.3135601014061	-1.44228975224583	0.0245333975095864	0.394953145823341	tsfm
ENSDARG00000030621	44.9119875633666	68.0736047489557	-0.594519768027713	0.0245626465019919	0.395096675645865	th
ENSDARG00000016056	144.26905144394	99.2755554606755	0.541160235687641	0.0246117884360662	0.39555968660149	mhc1laa
ENSDARG00000031678	3422.79030411899	4018.36670500532	-0.231717206559291	0.0246499721044044	0.3958459569923	col5a2a
ENSDARG00000033450	264.09942810127	187.20643038578	0.499062594437896	0.0246917290315785	0.395971798981189	nkap
ENSDARG00000086317	366.2687140265	296.469954810911	0.307858819605405	0.0246985651981473	0.395971798981189	si:ch211-67e16.4
ENSDARG00000086411	274.908036004152	333.652895363993	-0.276792489135045	0.0247629032821812	0.396478612862302	srsf10b
ENSDARG00000103002	1048.1209020278	879.608160258808	0.252906762944685	0.0247709863627623	0.396478612862302	nptna
ENSDARG00000062056	1237.73661138042	690.60185815737	0.841598132023565	0.0248586396829011	0.397554096854692	elmod1
ENSDARG00000042548	286.17854024191	219.568143956564	0.384006270046601	0.0249260800398624	0.398132445421202	tpd52l1
ENSDARG00000018478	7716.32900011362	6268.81155870509	0.299700986822718	0.0249416388563335	0.398132445421202	agxtb
ENSDARG00000088277	23.136378863656	10.221785879421	1.17984822043099	0.0249562718605849	0.398132445421202	susd5
ENSDARG00000012981	334.534795198626	461.277454488687	-0.463498445724229	0.0249951176845471	0.398202779013978	osbpl7
ENSDARG00000029353	581.555523599055	686.363668640431	-0.239386607710803	0.0250016669444215	0.398202779013978	serpine2
ENSDARG00000094074	20.7693540247584	8.91705350043238	1.20835974005927	0.0250695966269704	0.398957683913728	si:dkey-81h8.1
ENSDARG00000005640	65.7491803392025	38.2855355453591	0.789845962738848	0.0251478612438754	0.399461395792988	adat3
ENSDARG00000001014	1823.72014469739	2133.30968347049	-0.226107966968251	0.0251573094414916	0.399461395792988	myh9b
ENSDARG00000012496	13.7654848453069	3.39939391915285	2.04951563593315	0.0251610183174419	1	GPR62 (1 of many)
ENSDARG00000009418	603.502444095064	738.156116817758	-0.290244801219072	0.0251804999487702	0.399461395792988	mef2cb
ENSDARG00000093640	89.2367339711872	57.5074475906509	0.63880973166647	0.0252011670646855	0.399461395792988	ugt5a2
ENSDARG00000098730	132.569941206577	98.0285605813112	0.430499978175333	0.0252158146771336	0.399461395792988	en1b
ENSDARG00000022570	48.0197340061227	27.1455461303834	0.813710451033758	0.0252411455686324	0.399461395792988	nmur3
ENSDARG00000053544	314.97270436922	255.306969954519	0.300268309334745	0.0253095205728196	0.399461395792988	hspa4l
ENSDARG00000028542	389.259431054178	535.497067692743	-0.461143984636048	0.0253147124429078	0.399461395792988	si:ch211-114c12.2
ENSDARG00000012297	113.808971137853	76.1414676851716	0.584138650954795	0.0253426859910544	0.399461395792988	cnga3b
ENSDARG00000101332	353.093098498667	427.579988914121	-0.277496682193737	0.0253589499273192	0.399461395792988	uba2
ENSDARG00000099646	39.6469299821251	63.2719335346247	-0.673785416407904	0.0253741455434478	0.399461395792988	pcdh1g3
ENSDARG00000094696	1182.37875102862	1428.06438709527	-0.27231471646612	0.0253746269710813	0.399461395792988	si:dkey-201c13.2
ENSDARG00000051962	154.204761560811	198.83082108674	-0.368423325933296	0.0253983631741956	0.399461395792988	mmp15a
ENSDARG00000004262	76.5212278327307	50.1701352910717	0.615605670567099	0.0254329013386448	0.399461395792988	cyp46a1.2
ENSDARG00000061414	37.1248689086716	60.0105828922453	-0.695833363619141	0.0254624818166317	0.399461395792988	slx4
ENSDARG00000103735	549.946756953215	655.886452325971	-0.255819880267071	0.025481709107271	0.399461395792988	elovl1b
ENSDARG00000007181	12.8578879487591	32.4767676083499	-1.3303875712639	0.0254859342402154	0.399461395792988	nadk2
ENSDARG00000088087	2201.29071221256	2509.44694925966	-0.189537616063603	0.0254945315513746	0.399461395792988	kdm6ba
ENSDARG00000105362	173.698202603981	120.8486743149	0.524613812462996	0.0254966636866007	0.399461395792988	faim2b
ENSDARG00000061885	96.2743665934109	131.947141092547	-0.455532321433082	0.0255199445094408	0.399461395792988	satb2
ENSDARG00000074507	953.995615066608	793.410997499528	0.266801192029511	0.0255388054836038	0.399461395792988	rmdn1
ENSDARG00000017931	38.9424479549906	67.7302677350756	-0.789367120494694	0.0255634717700457	0.399461395792988	ints6l
ENSDARG00000103139	16.6067317231641	5.75844858839366	1.52001407998085	0.0255756512098398	0.399461395792988	LO017843.1
ENSDARG00000035309	644.207365225031	514.833991778113	0.322296589046422	0.0255946393784298	0.399461395792988	entpd3
ENSDARG00000079972	9.77141163950648	21.2303750657838	-1.12096542064597	0.0256553820108996	0.399933516349479	nfatc2b
ENSDARG00000062241	13.7111319951772	3.8071784239612	1.85269768418623	0.0256564558133104	1	si:ch211-15p9.2
ENSDARG00000057743	68.1134193903335	36.0548972346428	0.914846914958527	0.0256783660720474	0.399933516349479	si:dkey-10f21.4
ENSDARG00000053542	45.4907412022475	72.3696170880413	-0.668423435784767	0.02569693397585	0.399933516349479	kctd12.2
ENSDARG00000076140	5.16716209285136	0.561213425189789	3.08745218294125	0.0257029187674322	1	clcf1
ENSDARG00000102415	565.794019439377	754.771586845068	-0.414188755370699	0.0257072184612475	0.399933516349479	scinla
ENSDARG00000042390	55.2690378409466	34.1220473720052	0.698205499767894	0.0257599527411124	0.400433313370044	syndig1l
ENSDARG00000060871	39.8238251644688	60.5813725539527	-0.602508399617404	0.0258329384354151	0.401246863899721	mctp1b
ENSDARG00000062418	82.1014377856561	53.8845245421166	0.605721004202187	0.0258704798147915	0.401509020192663	ttl
ENSDARG00000074183	503.684843563597	390.066667725406	0.367110971783187	0.0260151828587319	0.403280664890888	si:dkey-172j4.3
ENSDARG00000029018	525.342784821799	621.424212528506	-0.24215699395117	0.0260261414118251	0.403280664890888	cdkn1ba
ENSDARG00000097294	18.49131576565	7.6045384109188	1.27716605283302	0.0260958212508533	0.404038169502255	CU855758.1
ENSDARG00000062397	519.75222469312	401.640624246849	0.370854500831663	0.0261367231604402	0.404349257747223	ndst1a
ENSDARG00000044815	202.677139993185	145.377795787516	0.479935751834189	0.0262198224289788	0.405082376232865	serinc4
ENSDARG00000100739	255.884760844632	207.84812020445	0.296885717931018	0.0262258056353736	0.405082376232865	CABZ01052573.1
ENSDARG00000104293	0	4.58628869419925	-4.75998475581841	0.0262865835539142	1	mhc1zka
ENSDARG00000034518	234.2059654882	167.360360816164	0.485793766344418	0.0263031960745259	0.40562539654919	trdmt1
ENSDARG00000102442	130.674975108178	177.923848623017	-0.44913533802684	0.0263266688893123	0.40562539654919	IZUMO1R
ENSDARG00000115956	4025.38449858632	5231.13514277989	-0.377982733505355	0.0263399832079356	0.40562539654919	CABZ01044281.1
ENSDARG00000113295	17.3808676821784	33.0413702925879	-0.913232006709344	0.026348837633912	0.40562539654919	LO017802.1
ENSDARG00000056530	330.082447050715	407.493316687756	-0.303421400707826	0.0263653376481718	0.40562539654919	cpamd8
ENSDARG00000077038	155.062188019724	228.313379726147	-0.561680980319527	0.0264046371126513	0.405798362607221	pbrm1l
ENSDARG00000055026	371.772486753843	450.212144267461	-0.274403344441752	0.026456397430527	0.405798362607221	ptch2
ENSDARG00000086033	130.442375749847	182.490025141678	-0.480417839260465	0.0264815134051031	0.405798362607221	tspan5a
ENSDARG00000058259	375.476426048204	471.510131835794	-0.329257201077956	0.026484726001176	0.405798362607221	celsr1b
ENSDARG00000017397	813.804442650347	976.085232061691	-0.262647604570888	0.026507232796198	0.405798362607221	smarcc1a
ENSDARG00000022309	2540.30470509879	2911.3290549428	-0.196175293836647	0.0265169211002038	0.405798362607221	dspa
ENSDARG00000010434	1196.90002897613	1031.80279700068	0.214766273602889	0.0265571738156764	0.405798362607221	clu
ENSDARG00000061553	220.300503250753	285.554833740651	-0.373965519882526	0.0265897537055859	0.405798362607221	tmem246
ENSDARG00000110100	39.9780609543092	24.5583607621136	0.703612884095546	0.0266080320889214	0.405798362607221	si:ch73-92e7.4
ENSDARG00000062909	423.487357039312	510.76703900456	-0.272355978466326	0.026631440053281	0.405798362607221	furina
ENSDARG00000012261	416.523083540223	508.98555508254	-0.28998526558117	0.0266475446563635	0.405798362607221	eftud2
ENSDARG00000015823	411.061995104742	301.085656291216	0.449598658231085	0.026698016344266	0.405798362607221	vps26b
ENSDARG00000010785	4293.04303241816	5216.04051351089	-0.281268203792483	0.0266996033096244	0.405798362607221	thbs1b
ENSDARG00000070025	172.321754427451	223.265224712256	-0.374055398528977	0.026701115435409	0.405798362607221	dchs1a
ENSDARG00000006242	2339.19573017975	2029.88339245268	0.203857753053384	0.0267081938248975	0.405798362607221	ptp4a1
ENSDARG00000099969	63.7615238795435	94.456705823963	-0.566404477251003	0.0267107254271338	0.405798362607221	zgc:152863
ENSDARG00000074075	60.6439739118702	89.68202312301	-0.569687791852458	0.0267819857546733	0.406126651342255	antxr1b
ENSDARG00000095188	62.5539468426575	37.2387779376721	0.740390204022595	0.0267880774598812	0.406126651342255	si:dkey-189h5.6
ENSDARG00000114408	6.0376929843509	16.6446460419503	-1.45446240791688	0.0268305271598324	0.406126651342255	AL954137.2
ENSDARG00000076526	66.4707233120804	121.924923386859	-0.878778162626446	0.0268381005278373	0.406126651342255	gar1
ENSDARG00000062688	635.629910725784	764.827519611053	-0.267998510518748	0.0268381970925682	0.406126651342255	gpnmb
ENSDARG00000069301	22.9252754035247	9.50024897450861	1.26724972081216	0.0268598519542558	0.406126651342255	tmem177
ENSDARG00000078603	59.1725594398006	36.9920300708732	0.678286218512203	0.026878641018277	0.406126651342255	myo1hb
ENSDARG00000104704	83.2078101133626	50.1421520988718	0.7304548753231	0.0269394895870658	0.40662091665113	si:ch211-271g18.1
ENSDARG00000069422	501.390504205377	409.230651117913	0.290635436270952	0.0269716736623931	0.40662091665113	nhp2
ENSDARG00000043128	2206.53752685495	1887.4288635935	0.224788932214122	0.0269778937973111	0.40662091665113	cldne
ENSDARG00000031075	291.754409291913	225.20995966252	0.373085924577231	0.0270200684372849	0.40662091665113	cadm1a
ENSDARG00000004282	166.932464519276	224.224550923167	-0.425327598118593	0.0270403827297734	0.40662091665113	zgc:77375
ENSDARG00000075974	14.2317854994032	5.51617857103388	1.37969066442137	0.0270588430425729	1	si:dkey-258f14.3
ENSDARG00000061140	651.027330739125	795.737981700159	-0.290713173795263	0.0270591289601695	0.40662091665113	colec12
ENSDARG00000062016	150.544720493875	108.895535363059	0.461531909405131	0.0270698349834252	0.40662091665113	vps51
ENSDARG00000039901	35.2297468422123	57.2299691520661	-0.689152235193602	0.0271170171013112	0.40662091665113	SH3GL2 (1 of many)
ENSDARG00000101980	101.607023965691	139.448459049225	-0.455435168696449	0.0271358874861129	0.40662091665113	bmper
ENSDARG00000080718	26.0186969878155	12.5978070124274	1.03414243180658	0.0271363368768863	0.40662091665113	NC_002333.7
ENSDARG00000078979	82.8665307207878	118.815122281703	-0.51831517710785	0.027141543353225	0.40662091665113	arhgef40
ENSDARG00000070344	8.21337845526133	1.58128671090326	2.40666581124906	0.0272454512711081	1	or137-3
ENSDARG00000093198	28.1645572697603	47.9668840319081	-0.775282203710848	0.027312533520789	0.408867364285402	c3a.4
ENSDARG00000095034	108.295922365932	75.8871206007979	0.514008256537649	0.0273580058470201	0.409232803397573	zgc:162928
ENSDARG00000099692	150.134675153345	189.198552345471	-0.338072306974057	0.0274713673433334	0.409917913206225	ccnyl1
ENSDARG00000003462	82.1324323178643	53.7628978498281	0.604639238909777	0.0274744518329806	0.409917913206225	fech
ENSDARG00000077516	29.8553692751559	52.2651660565018	-0.808621358352776	0.0274998735694621	0.409917913206225	recql4
ENSDARG00000098045	59.033778937063	38.8514357915435	0.605206291987739	0.0275032482870486	0.409917913206225	CR751602.2
ENSDARG00000024488	498.947398929513	658.877027867039	-0.400822642642256	0.0275092871607697	0.409917913206225	top2a
ENSDARG00000095293	0.601485985434015	6.48865846531991	-3.48018280280225	0.0275540081643332	1	si:dkey-265e7.1
ENSDARG00000071384	50.6300588255874	79.6130707536979	-0.645481777420234	0.0275697095313059	0.410219811998076	slc7a11
ENSDARG00000090036	156.308478942196	113.595376066702	0.457459717117809	0.0275932014275877	0.410219811998076	RHOBTB3
ENSDARG00000086457	82.4234329936199	112.516471025549	-0.457409834606445	0.0276014668775168	0.410219811998076	tnfaip8l1
ENSDARG00000095294	128.331005781418	92.5939260551898	0.47454937966866	0.0276900950112872	0.410219811998076	si:dkey-200l5.4
ENSDARG00000091131	1930.37715120371	1600.56627131571	0.270351054851774	0.0277079057084567	0.410219811998076	cry1bb
ENSDARG00000096920	135.184414228413	182.658595089447	-0.436251512474591	0.0277240770179014	0.410219811998076	si:zfos-375h5.1
ENSDARG00000102878	633.844123981464	742.934781514378	-0.230247506765327	0.0277242256481891	0.410219811998076	mapre3b
ENSDARG00000100332	13.9651318413593	28.1288938339654	-1.00597898517707	0.027731336696245	0.410219811998076	CABZ01084942.1
ENSDARG00000037916	163.097790721396	124.300860811423	0.390239220321894	0.0277316754131654	0.410219811998076	cdk5r1a
ENSDARG00000040874	1263.719197519	1468.67617758602	-0.217008389814348	0.0277406635255763	0.410219811998076	add3a
ENSDARG00000063535	709.703734073021	844.504440118556	-0.250890837264907	0.0277916150685487	0.410660739465376	chd4a
ENSDARG00000097047	3.30073089536676	0	4.08746620335068	0.0277944814800598	1	BX629346.1
ENSDARG00000078247	267.961125285676	204.353194532387	0.387329887256118	0.0278409521828365	0.411077159471654	vip
ENSDARG00000102986	303.417505355146	386.133531444262	-0.347444861374972	0.0278866153687743	0.411327284873858	csf1ra
ENSDARG00000027469	3.42804734756139	0	4.12332743561651	0.0279001612822203	1	hsd17b1
ENSDARG00000053291	970.922300110573	823.48410445924	0.239084024180841	0.0279002296054627	0.411327284873858	pnrc2
ENSDARG00000104613	539.110255450859	722.184375118175	-0.422668654650489	0.0279858681739548	0.412212073684737	znf1179
ENSDARG00000102243	6.14038290325747	16.6640078821376	-1.42790460208083	0.0280226712852847	0.412212073684737	si:ch211-180m24.3
ENSDARG00000008454	12.0446572677599	26.6108006292134	-1.12797939678232	0.0280238870535504	0.412212073684737	cpeb1b
ENSDARG00000020298	612.766681292487	1193.8999124511	-0.962021948149089	0.0280484218733488	0.412260881559033	btg2
ENSDARG00000060148	351.074791342002	422.145647433884	-0.264887756184141	0.0281111586792761	0.41287069107862	sh3pxd2aa
ENSDARG00000020952	212.110604608247	278.369942831865	-0.393380528410758	0.0281540826855787	0.413188807147643	si:ch211-214j8.1
ENSDARG00000010154	62.893233452671	89.1769009160246	-0.500774491654799	0.0281896577912212	0.41339867210658	vstm4a
ENSDARG00000094386	309.501140159886	215.278745527191	0.522301257520199	0.0282321282259185	0.413432275981732	adgrg4b
ENSDARG00000090560	70.9987932769382	49.6406484118279	0.518930263243923	0.0282345031253028	0.413432275981732	mfap5
ENSDARG00000009194	1166.67581613896	1428.26007257881	-0.291389827077742	0.0282759326143488	0.413727143546243	col16a1
ENSDARG00000043448	984.040801842812	794.177474262276	0.308649280155267	0.0282972476544833	0.413727478686429	itm2ca
ENSDARG00000040822	763.473302371477	638.696940189646	0.25518802990953	0.0283723922798433	0.413910984429674	fundc1
ENSDARG00000075639	191.183922411083	150.409264805691	0.340698360509796	0.0284031944441278	0.413910984429674	si:ch211-89o9.6
ENSDARG00000057114	21.0432745424416	6.66570187485686	1.64648185682998	0.0284063385019403	0.413910984429674	hpf1
ENSDARG00000001910	118.390804256164	169.578838993189	-0.515633303893382	0.0284080011002664	0.413910984429674	rorab
ENSDARG00000089836	318.311527703846	251.903977974259	0.334880587368297	0.0284327258709374	0.413910984429674	si:dkey-17e16.10
ENSDARG00000057287	229.871320380244	170.860977591135	0.426731761154272	0.0284376081629157	0.413910984429674	slc25a16
ENSDARG00000094763	0.345171442010127	5.22003949540031	-3.79500346889751	0.0285351901105587	1	npy2r
ENSDARG00000102712	16.7899835737218	4.37425725608393	1.94996517817527	0.0285475939022576	0.415200821193689	CR376766.3
ENSDARG00000078551	6.49703329558629	0.828507339088958	2.95463712917266	0.0285493066369912	1	zgc:171242
ENSDARG00000097379	5.63389955006037	0.561213425189789	3.24052627906053	0.0285562111831247	1	CR936416.1
ENSDARG00000103324	9.5793669607171	21.021160615641	-1.13669004801111	0.0285790602470806	0.41534758389007	si:ch211-127b6.2
ENSDARG00000096803	3.58887003339183	0.206208704376094	3.62908212792785	0.028597462725766	1	CU660013.4
ENSDARG00000110810	0.554474830632382	4.53335449935376	-3.05507802873488	0.0285978669900362	1	si:dkey-3h2.2
ENSDARG00000095745	13.5396161662808	24.8994202172226	-0.874716355496999	0.0286705577759093	0.415892645095576	si:ch73-138e16.3
ENSDARG00000028586	37.8320117102045	19.1378249726631	0.975510300566209	0.0286864829492214	0.415892645095576	gpr135
ENSDARG00000063249	189.239848972349	139.189730898231	0.440396810097157	0.0286877378663125	0.415892645095576	mrpl9
ENSDARG00000018534	1491.5452771676	1767.85509309669	-0.245565026956771	0.0287092672310306	0.415892645095576	slc6a9
ENSDARG00000033604	187.261282449833	127.951684415261	0.550079865923527	0.0287235824053452	0.415892645095576	lrpap1
ENSDARG00000020744	35.1584107311655	54.4092999622225	-0.622751265543501	0.0287514097470272	0.415985586593065	bdkrb1
ENSDARG00000063563	621.965246800807	734.429402762648	-0.238746945532521	0.0288318774721384	0.416839442828215	creb3l2
ENSDARG00000062655	179.466071858805	133.046212033605	0.432004400025527	0.0288722937681003	0.416968334331582	ydjc
ENSDARG00000045755	263.671166074397	195.822407884818	0.425235933527649	0.0289016002268347	0.416968334331582	ccdc59
ENSDARG00000030954	22.5834463972698	40.2982315942312	-0.856187028747503	0.0289201133769421	0.416968334331582	ftr56
ENSDARG00000038789	145.288207021251	103.065774779723	0.493575682943999	0.0289266283093496	0.416968334331582	tmem53
ENSDARG00000113769	0	3.56870299280184	-4.40383048232751	0.0289433731605906	1	znf1139
ENSDARG00000100430	4.01586889876459	0.208044965168385	3.7910024015003	0.0289500125719668	1	CU634008.1
ENSDARG00000069093	6870.62557947081	8195.15471381656	-0.254313700856972	0.0289926000369264	0.417609496899568	col2a1a
ENSDARG00000023940	200.386745911152	150.284475297775	0.415872858486967	0.0290837930915417	0.418612728564256	si:ch73-362m14.4
ENSDARG00000021806	541.225208890706	696.816305254265	-0.365875738610534	0.0291211300475183	0.41883944824605	zfp36l2
ENSDARG00000006279	24.4667406543243	44.8294279635165	-0.87324358028955	0.0291556725812684	0.41883944824605	rragd
ENSDARG00000078132	86.3548057293933	42.1325475486719	1.0359894544558	0.0291642104614743	0.41883944824605	tex2l
ENSDARG00000010565	31.9162359511497	55.6517321452151	-0.810482781304981	0.0292025808862686	0.41908076011897	aqp4
ENSDARG00000045447	366.135796195738	282.954203108341	0.371120831758639	0.0292250239931757	0.419093314547157	slc35g2b
ENSDARG00000104801	63.5520366381733	40.8754863706091	0.637604264900049	0.0292599056130477	0.419284089946262	tubb6
ENSDARG00000038859	443.583948399073	350.8055544186	0.336752702500973	0.0292954880985264	0.419484619928126	rgs20
ENSDARG00000095386	0.151402951019416	3.32648951115817	-3.71740787254094	0.0293525007516375	1	pimr179
ENSDARG00000057089	84.1194490510844	56.84344525175	0.568841775091099	0.0293532921497755	0.419637668988286	ftsj1
ENSDARG00000075842	6.0707177338665	14.4300290319242	-1.25342652655244	0.0293642115407528	1	pigt
ENSDARG00000090697	1299.48854333234	1485.87870374519	-0.193221323416957	0.0293806895434757	0.419637668988286	eif3ea
ENSDARG00000045490	602.514521609428	483.078991389886	0.318599805536236	0.0293826799277106	0.419637668988286	ndufb2
ENSDARG00000008447	577.704144249449	685.245894305385	-0.24654313868693	0.0294213407643306	0.419637668988286	fkbp4
ENSDARG00000015240	172.906378123878	243.376124174549	-0.493039537941993	0.0294424259399234	0.419637668988286	cdkl5
ENSDARG00000055253	31.9207339375637	51.5997874884652	-0.69644374161513	0.0294548429368718	0.419637668988286	slc12a10.3
ENSDARG00000096317	3.39870481876853	11.0412116781947	-1.68834416300644	0.0294549210625415	1	CU571254.1
ENSDARG00000071549	251.858162842305	320.539681333389	-0.349294962298863	0.0294749939538661	0.419637668988286	ecm2
ENSDARG00000101050	37.1030913925452	20.4359736780516	0.86271094950731	0.029478946949154	0.419637668988286	tmc8
ENSDARG00000104760	175.7766044901	132.005635628074	0.416043216865541	0.0296049893617702	0.421123388205386	si:ch211-1i11.3
ENSDARG00000004141	293.678346212243	206.007774427103	0.509720182739881	0.0296701505306279	0.421741547154814	zgc:92630
ENSDARG00000038185	319.133675863293	264.720646353077	0.270666688671304	0.0297221498311795	0.422171851878398	gh1
ENSDARG00000076747	29.4160493161799	12.9504062267602	1.17298462739871	0.0297770092560373	0.422517300495054	TMCC1 (1 of many)
ENSDARG00000086259	35.0323849103754	14.7801396098592	1.23310100199901	0.0297899594296858	0.422517300495054	CU469420.1
ENSDARG00000102448	3.31065403797081	0	4.07177856399671	0.0298701392132226	1	BX322657.1
ENSDARG00000060348	220.008086809235	278.499765267798	-0.339378425658515	0.0298787571311623	0.423290331005231	map3k3
ENSDARG00000109539	2.70278393372498	0	3.7885775443522	0.02990030592346	1	CT583625.4
ENSDARG00000098780	39.7551472805666	23.0351453812906	0.781908597248247	0.029910454525983	0.423290331005231	nsmce1
ENSDARG00000098230	72.4417544448071	49.864530579702	0.534345425138748	0.0299261812933066	0.423290331005231	BX649416.1
ENSDARG00000040059	488.02279965632	599.083640828319	-0.296921561466597	0.0299315997530332	0.423290331005231	gbp
ENSDARG00000079727	831.502660516294	636.432732616037	0.38506458823317	0.0299807472038917	0.423677017395505	selenop2
ENSDARG00000096885	14.4434165916512	4.40912901664037	1.69202080347864	0.0300715876198326	1	CR388164.2
ENSDARG00000109443	372.774362210792	459.278354230268	-0.300051594951129	0.0300878637775129	0.424881744957015	CABZ01087623.1
ENSDARG00000042861	43.3128673445057	74.5172043676487	-0.776121616809509	0.030219806391063	0.425703767439098	ltk
ENSDARG00000100072	644.665731106812	532.540170500914	0.277592728021315	0.0302240099527946	0.425703767439098	mgrn1a
ENSDARG00000052045	123.831763512431	89.9459698396959	0.461982642318487	0.0302271437372883	0.425703767439098	ggt5a
ENSDARG00000062217	206.885695120368	166.62670674526	0.315778569952779	0.0302337089735966	0.425703767439098	kcnj3b
ENSDARG00000037961	7.89026066294419	19.4289249850961	-1.31112814429598	0.0302842943220399	0.426107257763618	rcn3
ENSDARG00000004196	105.487485391832	149.317835117578	-0.501433686435662	0.0303922509942352	0.427222173759654	tnfsf10l
ENSDARG00000058306	86.7819270580172	56.911271655905	0.600386982978937	0.0304075068863981	0.427222173759654	prpf18
ENSDARG00000101688	0	9.41344229160538	-5.80209427288484	0.030454492717515	1	si:dkey-207l24.2
ENSDARG00000068291	25.2770953225904	8.4122045509524	1.60051388614402	0.0304817633027989	0.427956027988934	TMEM208
ENSDARG00000098843	15.6887207855708	3.90448369510936	1.99107709833635	0.0305295881826547	1	FQ311879.1
ENSDARG00000102154	10.8983782642111	21.8135811844212	-1.00081240094529	0.0306512354322231	0.429290455542737	si:dkey-262g12.10
ENSDARG00000045930	702.237057222563	852.469067417959	-0.281405696416274	0.0306763522536133	0.429290455542737	rbpms2a
ENSDARG00000078640	92.7161364390785	129.757263257812	-0.48364838308769	0.0306870722877921	0.429290455542737	fam117aa
ENSDARG00000059399	100.416289979187	67.1489653793442	0.583959268632564	0.0307291552498635	0.429290455542737	si:ch211-160o17.6
ENSDARG00000034227	99.7136807699934	155.468052421376	-0.643683285596812	0.0307437637877763	0.429290455542737	si:dkey-243i1.1
ENSDARG00000075504	15.3841796657724	29.6454195726117	-0.965123264247926	0.0308471521626608	0.429290455542737	si:dkey-40c23.2
ENSDARG00000094408	12.7611216222174	3.65564178558619	1.80516672772968	0.030847727503388	1	si:ch1073-110a20.1
ENSDARG00000043722	9958.50119832185	7636.83298599391	0.383098135898428	0.0308488819492332	0.429290455542737	cpa4
ENSDARG00000074425	323.509768997657	254.16464872106	0.347421503497973	0.0308679493029349	0.429290455542737	si:busm1-57f23.1
ENSDARG00000001897	561.061473794028	696.93701901196	-0.313124482724585	0.0308730022471674	0.429290455542737	man2b1
ENSDARG00000011298	155.863256651218	201.167137081836	-0.363856665385944	0.0308796686514904	0.429290455542737	atf7a
ENSDARG00000104117	214.067328925134	270.457297863018	-0.337272255359954	0.0308812759640884	0.429290455542737	fzd4
ENSDARG00000102701	107.983330753045	146.931106501626	-0.441499274807416	0.0308867471358392	0.429290455542737	eva1ba
ENSDARG00000025855	1202.65044469632	987.877117290941	0.283414172930589	0.0309008436983843	0.429290455542737	camk2n1a
ENSDARG00000115610	183.49924276284	242.116741015884	-0.401298749063244	0.0309114589765832	0.429290455542737	ccl25a
ENSDARG00000096889	21.8560385688946	39.2468640460867	-0.843041062235411	0.0309268769753571	0.429290455542737	CT033825.1
ENSDARG00000003175	443.66430123372	361.208030485434	0.29781254121567	0.0309574297538485	0.429290455542737	stx5al
ENSDARG00000044276	262.947232336697	327.836491836845	-0.318911903319905	0.0309887845594525	0.429290455542737	spp1
ENSDARG00000089598	74.5455679746618	48.2421751043703	0.628839558423348	0.031015853498918	0.429290455542737	si:cabz01054396.2
ENSDARG00000020798	707.181604502724	580.333186432813	0.284502004178753	0.0310253619809221	0.429290455542737	necap1
ENSDARG00000028976	68.9260779794788	45.4478227578538	0.602733481035416	0.0310517385009303	0.429290455542737	pus3
ENSDARG00000074662	20.048591883558	35.0496546451106	-0.794471422726381	0.0310547403119626	0.429290455542737	cntf
ENSDARG00000046079	60.5599401303987	88.5075788640207	-0.543803548457156	0.0310781768072348	0.429290455542737	cacng6b
ENSDARG00000114038	336.114898440687	264.963504822254	0.341113134713483	0.0310849503859107	0.429290455542737	ska2
ENSDARG00000042133	144.42836808278	196.166549777381	-0.444712191098666	0.0311378083446831	0.429715024109046	si:dkey-51e6.1
ENSDARG00000095773	8.23442422867494	1.77396639865618	2.17410575277995	0.0311795748775898	1	zgc:194906
ENSDARG00000015575	1836.95331263542	1535.71595155837	0.258264824685886	0.0312168333048611	0.430163935647958	cyp3c1
ENSDARG00000009466	89.9802228690741	61.8602591828001	0.540247524626997	0.0312314447722401	0.430163935647958	rgs9bp
ENSDARG00000069878	132.460687697772	93.0935308316202	0.51104623927894	0.0312367512325289	0.430163935647958	snu13a
ENSDARG00000035221	101.686823714332	69.0483419206142	0.56222828611761	0.0312817539152756	0.430478583801502	zgc:110249
ENSDARG00000100654	67.6262964789977	37.7806264338653	0.832643311041853	0.0313655731249981	0.431090394944823	si:dkey-207m2.4
ENSDARG00000097827	1434.74319421468	1663.16354242852	-0.213368230188366	0.0313705840384942	0.431090394944823	lrp1aa
ENSDARG00000086236	10.115835088204	22.6197166271686	-1.15225088082299	0.0314074181089802	0.43129154860466	si:dkey-163m14.7
ENSDARG00000059369	22.1186377774035	8.04624751691653	1.46111663630546	0.0314639890817272	0.431728329706555	si:ch1073-15f12.3
ENSDARG00000063580	325.090298877879	404.299230443717	-0.310945482884834	0.0314836623536714	0.431728329706555	ppp1r9ala
ENSDARG00000095782	0.151402951019416	4.7669855423123	-4.24281612989168	0.0315061008875334	1	CR352226.1
ENSDARG00000038283	27.6245201947884	13.1237596214758	1.07874669231511	0.0316114791236136	0.433175353209404	wnt6a
ENSDARG00000099745	234.491349341364	294.930633110768	-0.327058644741723	0.0316940425418503	0.4340006628828	baz1a
ENSDARG00000102211	9.48143599092056	2.32910589643719	2.01707761075977	0.0317201625847012	1	csf3a
ENSDARG00000101377	259.62281399462	199.879337971136	0.377297064648718	0.0317724934810425	0.434768535795871	ccdc142
ENSDARG00000027112	216.78836096598	286.585074324056	-0.405219490549235	0.0318334678675397	0.435296350551839	ephb4b
ENSDARG00000099137	488.332317098399	597.049468445515	-0.289440120496157	0.0318562571320147	0.43530164017734	BX663503.3
ENSDARG00000079336	146.484568009869	109.086532307069	0.428524891105403	0.0319313305172599	0.435461964024661	si:ch211-150j10.4
ENSDARG00000071460	98.5485372269535	131.55100517143	-0.418413170357216	0.0319704342543155	0.435461964024661	si:ch211-234p6.5
ENSDARG00000059763	338.864355497121	244.503379370738	0.46876092423514	0.0319862404987767	0.435461964024661	gabrd
ENSDARG00000070432	850.53776041794	657.021453354384	0.373360775317466	0.0319922046663643	0.435461964024661	ino80
ENSDARG00000112831	6.4226819513353	0.882937441737924	2.867810415316	0.0320134637246029	1	znf1116
ENSDARG00000016994	240.415451744571	190.127075697736	0.339562381388688	0.0320402034120098	0.435461964024661	ssrp1b
ENSDARG00000006052	40.256048002419	21.2435343024047	0.934547149801931	0.0320432424521742	0.435461964024661	malt2
ENSDARG00000076127	77.9481550452417	48.2993254165897	0.681880481002684	0.0320457870630043	0.435461964024661	gabrb1
ENSDARG00000101508	5.69760005771317	15.4163266123987	-1.42479844062009	0.0320472754132708	0.435461964024661	nr6a1a
ENSDARG00000070849	1862.25017134063	612.856022611922	1.60351509442934	0.032095345252316	0.435810379872643	rps15
ENSDARG00000013963	547.964923988964	377.76805283316	0.538135140808424	0.0321479979658677	0.436060296810358	mipb
ENSDARG00000071271	16.6970244879955	7.29642087367024	1.20547117695529	0.0321809029233373	0.436060296810358	si:zfos-452g4.1
ENSDARG00000043359	648.919972355293	548.995812353309	0.24190098310669	0.032181074861101	0.436060296810358	rmnd5b
ENSDARG00000098641	14.4445344202006	30.6280696359305	-1.07660871862038	0.0322406701028907	0.436507397823103	nbeal2
ENSDARG00000070568	117.017463139594	161.058007372553	-0.45647392266276	0.032258999705315	0.436507397823103	atad5a
ENSDARG00000115781	3.01703215941224	0.206208704376094	3.3734352380425	0.0322963128224145	1	CR339041.3
ENSDARG00000068828	38.3551536071738	22.1980857607942	0.784803195756556	0.0323709546949641	0.437155973790769	bloc1s3
ENSDARG00000114166	6.7404252699927	17.9517969980722	-1.40104813772037	0.0323741640417032	0.437155973790769	CABZ01002349.1
ENSDARG00000057562	109.104022246303	79.3844245565345	0.457850315278359	0.0323744246968719	0.437155973790769	polr3c
ENSDARG00000037042	11.5652817634738	3.25788368352098	1.79869347995003	0.03238600512821	1	ddhd1b
ENSDARG00000078152	20.4348329710447	34.5800295503783	-0.765712938513242	0.0324253919273405	0.437497348782132	si:dkey-56i24.1
ENSDARG00000094428	18.3524780454516	34.9099368602018	-0.922008391588406	0.0324553112867227	0.437497348782132	si:dkey-31f5.8
ENSDARG00000076552	85.6607577264842	59.0222188074574	0.536407384015091	0.0324672521714701	0.437497348782132	zgc:193801
ENSDARG00000029250	151.926668493701	114.495100256278	0.406556040406534	0.0325850481870561	0.43878036820699	poli
ENSDARG00000093135	31.2401239856759	50.3418447415409	-0.690305124996167	0.032627415352276	0.439046611987587	si:dkey-117n7.2
ENSDARG00000095720	3.03346281656649	0	3.96393123563092	0.0327272488807519	1	CR931763.1
ENSDARG00000098375	1233.40461264988	1054.9509927896	0.226324508257715	0.0327635921430868	0.4405264005647	polr1a
ENSDARG00000042533	474.579926743801	604.745131099997	-0.351805891343068	0.0327827273540505	0.4405264005647	gstm.1
ENSDARG00000099529	4.18657684099979	0.206208704376094	3.81846410444011	0.0328715868613872	1	BX957252.2
ENSDARG00000077180	175.949204797937	223.68565530968	-0.346706831749427	0.0328946619261218	0.441725069721128	slc37a4b
ENSDARG00000104112	1.44946986968893	7.23720615968586	-2.24993612096389	0.0329215931590168	1	CR383680.3
ENSDARG00000088933	32.7728189482653	55.7991396133902	-0.782981448325211	0.0329655435150508	0.442371185111155	golt1a
ENSDARG00000101912	3.73620410297364	0	4.24509039829198	0.0329789222419524	1	si:dkey-65l23.2
ENSDARG00000077092	65.0656347041328	93.3315785773771	-0.521241570710811	0.0330068136539836	0.442423419615385	elk4
ENSDARG00000037191	935.525235787851	705.579442787358	0.407711236942004	0.0330149739304364	0.442423419615385	ttr
ENSDARG00000087227	68.2116408677087	41.5119992754442	0.714180144158591	0.0330853186080811	0.443060527824689	oit3
ENSDARG00000075355	13.4538065582895	2.66263690031209	2.32180541999479	0.0332368910250743	1	ftr29
ENSDARG00000104773	473.109730875828	624.950080356661	-0.400553799011989	0.0332585652067603	0.445073815793774	junbb
ENSDARG00000092035	127.147517202572	360.868318006086	-1.50664196137961	0.0333094061357376	0.445297389283267	si:ch211-156j16.1
ENSDARG00000098952	76.1276235946748	51.2050709969191	0.570222043298209	0.0333211056568304	0.445297389283267	gata4
ENSDARG00000011506	162.209089277988	123.521049661589	0.395346154968336	0.0333508919583952	0.445389128277373	lpcat1
ENSDARG00000011696	31.6207882594091	48.6715331171666	-0.629741055545733	0.0334070742462104	0.445833008020683	esrrgb
ENSDARG00000070780	34.1588778985538	17.9628675123873	0.924002442961231	0.033431084602592	0.445847223687691	rln3a
ENSDARG00000038133	3.4379473069636	0	4.14065299180625	0.0334457814777161	1	zgc:113411
ENSDARG00000098142	8.62479499590551	1.91430363079621	2.23550027197896	0.0334866655466057	1	CR391944.1
ENSDARG00000052063	4293.19798405845	5101.69505797985	-0.249030124117582	0.033508232250998	0.446319535256178	col4a5
ENSDARG00000019566	3066.2571886126	2681.16298175523	0.193781828416372	0.0335146072398336	0.446319535256178	neurod1
ENSDARG00000078911	15.443654662806	38.8448786700932	-1.33924927648529	0.0335354084439308	0.446319535256178	zgc:163098
ENSDARG00000074852	131.709958505993	201.150709441854	-0.611913685980932	0.0336100477440897	0.447006733549218	myo15b
ENSDARG00000003544	173.324594016918	242.406334279855	-0.483070483440294	0.0336334201502229	0.447011618973312	adarb1b
ENSDARG00000037619	8.13803315728988	1.750246201246	2.23330085575712	0.0336375373318555	1	BX569798.1
ENSDARG00000105188	32.8594035630826	60.5357231896715	-0.895930184093028	0.0336926296502285	0.447347549012329	vimr2
ENSDARG00000057676	1067.92277422559	903.19658648251	0.240706300983929	0.0337047404536076	0.447347549012329	golga7
ENSDARG00000101695	40.8690609054011	77.0786598933623	-0.914766600250473	0.0338575373598297	0.448325041836071	si:dkey-26m3.3
ENSDARG00000103770	44.5745814059533	66.0588136436955	-0.566387654556763	0.0338616262939196	0.448325041836071	ARMC6
ENSDARG00000098663	44.5449306206685	20.0781534682117	1.15317582789573	0.0338805635994842	0.448325041836071	fgf19
ENSDARG00000053652	143.564101031994	103.329432743867	0.475391574455679	0.0338873481772521	0.448325041836071	ndufaf6
ENSDARG00000071044	19.6078338328083	8.06413027560388	1.29940384647963	0.0339126798319212	0.448325041836071	zgc:153722
ENSDARG00000096603	6.58427582489751	19.0875585290492	-1.53565942135618	0.033952983994182	0.448325041836071	bmb
ENSDARG00000000442	153.774414054831	200.524153547339	-0.38387022087929	0.0339727918592915	0.448325041836071	slc39a13
ENSDARG00000101124	0	4.13886417386021	-4.61978324943367	0.0339991765006207	1	BX649345.2
ENSDARG00000067872	31.8596010052584	17.2389732274823	0.894409891561406	0.0340094839944268	0.448325041836071	CU469531.1
ENSDARG00000068231	50.8329822886348	33.7423797572331	0.590169173359849	0.0340197661822018	0.448325041836071	CRACR2A
ENSDARG00000008788	1201.47087946221	1008.82369678166	0.251962680436332	0.0340242487028959	0.448325041836071	camk1gb
ENSDARG00000027584	476.185951013018	344.436062986028	0.466745084386545	0.0340321875718288	0.448325041836071	ttpa
ENSDARG00000103422	881.309549712466	1007.406810328	-0.192953587194206	0.0340953266856227	0.448614886733047	usp10
ENSDARG00000052061	2835.92616474412	3383.54925550904	-0.254934241021147	0.0341157903800397	0.448614886733047	col4a6
ENSDARG00000032885	5.31652999999912	16.7821590077341	-1.64036476016315	0.0341390131797923	0.448614886733047	si:ch211-226m7.4
ENSDARG00000077986	13.6517956913292	25.7548116659905	-0.900609405817712	0.0341465399350613	0.448614886733047	TMEM151A
ENSDARG00000078550	46.0836732887005	27.8651411064832	0.725007969175536	0.0341924524046584	0.448647508195275	zgc:194839
ENSDARG00000078068	43.1826150763866	23.0612830189584	0.899521210868805	0.0341952014634966	0.448647508195275	abcg4b
ENSDARG00000075730	57.7679106117737	33.3283036822046	0.784201523729018	0.0342720760114715	0.448920524252792	dnph1
ENSDARG00000008551	33.2193508255787	58.7209107860259	-0.812273554527639	0.0342746417442629	0.448920524252792	pole3
ENSDARG00000028118	812.831595468177	686.351232198478	0.244052893919414	0.0343179045554935	0.448920524252792	dscamb
ENSDARG00000110838	25.5249185773122	11.8805563919337	1.10650020810509	0.0343240702901418	0.448920524252792	agbl4
ENSDARG00000074772	230.994243489141	174.604900267662	0.400898318966228	0.0343315268920616	0.448920524252792	ccl44
ENSDARG00000097185	3.70924888884295	0	4.2503174090018	0.0343930111489236	1	CU695073.1
ENSDARG00000089821	79.5735193918457	52.1914733012039	0.607840617767044	0.0344192868288104	0.449765408453675	si:dkey-9k7.3
ENSDARG00000105298	0	3.35626708704173	-4.3228864393825	0.0344838668105389	1	RF00001
ENSDARG00000045880	120.754288501232	163.604611057748	-0.444900922369046	0.0344894957006302	0.450183764234842	gas2l3
ENSDARG00000089461	64.4596921685407	43.0017203232366	0.584064053285935	0.0345074990256791	0.450183764234842	ciz1b
ENSDARG00000030106	2012.92480687914	1713.87292000523	0.231910874181577	0.0345208074062022	0.450183764234842	stmn4
ENSDARG00000028478	18.8615494833676	8.58915004079504	1.14562788003706	0.034610517256838	0.45092819924015	si:ch211-173n18.3
ENSDARG00000018328	74.4170373923061	163.989548078573	-1.14306625055569	0.0346306354504315	0.45092819924015	rhocb
ENSDARG00000089616	61.2643787595834	87.4318955619763	-0.506439761857858	0.0346475117835183	0.45092819924015	coro7
ENSDARG00000004473	3.44557552272922	13.101316099286	-1.91268650651222	0.0346949671044367	1	tbx21
ENSDARG00000041689	456.179183150729	390.434389226322	0.223977179867721	0.0347990804280288	0.452597678579001	usf1
ENSDARG00000040027	243.037220205662	192.31465222016	0.338792395954015	0.0349397720318335	0.453865624866253	osbpl10b
ENSDARG00000078392	110.809921400178	156.971279111167	-0.498592855732606	0.034943285204051	0.453865624866253	chpfa
ENSDARG00000061901	134.131143350289	175.600855633137	-0.391672048889128	0.0349888757435007	0.45415420479089	ankrd13a
ENSDARG00000069758	0.959279595471203	5.47798090841796	-2.54417477498298	0.0349894099588674	1	si:dkey-189g17.2
ENSDARG00000077473	1789.48310479195	2339.13122108847	-0.386300157759847	0.035049464558917	0.454636946491533	mych
ENSDARG00000055022	305.404002253927	423.421477556581	-0.472144779368787	0.0350978833665814	0.454772976220758	pds5a
ENSDARG00000034771	349.165262574807	247.93101137131	0.494323622213394	0.0351067605543275	0.454772976220758	rab13
ENSDARG00000029457	169.514297969076	220.626197188394	-0.379839095438903	0.035139356856413	0.45489196740637	cacna1sa
ENSDARG00000017659	758.820623456635	895.294027936125	-0.237684010981876	0.0352243718409164	0.45527174694852	sephs2
ENSDARG00000109974	16.4577482707741	6.86397398940543	1.24324529956563	0.0352299641387538	0.45527174694852	tmem186
ENSDARG00000029356	32.0035183015225	56.6223196726095	-0.809625895814657	0.0352389844789549	0.45527174694852	mboat1
ENSDARG00000115902	56.258148347187	81.6318238189726	-0.538831308006407	0.0353300017211462	0.456144361092088	lnpa
ENSDARG00000103025	396.151213758847	535.968308208996	-0.436975622923005	0.0353979112587554	0.45659523961825	hmgcs1
ENSDARG00000013787	1.8551117602309	7.19476645242856	-1.97082121553983	0.035424032490269	1	gucy1a1
ENSDARG00000060095	6.19459042275871	1.26224353942713	2.28706503804285	0.0354317203240653	1	kcnb1
ENSDARG00000116122	83.5898037185367	52.8517974110455	0.655396971064095	0.0354612237982489	0.45659523961825	CABZ01067150.1
ENSDARG00000101264	247.766675623723	332.137107133394	-0.420574465904594	0.0355021494695732	0.45659523961825	trim35-12
ENSDARG00000063706	87.4856461469059	126.520047815361	-0.533405874221779	0.0355049193778534	0.45659523961825	pde8b
ENSDARG00000091150	597.883776818091	765.266842047612	-0.356018019992417	0.0355112172554789	0.45659523961825	mki67
ENSDARG00000112527	135.851042092236	177.026756751445	-0.3833676865625	0.0355487664214341	0.45659523961825	FP325130.1
ENSDARG00000053215	135.733008814559	201.798775466289	-0.577525140004005	0.0355505480429207	0.45659523961825	me1
ENSDARG00000035883	68.9750278071443	93.7825180289064	-0.444329382285801	0.0355692361007963	0.45659523961825	nt5c1aa
ENSDARG00000090889	22.7902170252422	11.3966100697521	0.994801452940766	0.0355764084597823	0.45659523961825	si:ch211-132p1.3
ENSDARG00000094191	108.808428316918	141.618175321644	-0.380020281788026	0.035622691539135	0.456634334952133	nup37
ENSDARG00000098803	26.9361451991455	55.5880577393615	-1.04264249016915	0.0356264552409775	0.456634334952133	cyp2aa4
ENSDARG00000068702	50.224593636514	30.0434729556926	0.744814366698835	0.0357042975203286	0.457330392298949	lysmd4
ENSDARG00000101955	47.3514031622897	27.8832844585437	0.762737370121663	0.0357996304825494	0.458249420228206	znf1159
ENSDARG00000037576	3.96080786516654	0.445330843900507	3.18707388218167	0.0358211542323504	1	BX530018.1
ENSDARG00000103045	0	3.57137922271513	-4.39997337976471	0.0358450645351258	1	BX548067.1
ENSDARG00000075625	140.333069872591	189.498483172877	-0.433049514249725	0.0358952808932212	0.458823362226519	lrig1
ENSDARG00000016866	143.907084036812	194.70129432163	-0.432849877173341	0.0358977683562462	0.458823362226519	fam102ab
ENSDARG00000086057	72.2489340549696	106.274024905708	-0.552563025028683	0.035915307186791	0.458823362226519	plxnd1
ENSDARG00000103479	675.733117572552	782.172151280767	-0.209967144154544	0.0359853083771298	0.459007685811516	ptprfa
ENSDARG00000057403	179.031186965991	238.213516320742	-0.414908374727754	0.0359877030813018	0.459007685811516	CR847953.1
ENSDARG00000042667	50.2923057123558	128.552292411963	-1.35423931244918	0.0360006028087463	0.459007685811516	klf2a
ENSDARG00000104768	314.621522262799	256.338088208213	0.295701746946108	0.0360415905551462	0.459228948247244	akap17a
ENSDARG00000101405	53.8399058630866	27.6434613717861	0.977545767615731	0.0361083237885176	0.459571506629938	CABZ01084230.1
ENSDARG00000031046	130.755077344986	94.8379966505033	0.462913627890365	0.0361266680160865	0.459571506629938	nr1h5
ENSDARG00000057921	374.70887980107	295.337046025662	0.343619859171666	0.0361394298868069	0.459571506629938	ccdc136b
ENSDARG00000056650	55.4842545924281	80.9849417724574	-0.548968915347562	0.0361862017337573	0.459865327592308	zgc:113276
ENSDARG00000089934	159.607827093387	108.84684939269	0.54922284027927	0.0362320046404637	0.460146458933889	si:ch211-64i20.3
ENSDARG00000053496	69.6325764713086	106.982363633177	-0.617199879654641	0.0363160552075162	0.460627371139244	gemin8
ENSDARG00000041083	197.366664642177	266.493888580509	-0.432003453139702	0.0363172833402975	0.460627371139244	anpepa
ENSDARG00000069846	102.839246835532	160.339415542557	-0.644224250917334	0.0364013729969865	0.461392745404073	zgc:162944
ENSDARG00000096121	7.44411800481686	16.6563431758061	-1.14928662842057	0.0365116893209029	0.462206968271613	CR381686.4
ENSDARG00000089953	33.4057347522066	14.8165784743593	1.15843634197627	0.0365315811605757	0.462206968271613	si:ch73-367f21.6
ENSDARG00000056509	88.6786684642757	63.5250962193096	0.488242751712898	0.0365489891922038	0.462206968271613	pdik1l
ENSDARG00000014804	252.340024403649	319.755114359612	-0.338206621462701	0.0365756511429752	0.462206968271613	cacna2d1a
ENSDARG00000101983	161.451446562879	199.624060289253	-0.308796388768884	0.036585402055197	0.462206968271613	pkn2
ENSDARG00000095024	13.7132188365898	25.2997700452749	-0.88089700678717	0.0366203259270981	0.462206968271613	si:dkeyp-68b7.10
ENSDARG00000114142	14.0760847616409	90.9322781785623	-2.69418262631135	0.036654807037426	0.462206968271613	si:dkeyp-4f2.1
ENSDARG00000087709	125.211696591302	90.6385032256141	0.471003786596658	0.0366813437625809	0.462206968271613	FAT3 (1 of many)
ENSDARG00000039077	96.1800274524176	135.476523899858	-0.493934812933021	0.0366872918179679	0.462206968271613	tyr
ENSDARG00000054578	1087.3287289699	1295.20837898762	-0.251027307869523	0.0367066126564242	0.462206968271613	arl6ip1
ENSDARG00000044253	12.0749067213275	29.0769370678915	-1.27949055838522	0.0367272687464037	0.462206968271613	paqr3b
ENSDARG00000073707	264.672278107865	195.739047409432	0.434354606644164	0.0367701831316037	0.462447526492033	cnksr2b
ENSDARG00000073847	76.9516795467417	116.073804939729	-0.596290491940954	0.0368029839952866	0.462560661068832	rbm15
ENSDARG00000036279	1850.55002757228	2137.92125321496	-0.207765303407987	0.0368608435703004	0.462988397811576	lamc1
ENSDARG00000002353	13.7013824758154	28.245688677157	-1.0425153150326	0.0369239016724364	0.463210338761555	tagapa
ENSDARG00000007231	388.193182349308	465.552745061217	-0.260673775678821	0.0369570348057412	0.463210338761555	ryk
ENSDARG00000037008	345.847284662191	286.711322393233	0.273752475139253	0.0369683696562506	0.463210338761555	bscl2
ENSDARG00000088878	88.6844645214469	54.4119630366896	0.709569240203977	0.0369738683247991	0.463210338761555	c1qtnf1
ENSDARG00000062222	608.149705948295	509.079084740423	0.257749319520061	0.037107181529711	0.464580956381324	mxra8a
ENSDARG00000029064	129.529636460589	164.137218688876	-0.348138310309405	0.0372174080031498	0.465134253151181	uqcrq
ENSDARG00000067999	175.942380658363	135.48298796063	0.37922238039555	0.0372194993685395	0.465134253151181	CABZ01084793.1
ENSDARG00000045749	73.1352093746166	118.659684269278	-0.700541952948803	0.0372231878776226	0.465134253151181	ppfibp1a
ENSDARG00000015068	0.172585721005063	3.14986668849334	-3.63574113414742	0.0372315382453785	1	txk
ENSDARG00000074676	173.111814151305	223.830408814708	-0.366068080029008	0.0372979737558115	0.46540470336887	rprd2b
ENSDARG00000020948	345.360676904698	285.104342329702	0.274270773637277	0.0373144458379346	0.46540470336887	gmcl1
ENSDARG00000078087	124.51387993827	91.6368770118699	0.437520821767039	0.0373264455696396	0.46540470336887	CNNM1
ENSDARG00000020541	469.255751332258	550.571918791873	-0.23016033650459	0.0373406377722231	0.46540470336887	ism1
ENSDARG00000099960	195.169461036046	251.754247506944	-0.370172592916284	0.0374192101262622	0.466085046130385	elovl1a
ENSDARG00000009196	37.5637289798881	75.1239262808322	-1.00404949667306	0.0375288661555668	0.466231203344613	anxa3a
ENSDARG00000105244	32.3400504806249	15.9959359975622	1.01534035370195	0.0375332441319054	0.466231203344613	BX649431.3
ENSDARG00000059775	733.986873162974	586.742269442073	0.323110474273043	0.0375337211351413	0.466231203344613	slc32a1
ENSDARG00000101828	27.211527608153	45.0121728340469	-0.722217771881264	0.0375370241571747	0.466231203344613	si:dkey-16p6.1
ENSDARG00000089769	778.998049769044	979.138556692888	-0.330819401385198	0.0375509151991312	0.466231203344613	hapln1a
ENSDARG00000011122	798.383015127333	922.131520286372	-0.208284884161252	0.0375755167034708	0.466238738866629	pptc7a
ENSDARG00000061656	150.593086387044	191.758067122082	-0.345440807164167	0.0376004792017595	0.46625074114192	ptpdc1a
ENSDARG00000017929	1032.29804314668	1187.82270314192	-0.202342785427657	0.0376674398590549	0.46678317850848	ncoa2
ENSDARG00000115971	27.8956559366678	14.2780588208187	0.955580982272148	0.0377320814817984	0.467286217509767	CU856344.2
ENSDARG00000086654	72.4426492579016	44.4324522427745	0.704877523091223	0.037855488060674	0.468307591919973	cbln11
ENSDARG00000096257	914.952524802365	1148.94146049777	-0.329488809458162	0.0378627567755791	0.468307591919973	si:ch73-367p23.2
ENSDARG00000020279	287.213929576044	240.83561686384	0.251764452541958	0.0379108052959594	0.468603599049483	efcab7
ENSDARG00000071333	201.167180991934	155.993090750749	0.365666181098651	0.0380011549846319	0.469265237124749	si:ch211-212d10.2
ENSDARG00000112342	30.4223034509998	47.6162137373415	-0.636776458268103	0.0380126335872757	0.469265237124749	CABZ01046980.1
ENSDARG00000068855	13.8115461760459	3.25675965999346	2.04999654245384	0.0380284721306414	1	si:ch211-163l21.10
ENSDARG00000010437	123.894340655292	180.822357988879	-0.545613232847711	0.0380693417188154	0.469539403145345	fam46c
ENSDARG00000010948	245.34425487603	329.058262255126	-0.426473963874853	0.0380831711881562	0.469539403145345	kif11
ENSDARG00000039412	92.5570393251621	65.080077121012	0.510449053091549	0.0381198796249123	0.46969396385014	dmrta2
ENSDARG00000095540	0	3.19972452357132	-4.24492698342699	0.0381275925802954	1	sid1
ENSDARG00000092578	39.6338823442844	72.0818370289356	-0.870523846323927	0.03820281817354	0.469696682132992	si:ch211-222e20.4
ENSDARG00000104686	4.24105839511557	0.41608993033677	3.26666451651558	0.0382457052642137	1	hsf5
ENSDARG00000056387	19.9116566118918	36.8836622265118	-0.886658716440012	0.0382468684387093	0.469696682132992	rnf17
ENSDARG00000105142	201.117303137302	244.581272451156	-0.283823441367793	0.0382681221860369	0.469696682132992	tcirg1b
ENSDARG00000041257	97.2105835366818	71.504695289787	0.437860000247821	0.0382825277311798	0.469696682132992	smtnl1
ENSDARG00000015352	1007.68530954557	833.037990925356	0.275373494511162	0.0382900974011616	0.469696682132992	lsg1
ENSDARG00000063690	120.640859049328	164.797879120393	-0.447179535843624	0.0383140935421405	0.469696682132992	nrm
ENSDARG00000057683	254.521072582887	322.723843776952	-0.343592660219785	0.038320959886586	0.469696682132992	mcm6
ENSDARG00000026726	4718.07033020483	3982.16492597697	0.244615660961663	0.0383293850674804	0.469696682132992	anxa1a
ENSDARG00000098312	1278.89931555156	1447.01797079999	-0.178180167617298	0.0383745395900758	0.469696682132992	scarb2a
ENSDARG00000001452	42.8752868706853	64.0750971444241	-0.567302658765644	0.0383798248266467	0.469696682132992	adam8a
ENSDARG00000102167	72.6460401163632	107.306206501997	-0.563167671844187	0.0383859982104468	0.469696682132992	ppox
ENSDARG00000061735	1662.14277849042	1916.49854112282	-0.206005520672288	0.0384461511572936	0.469931143931081	hnrnpm
ENSDARG00000099444	1.06633666310781	5.82971296013314	-2.42308267847397	0.0384466246542571	1	znf1122
ENSDARG00000109276	346.993793563725	427.650645230319	-0.301984149073816	0.038453528837961	0.469931143931081	CABZ01068367.1
ENSDARG00000017744	78.5924161742576	116.829224515166	-0.575574001349397	0.0385480789575235	0.470463476534121	smc2
ENSDARG00000014171	164.437954560675	119.074775273847	0.470432114541931	0.0385494371797624	0.470463476534121	bloc1s1
ENSDARG00000098577	1.21219262101856	6.87581548884675	-2.48716900645863	0.0385644965921661	1	BX908763.1
ENSDARG00000010601	292.547669317901	353.378012056572	-0.270176587650597	0.0385697245699581	0.470463476534121	mtmr10
ENSDARG00000025325	315.778874431056	245.782397641048	0.364478798506793	0.0386134498083613	0.470701344558512	ccsapa
ENSDARG00000086706	139.765694492401	105.778060497292	0.400158660962607	0.0386430427858298	0.470763931587361	zgc:114175
ENSDARG00000078011	254.494306025075	316.284685902198	-0.316798688045052	0.0386909387953663	0.470763931587361	NAV1 (1 of many)
ENSDARG00000074329	218.182405678654	170.800154801982	0.355115963141961	0.0387020080150443	0.470763931587361	arvcfa
ENSDARG00000102087	47.2958890929209	29.3400384718499	0.689639894679973	0.0387388168141504	0.470763931587361	pop1
ENSDARG00000061379	81.032323464372	123.215737546822	-0.612708210627417	0.0387397214043637	0.470763931587361	cmya5
ENSDARG00000015918	1041.5528074268	1194.00769887267	-0.196690505271875	0.0387737374974315	0.47088280832037	dlat
ENSDARG00000102600	3.50653137752339	0	4.16677375404217	0.0387779096944148	1	CABZ01003344.1
ENSDARG00000099175	3767.95017026671	3177.35670071552	0.245951099050797	0.0388059367220909	0.470979485600842	hmgb1a
ENSDARG00000101901	10.9070944458753	23.8851599033827	-1.13998473507529	0.0388989716057386	0.471323510557729	zgc:193711
ENSDARG00000014303	292.856637228254	244.899746398315	0.25660428801954	0.0388998862351739	0.471323510557729	vac14
ENSDARG00000114803	1.7433724510937	8.84184607625021	-2.32542180681668	0.0389349497274422	1	LO018106.2
ENSDARG00000003087	376.647117124817	458.784195950281	-0.284024845387256	0.0389393482273846	0.471323510557729	ubxn6
ENSDARG00000089626	441.161830557444	370.567160473361	0.249017331582214	0.0389413539267714	0.471323510557729	ptges3b
ENSDARG00000002071	285.385644397122	360.483040625876	-0.335660626648049	0.0389555636846129	0.471323510557729	adss
ENSDARG00000030269	56.2184005792783	35.7317944822889	0.663873382835117	0.0390781384284413	0.47234564434165	grtp1b
ENSDARG00000075870	203.396952164998	153.631618018877	0.39988051414663	0.039157929237783	0.47234564434165	triobpa
ENSDARG00000057625	53.3087824608738	28.7251476210441	0.88593200357211	0.0391802739286068	0.47234564434165	dusp14
ENSDARG00000011462	369.58410882662	298.845955061699	0.303067335930041	0.0392059273465865	0.47234564434165	otub1b
ENSDARG00000099989	78.0105577450087	48.1365303697365	0.694923742036105	0.0392076995811584	0.47234564434165	creld1a
ENSDARG00000103937	2775.1472884025	2223.26446088191	0.31972942930595	0.0392161364164148	0.47234564434165	ndrg4
ENSDARG00000076011	738.90037606891	900.987243953239	-0.285049001200857	0.0392539577271592	0.47234564434165	si:ch211-149b19.3
ENSDARG00000101199	25544.4981442474	21334.9011706624	0.259791044153782	0.0392793550792259	0.47234564434165	rbp4
ENSDARG00000038835	746.768677797893	613.149821696602	0.283198061327827	0.0392811859389777	0.47234564434165	ppid
ENSDARG00000035350	14.0724426218573	32.719154581945	-1.2279487233254	0.039283133202414	0.47234564434165	ins
ENSDARG00000103838	3.56722165833598	0	4.17348838671397	0.0393015940867027	1	CABZ01074886.1
ENSDARG00000063011	9.32866149849033	1.93088651364294	2.28367175430218	0.0393031137693109	1	antxr2b
ENSDARG00000041078	138.990013578787	195.057016995724	-0.485817419835152	0.0393850028832307	0.47327766915526	chka
ENSDARG00000105493	0.200495328478005	3.63887894976962	-3.86110851047386	0.039388143816955	1	si:ch73-223f5.2
ENSDARG00000020890	1985.02442642963	2312.90645757102	-0.220284640983761	0.0394176136532868	0.473376792890615	tmod4
ENSDARG00000055388	436.629259318987	333.583349439211	0.387142132243901	0.0394727050628147	0.473703555622957	vtna
ENSDARG00000011257	157.712269442432	211.602002181893	-0.429143508668952	0.0395089128898531	0.473703555622957	enpp2
ENSDARG00000043134	281.478888082818	223.375435985505	0.331976736440686	0.0395179591202106	0.473703555622957	cux1b
ENSDARG00000052089	37.3369976941692	23.3553765386103	0.670517672136749	0.0395523340945664	0.473823306899828	CCKAR
ENSDARG00000099184	347.979668335714	438.649213530838	-0.334787392865533	0.0396770133740971	0.47473962803164	map2k6
ENSDARG00000073723	69.2628524535731	43.1117159269789	0.675175914301261	0.0396776880203481	0.47473962803164	zgc:194679
ENSDARG00000105719	0	3.15174755122506	-4.2329582465829	0.0396857789130155	1	or132-4
ENSDARG00000096967	5.47937865667669	18.8668725520416	-1.78344054312068	0.0397335388976204	0.474853496428959	CR383662.5
ENSDARG00000090866	44.5303002122302	69.9501753066516	-0.645942862454535	0.0397598756123163	0.474853496428959	kcnj1a.2
ENSDARG00000069497	52.5003700801435	76.0839741410675	-0.530571765883725	0.0397605186912622	0.474853496428959	sumf2
ENSDARG00000008133	0.607381315973782	4.03016788709869	-2.83040059664965	0.0397819753265856	1	foxl1
ENSDARG00000102793	276.730393928443	216.489083782832	0.349949408168883	0.0399015194293338	0.47624473220601	slc16a6a
ENSDARG00000095507	14.8858577679961	4.95059075418777	1.59429358207551	0.0400003984123659	1	CU986305.1
ENSDARG00000098650	98.0977360019292	142.909769560651	-0.54894641444564	0.0400036815237081	0.477170985688871	iqgap3
ENSDARG00000070502	1.26031598561392	8.01099358968501	-2.60188899051249	0.0400764314516852	1	si:dkey-31e10.5
ENSDARG00000038312	498.391718340447	411.044240055928	0.27859633329173	0.040093253708762	0.477941799416146	rcl1
ENSDARG00000094281	29.038736087846	55.2352257732225	-0.93364646055393	0.0401174965183333	0.477941799416146	si:ch73-196i15.3
ENSDARG00000069006	601.808222405473	706.357778244222	-0.231056106057165	0.0402426309706211	0.478929404032431	tle3b
ENSDARG00000104530	800.213610204461	913.027047779716	-0.188668558550522	0.0403654324414782	0.478929404032431	znf609b
ENSDARG00000037517	36.2229736818801	110.44560588969	-1.60613611895034	0.0403994017057662	0.478929404032431	slc35c2
ENSDARG00000020884	114.605013272916	149.901463495837	-0.385693887439975	0.0404181716959789	0.478929404032431	gli2b
ENSDARG00000021370	247.59683629149	197.076424963953	0.329181135052483	0.0404292008466205	0.478929404032431	actr6
ENSDARG00000090949	574.402800981359	669.178065443261	-0.219288842066035	0.0404663582714685	0.478929404032431	dlg5b.1
ENSDARG00000006832	286.031486144831	218.812613138691	0.386999088053578	0.0404772030666567	0.478929404032431	galnt9
ENSDARG00000017811	239.922945252363	297.971996369042	-0.313802129349217	0.0405004827650166	0.478929404032431	si:ch211-210c8.6
ENSDARG00000079873	66.3186651495565	41.6407886994782	0.679453457402586	0.0405116550183212	0.478929404032431	si:ch211-160d14.6
ENSDARG00000097362	3.97050436946435	0.18707114172993	3.75328831787158	0.0405497093432001	1	BX279523.3
ENSDARG00000016238	847.024790226237	703.594503691763	0.26834437367677	0.0405608859346109	0.478929404032431	arl6ip5b
ENSDARG00000093491	0	4.16279418096174	-4.62739222139904	0.0405978110700079	1	si:dkey-78l4.8
ENSDARG00000105592	278.827336846944	192.314612519835	0.53397465556283	0.0406115709107508	0.478929404032431	CR936442.1
ENSDARG00000034307	47.0132063684665	78.097328859393	-0.731003991282473	0.0406264002319746	0.478929404032431	chrne
ENSDARG00000060103	83.9661905995393	117.56691538368	-0.486314783479241	0.0406294499498109	0.478929404032431	cpeb3
ENSDARG00000062142	42.9043486243728	20.1626791353409	1.08650673818604	0.0406390506037592	0.478929404032431	stoml1
ENSDARG00000106760	118.286268346841	156.282568571109	-0.401472804867202	0.0406504669531019	0.478929404032431	CABZ01079802.1
ENSDARG00000054288	44.1252420901952	26.4183131269467	0.733061064587805	0.0407403462510753	0.478929404032431	zgc:63972
ENSDARG00000058605	49.8540639005612	76.3415612708263	-0.623040060021187	0.0407721357304786	0.478929404032431	vsig10
ENSDARG00000056830	64.582947126926	96.4488066042201	-0.574681330546761	0.0407888750705188	0.478929404032431	si:ch211-107m4.1
ENSDARG00000057245	152.506374691343	113.182040004483	0.430389821190477	0.0407914258125402	0.478929404032431	im:7138535
ENSDARG00000041340	121.670013635642	189.226223279353	-0.632793836870744	0.0408506880710564	0.478929404032431	mrpl51
ENSDARG00000102595	18.783526458943	37.6144634744772	-0.996768385723326	0.0408710468870605	0.478929404032431	si:dkey-250k10.1
ENSDARG00000013708	2393.58282297768	2693.75291965845	-0.170132717937791	0.040895225581089	0.478929404032431	usp9
ENSDARG00000098591	2309.41432935252	2758.67117982806	-0.256681008347576	0.0409030272642699	0.478929404032431	tubb2b
ENSDARG00000033537	121.056293267783	158.720974116514	-0.391390401269379	0.0409214427801128	0.478929404032431	p4ha1a
ENSDARG00000015224	640.247965915249	735.418315953728	-0.199707087922699	0.040953310356894	0.478929404032431	cd2ap
ENSDARG00000092730	230.13010976388	317.132386066769	-0.464849941651635	0.0410004044948079	0.478929404032431	si:dkey-22i16.3
ENSDARG00000063158	141.176359339224	101.311500461432	0.472135945296835	0.041017165515796	0.478929404032431	CABZ01081780.1
ENSDARG00000088171	97.9109027320483	132.0264615675	-0.4285197703265	0.0410747862725469	0.478929404032431	ciartb
ENSDARG00000007745	1655.85085523927	1912.02105803593	-0.207733168698997	0.0410863719025523	0.478929404032431	uqcrfs1
ENSDARG00000112540	7.64664786782287	18.8537741675559	-1.33526253216098	0.041086539662646	0.478929404032431	cst14b.2
ENSDARG00000023217	344.256389949092	431.613050815178	-0.325442814745504	0.0410929707139634	0.478929404032431	crema
ENSDARG00000009131	22.6554092815948	40.3303510148359	-0.830568614304945	0.0411088116338573	0.478929404032431	slc10a4
ENSDARG00000043820	113.087560804509	160.797692458609	-0.515968295975868	0.0411114932943352	0.478929404032431	nme2a
ENSDARG00000091539	14.582003399395	28.6990232910711	-0.979054792888401	0.0411211318150576	0.478929404032431	ptprjb.1
ENSDARG00000025757	212.519295584378	169.973202961019	0.31897016384033	0.0411301318284514	0.478929404032431	tspan35
ENSDARG00000094216	50.2509570006986	28.3881663535546	0.809297533322824	0.0411566148884398	0.478929404032431	si:ch1073-186o8.3
ENSDARG00000090982	601.851569596872	744.111048682635	-0.306077283593499	0.041189427819926	0.478929404032431	slc44a1b
ENSDARG00000016011	1582.50376026381	1366.02130185224	0.213401204343638	0.041210896372634	0.478929404032431	gpcpd1
ENSDARG00000009106	4736.74218937545	3954.9686219488	0.260259100544845	0.0413333914597072	0.478929404032431	serinc1
ENSDARG00000105739	0	3.9046027343382	-4.52693965029507	0.0413452894076437	1	LO018260.2
ENSDARG00000089109	967.802356265312	818.773566983216	0.242067882168135	0.041356344523089	0.478929404032431	bcl2b
ENSDARG00000057456	27.8067636485058	61.0320261935326	-1.14592370013247	0.0413793303665603	0.478929404032431	ppp3ccb
ENSDARG00000033444	215.09312774649	164.794192757768	0.385302196156694	0.0413988507996788	0.478929404032431	map4k6
ENSDARG00000054741	28.8205241733899	14.8266693769982	0.949943668015606	0.0414352047707216	0.478929404032431	prkg2
ENSDARG00000002634	154.283942625967	202.815148825393	-0.399486671683776	0.0414558015871917	0.478929404032431	b4galt1
ENSDARG00000006219	1278.87007912587	1086.75027678196	0.23466591027334	0.0414660306706581	0.478929404032431	gnl3
ENSDARG00000011094	130.755103412071	176.776091673245	-0.43763431828944	0.0414697602917238	0.478929404032431	ccna2
ENSDARG00000099428	51.0836551298099	79.2117219476526	-0.627299612600804	0.0414786808034732	0.478929404032431	si:dkey-15h8.17
ENSDARG00000099454	1.02698473198643	7.48655077415059	-2.8422114852704	0.0414819486880152	1	tradv14.0
ENSDARG00000070786	602.624651496443	506.04072500303	0.251689820271747	0.0414860703794601	0.478929404032431	znf770
ENSDARG00000044954	632.269220086726	750.827447589895	-0.245758387507111	0.0414964837072281	0.478929404032431	slit1a
ENSDARG00000100729	1697.27028455089	1938.45830887977	-0.191218682858957	0.0414967235554138	0.478929404032431	tln1
ENSDARG00000104523	3.25318988291975	0	4.03353510863736	0.0414974254186309	1	CU138542.2
ENSDARG00000102473	60.4342506290898	88.5167087003209	-0.548990352087681	0.0415007020269901	0.478929404032431	zgc:171673
ENSDARG00000099614	497.221175305378	590.746185721945	-0.25029787445341	0.041502563658691	0.478929404032431	purab
ENSDARG00000099337	0	3.14748758363886	-4.21593753083155	0.0415343661649699	1	si:ch211-209j12.2
ENSDARG00000060316	517.688908104828	663.922172013144	-0.358581979527183	0.0415551366362135	0.478929404032431	cish
ENSDARG00000087798	159.840870087399	120.416250438773	0.410053160430773	0.0415584570796392	0.478929404032431	pdyn
ENSDARG00000092042	2.49248390633458	9.17962022140776	-1.91578143028356	0.0415629657376445	1	AL935153.1
ENSDARG00000017490	14995.5189215383	12669.7184488256	0.243251290665444	0.0415804872327168	0.478929404032431	cel.1
ENSDARG00000055467	17.1033377364999	7.27562837721105	1.24310920527352	0.04158066515376	0.478929404032431	si:dkeyp-3f10.14
ENSDARG00000063314	316.460194285591	260.456744306229	0.281307367137711	0.0416320734849271	0.479237452538873	apba2a
ENSDARG00000037855	217.051706251687	175.409486941962	0.308826969008998	0.0416844819964007	0.479475341342604	taf11
ENSDARG00000018814	114.080342567919	181.087144287321	-0.665447649520295	0.0417020908274922	0.479475341342604	esrp2
ENSDARG00000055307	0.569762270078263	4.69481429854268	-3.06214883448014	0.0418119448897487	1	sypl2a
ENSDARG00000041407	72.6306384976278	19.9560533857982	1.86786260069753	0.0418423155413855	0.480579287776486	rmdn3
ENSDARG00000040158	180.876978025032	240.269313797173	-0.413975970488579	0.041847571144965	0.480579287776486	cdc42l
ENSDARG00000035127	81.2638806900471	106.654803875751	-0.397088732570833	0.0418964464721224	0.48078660980166	rxrab
ENSDARG00000039393	3.65037598410798	17.2754217520991	-2.23340524846652	0.0419518560021588	0.48078660980166	si:ch211-240l19.5
ENSDARG00000094309	54.4789173501112	31.1708799751028	0.804877644522165	0.0419580443358173	0.48078660980166	si:ch73-92e7.6
ENSDARG00000002259	92.4915196198713	60.1621284603815	0.612598403165464	0.0419693968703133	0.48078660980166	ca15c
ENSDARG00000001676	657.59918353071	806.043541915562	-0.292596996848944	0.0420038069567433	0.48078660980166	gpm6bb
ENSDARG00000062171	140.341651482047	63.0258255063263	1.1539155885543	0.0420140838579187	0.48078660980166	olfml3b
ENSDARG00000094593	4.17866454037824	0.430710387118638	3.2386365113084	0.042065434348403	1	BX890572.1
ENSDARG00000089875	23.6414169850172	12.5472967169501	0.930257196275716	0.042100156550141	0.48114471666753	zgc:173705
ENSDARG00000053773	74.2672746049224	103.197491068389	-0.470890920166309	0.0421074428864656	0.48114471666753	vgll2b
ENSDARG00000074560	74.1651624078427	48.7972852873348	0.608001909547832	0.0421864230421708	0.48114471666753	si:ch211-269c21.2
ENSDARG00000045580	861.831193297224	1034.98077057088	-0.264649953738079	0.0422141163326934	0.48114471666753	lum
ENSDARG00000094104	40.3209910969364	16.0219151237225	1.33085720058059	0.0422143419729153	0.48114471666753	AL929237.1
ENSDARG00000089050	104.265687455852	140.863643356645	-0.437704146806633	0.0422390883520821	0.48114471666753	cuzd1.1
ENSDARG00000102272	70.6473520696188	99.0727772425693	-0.484784650844958	0.0422472894025452	0.48114471666753	coro6
ENSDARG00000054753	2730.5238726998	3331.51035576304	-0.287452334152402	0.0422619142835852	0.48114471666753	col10a1a
ENSDARG00000058115	2023.38911287413	2308.93270908398	-0.190008488944314	0.0422682327904623	0.48114471666753	fgfr2
ENSDARG00000016307	145.513803512381	190.289537841095	-0.390649691390484	0.0423354861163254	0.481628121034145	mrpl46
ENSDARG00000042112	199.011064046253	253.313960273918	-0.346885969086231	0.0423831546840604	0.481888284766517	dio1
ENSDARG00000093234	2.57711410703173	0	3.70340460737667	0.042543031501941	1	si:dkey-65l23.2
ENSDARG00000102176	72.3678074091937	49.6036717883668	0.553852519148516	0.0425450438025253	0.48319757914299	PLA1A
ENSDARG00000093572	868.216268772904	999.880307971678	-0.204117590393441	0.0425634314344852	0.48319757914299	lamc3
ENSDARG00000014333	590.585386552945	489.354313998913	0.272121336165942	0.0425991945405816	0.48319757914299	ormdl1
ENSDARG00000100552	62.841197536529	42.3800858687541	0.56987397269721	0.0426046536512518	0.48319757914299	taco1
ENSDARG00000086669	3.16302000448307	11.0638567472477	-1.78429098210132	0.0426232951605998	1	edn3b
ENSDARG00000076119	418.038751876792	505.886226222085	-0.277187398992592	0.04263428701297	0.48319757914299	emid1
ENSDARG00000069538	15.2345665484022	39.1363701618039	-1.34847627040482	0.0426719660470455	0.48319757914299	gtf3c4
ENSDARG00000011537	9.79946945027399	22.3832011111891	-1.1893352839087	0.0426723815454362	0.48319757914299	ugt2a5
ENSDARG00000116052	79.0708406364224	54.1639825824006	0.538936474557328	0.0427440936364637	0.483727713133445	il4r.1
ENSDARG00000055595	970.09453689754	777.31743683895	0.32024125269491	0.0428635551156862	0.484797287225203	clul1
ENSDARG00000058574	92.8045972278827	124.870902891647	-0.431233148399009	0.0429246961277904	0.484836541773796	abcg2c
ENSDARG00000075212	6.02941308523852	15.0732304865097	-1.28878509908753	0.0429535494556427	0.484836541773796	march11
ENSDARG00000073696	377.382894297261	310.759825706757	0.278002143630302	0.042964759237408	0.484836541773796	frmd8
ENSDARG00000037415	48.5593638499663	73.319400229942	-0.598102858192749	0.0429668326351951	0.484836541773796	dlgap1b
ENSDARG00000045914	870.88131329697	1042.28560057276	-0.259380696523035	0.0430329199070568	0.48509641749225	si:ch211-51e12.7
ENSDARG00000035719	167.510314149148	238.650919542135	-0.512350984885095	0.0430397933074282	0.48509641749225	arl5c
ENSDARG00000079347	546.967344980339	426.34244592691	0.35876033986135	0.0430910191564761	0.485392227959123	zgc:194659
ENSDARG00000021497	2.85043702943676	0	3.87540405424106	0.0431064507215854	1	gpr132a
ENSDARG00000104940	176.71907038606	220.80686259183	-0.322858545010687	0.0431287442722607	0.485428177076853	fam96a
ENSDARG00000101715	31.1559265522197	59.5767683866782	-0.9306926801432	0.0431441748655101	0.485428177076853	arsg
ENSDARG00000093403	7.62435733074656	1.7927366921851	2.12625033126733	0.0433110780769305	1	si:ch73-376l24.4
ENSDARG00000086471	267.108812437087	217.357719118455	0.295124828269004	0.0433218841939873	0.485518791804314	pkig
ENSDARG00000036863	678.706889970153	827.932723719055	-0.286452214066793	0.043323744162153	0.485518791804314	MYO1D
ENSDARG00000068257	18.7323068788779	34.1364127100801	-0.885328627380091	0.0433354433474093	0.485518791804314	kcne4
ENSDARG00000051886	1098.07474063339	1270.41944902215	-0.209223561121367	0.0433454157464097	0.485518791804314	ankrd11
ENSDARG00000059792	38.3531444618048	55.8004732540348	-0.542727218281297	0.0433498250846104	0.485518791804314	trpm5
ENSDARG00000076379	78.0389631870853	49.9456374932236	0.634196236610127	0.0433653697454482	0.485518791804314	nsmce2
ENSDARG00000056726	14.4895622866654	4.01495423228089	1.89148183496885	0.0434017146175494	1	mettl7a
ENSDARG00000101755	239.010155181347	301.137707981457	-0.329754398324329	0.0434043720545749	0.485518791804314	prkar1ab
ENSDARG00000005176	70.5433306902406	46.2161210432209	0.615476055003167	0.0434058408445268	0.485518791804314	zgc:101040
ENSDARG00000062420	250.302447743477	318.369898863922	-0.347691129778371	0.0434293716330593	0.485518791804314	nfia
ENSDARG00000007413	602.750913005148	711.534417569685	-0.238405176979218	0.0434478939692765	0.485518791804314	arid2
ENSDARG00000067741	1819.47618761499	2214.23148976175	-0.283228017622314	0.0434615993759671	0.485518791804314	itpkcb
ENSDARG00000056525	442.489925886602	541.743926819373	-0.292262150867356	0.0434622964099863	0.485518791804314	bcar1
ENSDARG00000056270	112.805743670955	64.479218017266	0.807043371305083	0.0434967464106978	0.485518791804314	atpaf2
ENSDARG00000058725	17.8471383470473	31.4260583341536	-0.815967563008639	0.043502043977732	0.485518791804314	rfesd
ENSDARG00000103983	149.797364529416	108.257999335036	0.468660773998327	0.0435799263947706	0.486108811582542	slc30a10
ENSDARG00000009549	969.545571769249	1132.95329602879	-0.223896274601269	0.0436647372444587	0.486775392654663	ubr4
ENSDARG00000006944	14.5691619084309	26.0087179034651	-0.821241894020424	0.0437087578429418	0.486986739476033	gdpd3b
ENSDARG00000041133	24.5080384666737	46.2534060585843	-0.919419818796948	0.0438748204915763	0.488556812018235	rapsn
ENSDARG00000098228	1408.4531300616	1589.4936609976	-0.174277601939143	0.0439347438203823	0.488610187916204	thrap3b
ENSDARG00000062237	430.549042249526	347.373886531713	0.310339327276223	0.0439504396843786	0.488610187916204	nfs1
ENSDARG00000060646	66.51741757445	95.4876557871278	-0.526000098755851	0.0439550516431231	0.488610187916204	senp5
ENSDARG00000096986	40.6037839088617	23.4651950451819	0.78922244717911	0.0439955686998047	0.488780957922187	si:dkey-14d8.22
ENSDARG00000098881	7.22304713831692	1.20081336175653	2.5436783709012	0.0440619386366822	1	si:dkey-238i5.3
ENSDARG00000035657	3.07015847703439	0	3.95552363324624	0.0440725445212847	1	BX649384.1
ENSDARG00000091972	27.9258194850824	46.8898657578614	-0.737536124413752	0.0440903868595411	0.489044265835077	si:dkey-58f10.7
ENSDARG00000097044	65.9198952319816	44.9632634475515	0.55953836944699	0.0442003893712022	0.489044265835077	CU468915.1
ENSDARG00000058522	123.706392991289	89.9085036899275	0.457458513841989	0.0442062473231252	0.489044265835077	shq1
ENSDARG00000056519	186.538736906578	248.052661482581	-0.407925967424143	0.0442811950660379	0.489044265835077	si:dkey-280e21.3
ENSDARG00000097264	143.581007325424	106.717405682813	0.430697181582769	0.0442848031463008	0.489044265835077	si:ch211-40k21.5
ENSDARG00000105274	5437.11368755926	6494.08128056229	-0.256203084980869	0.0443402639598538	0.489044265835077	CABZ01074130.1
ENSDARG00000027500	576.414063002	696.29843131757	-0.272508598654459	0.0443907045808627	0.489044265835077	oxsr1b
ENSDARG00000032049	707.019347844643	820.462285761878	-0.213274745830951	0.0444442654918352	0.489044265835077	enah
ENSDARG00000001994	2708.73581421364	2247.30286419977	0.269206748950426	0.0444457741014175	0.489044265835077	stxbp1a
ENSDARG00000017235	17319.4013867811	19431.7525760658	-0.166007357041777	0.0444477126336888	0.489044265835077	eif5a
ENSDARG00000038639	269.651625021317	354.904346050822	-0.396337324603391	0.0444497358864385	0.489044265835077	elovl6l
ENSDARG00000090338	72.7754463230129	41.3539452884538	0.820813702612216	0.0444616525612825	0.489044265835077	fam20cb
ENSDARG00000052082	3897.68504216938	3247.97894407051	0.263027035471954	0.0444797431796675	0.489044265835077	gabarapb
ENSDARG00000003035	1216.82101062505	1519.10341883643	-0.320394085899055	0.044497696351566	0.489044265835077	hspa9
ENSDARG00000005425	183.611951245243	233.056691997715	-0.344593288761083	0.0445295017310171	0.489044265835077	wdfy1
ENSDARG00000097110	612.843661480376	500.11733967982	0.292080313185439	0.0445298386820137	0.489044265835077	si:dkey-56f14.4
ENSDARG00000032389	97.2647958945001	132.898569311245	-0.458193423328153	0.0445616806216694	0.489044265835077	tspan12
ENSDARG00000044301	84.6140527394454	55.5087510463517	0.611045414985029	0.0445629638536256	0.489044265835077	atf1
ENSDARG00000092677	315.999747405235	243.437546988841	0.372554685358903	0.0446095171984426	0.489044265835077	coa6
ENSDARG00000087954	444.536527066777	532.608546553084	-0.258376426785267	0.0446122131414694	0.489044265835077	rac1b
ENSDARG00000004840	477.088174325136	392.114826879226	0.283583687543001	0.0446184725996938	0.489044265835077	rassf1
ENSDARG00000027657	125.545854910428	89.2664451493038	0.490377393950785	0.0446276300664619	0.489044265835077	crhb
ENSDARG00000010381	1139.82236308881	998.600816391809	0.191564614847591	0.0446344721593875	0.489044265835077	rnf2
ENSDARG00000022424	873.468142315162	715.95159331671	0.287819682126603	0.0446574770170609	0.489044265835077	slc26a5
ENSDARG00000042232	88.7561794449671	117.81394435815	-0.408647877403015	0.0446921705268845	0.489044265835077	specc1lb
ENSDARG00000101127	3182.68124837351	2758.78418870676	0.206086063362915	0.0446975593110535	0.489044265835077	map1lc3b
ENSDARG00000090369	2825.91844663423	3541.61168679414	-0.325772801706316	0.044698812007776	0.489044265835077	zgc:86896
ENSDARG00000056619	108.377617609568	156.128651792661	-0.518668394480667	0.0447377737180907	0.489110856542599	arhgap42a
ENSDARG00000025875	21.6826677488161	9.07255375604832	1.26261909782179	0.0447624120335796	0.489110856542599	kctd2
ENSDARG00000086518	5.72911294155351	1.33397494392997	2.13322495174596	0.0448291546159333	1	si:ch211-155o21.3
ENSDARG00000111860	35.1792744750212	52.1070522268252	-0.573102837630628	0.0448413343470291	0.489110856542599	RHO (1 of many)
ENSDARG00000029493	16.086783385222	30.9819763050438	-0.937128243322215	0.0448423073779355	0.489110856542599	f9b
ENSDARG00000017128	134.888615448659	173.136881878172	-0.36438583937799	0.0448634359340243	0.489110856542599	myofl
ENSDARG00000073926	224.582748210044	276.742809803695	-0.29743081824539	0.0448683585725541	0.489110856542599	synrg
ENSDARG00000004618	48.7809432357286	78.330314372913	-0.679323447118339	0.0448811001603342	0.489110856542599	stx2a
ENSDARG00000044298	183.381893184141	144.900081654286	0.337671585665208	0.0449433303569495	0.489349675502951	phax
ENSDARG00000060537	279.829362380072	334.543716823591	-0.258577556074793	0.0449533822640506	0.489349675502951	atad2b
ENSDARG00000039697	9.46078013365504	2.44196266450694	1.94219212584327	0.0450194666395411	1	shtn1
ENSDARG00000062138	55.1726687044517	86.3096068680369	-0.642784732492935	0.045128195417854	0.490697470965028	ranbp10
ENSDARG00000112088	7.58722981921264	1.72338439253675	2.16215754967085	0.0451607560258113	1	AL935174.4
ENSDARG00000102062	7.23413263311255	21.3206770840921	-1.54584413975244	0.045167729454736	0.490697470965028	si:dkeyp-82h4.3
ENSDARG00000099298	178.905373899398	266.489803343263	-0.57838200791625	0.0451912507169701	0.490697470965028	xrcc5
ENSDARG00000044605	393.967866146302	321.860608293784	0.292297908517963	0.0452197851539172	0.490697470965028	stx12l
ENSDARG00000075759	474.176140272251	559.686537371212	-0.24032200997855	0.0452438470203879	0.490697470965028	samd4a
ENSDARG00000077618	163.596731712256	218.252794034876	-0.415484315990242	0.0452526473343513	0.490697470965028	rin3
ENSDARG00000094396	4.19605520963037	12.0354412333379	-1.52235742020276	0.045271768038122	1	CR848841.1
ENSDARG00000103739	281.458205196577	345.153475783456	-0.291204483328262	0.0452850900461727	0.490697470965028	bahcc1a
ENSDARG00000003046	106.166037948809	145.665167629468	-0.459481998625894	0.0452855536364206	0.490697470965028	sorbs2a
ENSDARG00000078151	63.710941433506	89.0228533616537	-0.488230843690674	0.0453644703662704	0.490697470965028	si:ch211-264f5.8
ENSDARG00000043518	40.8223044933655	25.218741538731	0.694132370349065	0.0453790556223856	0.490697470965028	si:dkey-239i20.2
ENSDARG00000101996	256.813174182886	189.92976845597	0.433008919000744	0.045396242366171	0.490697470965028	cxxc1a
ENSDARG00000042336	17.691107417903	37.2817640330042	-1.07824992158884	0.0454192532930025	0.490697470965028	impdh1a
ENSDARG00000045873	95.3133732359798	70.5458432930748	0.432014250082654	0.0454225007612441	0.490697470965028	frs2a
ENSDARG00000028386	222.824173937678	274.241633909012	-0.299373262519089	0.0454307421268121	0.490697470965028	htatip2
ENSDARG00000074983	4.0789064133002	0.4896575956319	3.22170304382174	0.045449428294203	1	jac9
ENSDARG00000075209	233.540489993334	180.268142545745	0.371150181406934	0.0454634642382229	0.490778096451616	p4htm
ENSDARG00000116430	42.8935282967274	27.5386019763165	0.63029653472604	0.045527407233425	0.491033992130316	si:ch73-329n5.3
ENSDARG00000046142	217.879830026555	166.452908965573	0.391469879876198	0.0455377105562673	0.491033992130316	si:ch211-170d8.5
ENSDARG00000003293	333.801726315174	408.040145002144	-0.292568648416835	0.0455875024586953	0.491214709656808	sox9a
ENSDARG00000010231	536.831062830639	445.555804861054	0.267343293771383	0.0456150260100203	0.491214709656808	ppm1na
ENSDARG00000019312	211.162099606944	166.915011895071	0.340901320324703	0.0456303098621038	0.491214709656808	rab39ba
ENSDARG00000091148	1332.23561992707	711.986871561288	0.90428913458597	0.0456606046316718	0.491268664782954	crygm2d20
ENSDARG00000018787	989.836645232646	838.548146668776	0.239505568706342	0.0457001910221458	0.491422474682521	efna1b
[truncated: 133 more rows]
