# Supplementary material for: Transcriptomic Profiling of Zebrafish Mutant for cdkl5 Reveals Dysregulated Gene Expression Associated with Neuronal, Muscle, Visual and Skeletal Development
Source: Int J Mol Sci. 2025 Jun 24;26(13):6069. doi: 10.3390/ijms26136069 (PMC12250029; doi:10.3390/ijms26136069)
Supplement: Supplementary file 1 [file ijms-26-06069-s001.zip › Supplementary Table S10.xlsx]

## Sheet: Supplementary Table S10
Supplementary Table S10. List of significantly enriched KEGG pathways for the downregulated DEGs in cdkl5-/- versus WT siblings at 35 days post-fertilization.
KEGG ID	Description	p-value	padj	Gene ID	Gene name	No. of downregulated genes
dre04510	Focal adhesion	1.28488609609858e-13	1.87593370030392e-11	ENSDARG00000018566/ENSDARG00000090785/ENSDARG00000002084/ENSDARG00000045524/ENSDARG00000098431/ENSDARG00000014571/ENSDARG00000008723/ENSDARG00000071863/ENSDARG00000070923/ENSDARG00000044573/ENSDARG00000109859/ENSDARG00000077677/ENSDARG00000112527/ENSDARG00000099093/ENSDARG00000007950/ENSDARG00000103775/ENSDARG00000030154/ENSDARG00000117448/ENSDARG00000088590/ENSDARG00000037870/ENSDARG00000091260/…	flnca/diaph3/lamb2/lamb1b/comp/ctnnb1/prkcba/itgb1a/zgc_158296/cdc42/CABZ01072242.1/pdgfd/FP325130.1/dock1/itga11b/thbs1a/pak7/CABZ01072245.1/pxna/actb2/mylk4a/thbs3a/pdgfrb/itgb1b/raf1b/map2k1/tln2a/thbs4b/diaph2/sos1/egfra/si_ch211-241e1.3/pak2a/vegfaa/pik3r3b/vegfd/capn8/tnn/lama4/lamc1/thbs2a/lamb1a/col9a1b/AL929222.2/CABZ01092781.1/emp2/itga9/capn2b/col1a2/lama2/akt2/pak4/cav3/ppp1r12a/bcar1…	76
dre04512	ECM-receptor interaction	8.37844765783453e-11	6.1162667902192e-09	ENSDARG00000002084/ENSDARG00000045524/ENSDARG00000098431/ENSDARG00000071863/ENSDARG00000109859/ENSDARG00000007950/ENSDARG00000103775/ENSDARG00000117448/ENSDARG00000077641/ENSDARG00000018721/ENSDARG00000104484/ENSDARG00000054619/ENSDARG00000016153/ENSDARG00000020072/ENSDARG00000022615/ENSDARG00000059906/ENSDARG00000024829/ENSDARG00000020785/ENSDARG00000036279/ENSDARG00000060410/ENSDARG00000101209/…	lamb2/lamb1b/comp/itgb1a/CABZ01072242.1/itga11b/thbs1a/CABZ01072245.1/thbs3a/npnta/itgb1b/fras1/dag1/thbs4b/si_ch211-241e1.3/sdc4/tnn/lama4/lamc1/thbs2a/lamb1a/col9a1b/AL929222.2/CABZ01092781.1/itga9/col1a2/lama2/col4a1/col1a1b/itga2b/sv2/thbs3b/lamc2/col6a2/hspg2/itga5/itga10	37
dre03010	Ribosome	1.23380546406512e-05	0.000600451992511691	ENSDARG00000006691/ENSDARG00000011201/ENSDARG00000058451/ENSDARG00000019778/ENSDARG00000021864/ENSDARG00000003599/ENSDARG00000055475/ENSDARG00000099380/ENSDARG00000093606/ENSDARG00000051783/ENSDARG00000019230/ENSDARG00000036875/ENSDARG00000041182/ENSDARG00000014690/ENSDARG00000103007/ENSDARG00000077291/ENSDARG00000030408/ENSDARG00000032725/ENSDARG00000057556/ENSDARG00000099022/ENSDARG00000013307/…	rpl12/rplp2l/rpl6/rps6/rplp1/rpl3/rps27.2/rpl13/si_dkey-159f12.2/rplp0/rpl7a/rps12/rpl4/rps4x/rps3/rps2/rps26l/rps27a/rpl17/faua/rpl19/rplp2/rpl21/rpl18/RPS17/rpl22l1/rpl8/rpl24/rps19/BX569796.4/rpl18a	31
dre04520	Adherens junction	4.37004056889785e-05	0.00159506480764772	ENSDARG00000017748/ENSDARG00000014571/ENSDARG00000062799/ENSDARG00000056995/ENSDARG00000016429/ENSDARG00000103435/ENSDARG00000044573/ENSDARG00000037870/ENSDARG00000038672/ENSDARG00000026329/ENSDARG00000013847/ENSDARG00000006283/ENSDARG00000078888/ENSDARG00000010583/ENSDARG00000055136/ENSDARG00000102441/ENSDARG00000007923/ENSDARG00000074829/ENSDARG00000062948/ENSDARG00000040046/ENSDARG00000011948/…	arhgap29b/ctnnb1/baiap2a/snai1a/farp2/sorbs1/cdc42/actb2/tcf7/arhgap29a/egfra/waslb/iqgap1/pard3ab/si_dkey-101k6.5/ctnna1/ptpn1/rasip1/wasf3b/snai2/insra/rhoac/smurf2/cdh31/rock2b/actn4/crebbpa/wasf2/ctnnb2/ptprfb/wasf3a/smad3a/ctnna2/tcf7l1a	34
dre04910	Insulin signaling pathway	8.75836440881756e-05	0.00255744240737473	ENSDARG00000018411/ENSDARG00000037099/ENSDARG00000045557/ENSDARG00000103435/ENSDARG00000054087/ENSDARG00000016875/ENSDARG00000059406/ENSDARG00000004830/ENSDARG00000007825/ENSDARG00000062190/ENSDARG00000100503/ENSDARG00000076248/ENSDARG00000019778/ENSDARG00000034409/ENSDARG00000037998/ENSDARG00000007923/ENSDARG00000099555/ENSDARG00000061549/ENSDARG00000001442/ENSDARG00000011219/ENSDARG00000012366/…	mknk1/irs2a/socs2/sorbs1/irs1/gys1/raf1b/flot2a/map2k1/pde3b/sos1/ppp1r3db/rps6/pik3r3b/flot1b/ptpn1/foxo1a/foxo1b/inppl1b/akt2/fbp2/trip10a/insra/CR936975.1/pygma/inppl1a/prkar1aa/grb2b/raf1a/ptprfb/pygmb/PPP1CA/CABZ01083448.1/socs3b/ppp1r3da/ppp1cbl	36
dre04310	Wnt signaling pathway	0.00030538511519746	0.0074310378031382	ENSDARG00000014571/ENSDARG00000018383/ENSDARG00000008723/ENSDARG00000006921/ENSDARG00000040649/ENSDARG00000088411/ENSDARG00000094973/ENSDARG00000038672/ENSDARG00000104117/ENSDARG00000055271/ENSDARG00000076297/ENSDARG00000028393/ENSDARG00000071395/ENSDARG00000069006/ENSDARG00000056206/ENSDARG00000071107/ENSDARG00000100143/ENSDARG00000051729/ENSDARG00000058696/ENSDARG00000020053/ENSDARG00000007241/…	ctnnb1/frzb/prkcba/lrp5/prickle1a/notum2/wnt16/tcf7/fzd4/nkd2a/nfatc3a/daam2/camk2g1/tle3b/camk2g2/wnt7bb/lrp6/nfatc3b/tbl1xr1a/nkd1/mycb/wnt7aa/dvl2/dkk2/serpinf1/rhoac/cby1/rock2b/fzd1/ror1/znrf3/crebbpa/wif1/prickle2b/ctnnb2/dvl1a/tle2b/camk2b1/sfrp5/smad3a/tcf7l1a	41
dre04810	Regulation of actin cytoskeleton	0.00040319018127318	0.00840939520941205	ENSDARG00000090785/ENSDARG00000042172/ENSDARG00000071863/ENSDARG00000062799/ENSDARG00000044573/ENSDARG00000109859/ENSDARG00000077677/ENSDARG00000036252/ENSDARG00000099093/ENSDARG00000032049/ENSDARG00000007950/ENSDARG00000009351/ENSDARG00000014106/ENSDARG00000030154/ENSDARG00000117448/ENSDARG00000088590/ENSDARG00000037870/ENSDARG00000091260/ENSDARG00000100897/ENSDARG00000104484/ENSDARG00000059406/…	diaph3/c7a/itgb1a/baiap2a/cdc42/CABZ01072242.1/pdgfd/rras2/dock1/enah/itga11b/fgf6a/cfl2/pak7/CABZ01072245.1/pxna/actb2/mylk4a/pdgfrb/itgb1b/raf1b/si_dkey-32n7.4/map2k1/diaph2/sos1/egfra/pak2a/waslb/pik3r3b/iqgap1/fgf24/itga9/fgf4/akt2/pak4/actr3b/ppp1r12a/bcar1/rhoac/nckap1/cyfip1/rock2b/itga2b/CR936975.1/actn4/ptk2ab/wasf2/lpar2b/pip4k2ca/raf1a/PPP1CA/itga5/gna12a/ppp1cbl/itga10	55
dre04260	Cardiac muscle contraction	0.00264549523816244	0.0482802880964646	ENSDARG00000079111/ENSDARG00000042552/ENSDARG00000036371/ENSDARG00000076126/ENSDARG00000035458/ENSDARG00000087402/ENSDARG00000041779/ENSDARG00000099197/ENSDARG00000103969/ENSDARG00000094362/ENSDARG00000055618/ENSDARG00000029439/ENSDARG00000008982/ENSDARG00000014804/ENSDARG00000054588/ENSDARG00000068738/ENSDARG00000036457/ENSDARG00000010472/ENSDARG00000032976/ENSDARG00000038075/ENSDARG00000114818/…	actc1c/cacna1sb/acta1a/actc1a/atp2a1l/tpm1/trdn/actc1b/smyhc2/CR762497.1/acta1b/atp2a2a/casq2/cacna2d1a/cox6a2/cox5b2/cacng6a/atp1a2a/cmlc1/cyc1/CU633479.5/cox6a1/uqcrc2a/cox4i1l/cacng1a/cacnb1/cox8a/tnnc1b	28
