# Supplementary material for: Transcriptomic Profiling of Zebrafish Mutant for cdkl5 Reveals Dysregulated Gene Expression Associated with Neuronal, Muscle, Visual and Skeletal Development
Source: Int J Mol Sci. 2025 Jun 24;26(13):6069. doi: 10.3390/ijms26136069 (PMC12250029; doi:10.3390/ijms26136069)
Supplement: Supplementary file 1 [file ijms-26-06069-s001.zip › Supplementary Table S11.xlsx]

## Sheet: Supplementary Table S11
Supplementary Table S11. List of significantly enriched KEGG pathways for the upregulated DEGs in cdkl5-/- versus WT siblings at 35 days post-fertilization.
KEGG ID	Description	p-value	padj	Gene ID	Gene name	No. of upregulated genes
dre00983	Drug metabolism - other enzymes	6.49397820258897e-10	1.01955457780647e-07	ENSDARG00000006372/ENSDARG00000055974/ENSDARG00000043820/ENSDARG00000105653/ENSDARG00000051940/ENSDARG00000006220/ENSDARG00000016479/ENSDARG00000094923/ENSDARG00000005176/ENSDARG00000099276/ENSDARG00000102744/ENSDARG00000011537/ENSDARG00000103019/ENSDARG00000104068/ENSDARG00000116986/ENSDARG00000097397/ENSDARG00000002394/ENSDARG00000079543/ENSDARG00000039501/ENSDARG00000022218/ENSDARG00000104995/…	ugt5c2/tpmt.1/nme2a/BX323797.4/ugt2a4/ugt1a1/ugt5a1/CU469568.2/zgc_101040/ugt5b2/mgst3a/ugt2a5/gstp2/gstp1/zgc_172315/ugt5a4/ugt5d1/dpys/ugt2a6/uck1/ugt5b1/umps/ugt2a7/rrm2b/mgst2/ugt5b4/gstt1b/ces2b/BX323797.3/ugt1b2/rrm2	31
dre00830	Retinol metabolism	2.13804562700235e-09	1.67836581719684e-07	ENSDARG00000006372/ENSDARG00000099525/ENSDARG00000051940/ENSDARG00000006220/ENSDARG00000016479/ENSDARG00000094923/ENSDARG00000099276/ENSDARG00000017794/ENSDARG00000011537/ENSDARG00000070140/ENSDARG00000103659/ENSDARG00000116986/ENSDARG00000037873/ENSDARG00000007480/ENSDARG00000034989/ENSDARG00000097397/ENSDARG00000002394/ENSDARG00000039501/ENSDARG00000104995/ENSDARG00000068474/ENSDARG00000018600/…	ugt5c2/si_ch1073-13h15.3/ugt2a4/ugt1a1/ugt5a1/CU469568.2/ugt5b2/sdr16c5b/ugt2a5/RETSAT/bco1l/zgc_172315/cyp3c3/rpe65a/retsatl/ugt5a4/ugt5d1/ugt2a6/ugt5b1/si_dkey-94e7.2/retsat/rdh5/ugt2a7/ugt5b4/si_ch211-107o10.3/aox6/bco1/ugt1b2	28
dre00982	Drug metabolism - cytochrome P450	1.26082735889913e-08	6.59832984490546e-07	ENSDARG00000006372/ENSDARG00000051940/ENSDARG00000006220/ENSDARG00000016479/ENSDARG00000094923/ENSDARG00000099276/ENSDARG00000043518/ENSDARG00000102744/ENSDARG00000011537/ENSDARG00000103019/ENSDARG00000104068/ENSDARG00000116986/ENSDARG00000097397/ENSDARG00000002394/ENSDARG00000039501/ENSDARG00000104995/ENSDARG00000093043/ENSDARG00000071345/ENSDARG00000091916/ENSDARG00000023712/ENSDARG00000017388/…	ugt5c2/ugt2a4/ugt1a1/ugt5a1/CU469568.2/ugt5b2/si_dkey-239i20.2/mgst3a/ugt2a5/gstp2/gstp1/zgc_172315/ugt5a4/ugt5d1/ugt2a6/ugt5b1/ugt2a7/mgst2/ugt5b4/mao/gstt1b/aox6/ugt1b2	23
dre00980	Metabolism of xenobiotics by cytochrome P450	1.13452748457018e-07	4.45302037693798e-06	ENSDARG00000006372/ENSDARG00000051940/ENSDARG00000006220/ENSDARG00000016479/ENSDARG00000094923/ENSDARG00000099276/ENSDARG00000102744/ENSDARG00000011537/ENSDARG00000103019/ENSDARG00000104068/ENSDARG00000116986/ENSDARG00000097397/ENSDARG00000002394/ENSDARG00000039501/ENSDARG00000104995/ENSDARG00000093043/ENSDARG00000021149/ENSDARG00000071345/ENSDARG00000091916/ENSDARG00000016649/ENSDARG00000017388/…	ugt5c2/ugt2a4/ugt1a1/ugt5a1/CU469568.2/ugt5b2/mgst3a/ugt2a5/gstp2/gstp1/zgc_172315/ugt5a4/ugt5d1/ugt2a6/ugt5b1/ugt2a7/cbr1l/mgst2/ugt5b4/akr7a3/gstt1b/ugt1b2	22
dre01240	Biosynthesis of cofactors	1.6120386481739e-07	5.06180135526604e-06	ENSDARG00000006372/ENSDARG00000043820/ENSDARG00000051940/ENSDARG00000006220/ENSDARG00000016479/ENSDARG00000094923/ENSDARG00000099276/ENSDARG00000017794/ENSDARG00000070453/ENSDARG00000011537/ENSDARG00000103659/ENSDARG00000116986/ENSDARG00000037121/ENSDARG00000063665/ENSDARG00000102202/ENSDARG00000030700/ENSDARG00000007181/ENSDARG00000097397/ENSDARG00000002394/ENSDARG00000039501/ENSDARG00000104995/…	ugt5c2/nme2a/ugt2a4/ugt1a1/ugt5a1/CU469568.2/ugt5b2/sdr16c5b/gch1/ugt2a5/bco1l/zgc_172315/mat2ab/mat2al/phospho2/ctps1a/nadk2/ugt5a4/ugt5d1/ugt2a6/ugt5b1/pank1b/si_dkey-94e7.2/hpdb/umps/ugt2a7/kmo/nqo1/mthfd1b/naprt/AK6/ugt5b4/alas1/si_ch211-107o10.3/hmbsb/bco1/ugdh/ugp2a/alpi.2/aldh3a2b/ugt1b2	41
dre00040	Pentose and glucuronate interconversions	2.18771565271222e-07	5.72452262459697e-06	ENSDARG00000006372/ENSDARG00000051940/ENSDARG00000006220/ENSDARG00000016479/ENSDARG00000094923/ENSDARG00000099276/ENSDARG00000011537/ENSDARG00000116986/ENSDARG00000097397/ENSDARG00000002394/ENSDARG00000039501/ENSDARG00000104995/ENSDARG00000053405/ENSDARG00000093043/ENSDARG00000091916/ENSDARG00000019838/ENSDARG00000005578/ENSDARG00000097231	ugt5c2/ugt2a4/ugt1a1/ugt5a1/CU469568.2/ugt5b2/ugt2a5/zgc_172315/ugt5a4/ugt5d1/ugt2a6/ugt5b1/sord/ugt2a7/ugt5b4/ugdh/ugp2a/ugt1b2	18
dre03320	PPAR signaling pathway	5.58743699433301e-07	1.2531822973004e-05	ENSDARG00000097559/ENSDARG00000053456/ENSDARG00000006427/ENSDARG00000057262/ENSDARG00000102632/ENSDARG00000002311/ENSDARG00000097556/ENSDARG00000062077/ENSDARG00000095863/ENSDARG00000014727/ENSDARG00000073764/ENSDARG00000053215/ENSDARG00000026369/ENSDARG00000034650/ENSDARG00000032639/ENSDARG00000099648/ENSDARG00000030265/ENSDARG00000004687/ENSDARG00000038900/ENSDARG00000017047/ENSDARG00000012076/…	cyp8b3/GK3P/fabp2/si_dkey-91i10.3/ubc/fabp11b/cyp8b2/acsbg1/afp4/acox1/si_ch211-113j14.1/me1/dbi/fabp7b/cd36/LO018363.1/scdb/acaa1/acadm/slc27a4/apoa1a/fabp1b.1/acsl5/pck1/cyp8b1	25
dre00140	Steroid hormone biosynthesis	2.74276171260095e-06	4.94508452938982e-05	ENSDARG00000006372/ENSDARG00000051940/ENSDARG00000006220/ENSDARG00000016479/ENSDARG00000094923/ENSDARG00000099276/ENSDARG00000103785/ENSDARG00000011537/ENSDARG00000116986/ENSDARG00000037873/ENSDARG00000043307/ENSDARG00000001169/ENSDARG00000097397/ENSDARG00000002394/ENSDARG00000039501/ENSDARG00000104995/ENSDARG00000093043/ENSDARG00000088140/ENSDARG00000035872/ENSDARG00000091916/ENSDARG00000097231	ugt5c2/ugt2a4/ugt1a1/ugt5a1/CU469568.2/ugt5b2/sult2st2/ugt2a5/zgc_172315/cyp3c3/srd5a3/hsd17b8/ugt5a4/ugt5d1/ugt2a6/ugt5b1/ugt2a7/hsd17b7/hsd17b12b/ugt5b4/ugt1b2	21
dre00053	Ascorbate and aldarate metabolism	2.83476183213429e-06	4.94508452938982e-05	ENSDARG00000006372/ENSDARG00000051940/ENSDARG00000006220/ENSDARG00000016479/ENSDARG00000094923/ENSDARG00000099276/ENSDARG00000011537/ENSDARG00000116986/ENSDARG00000097397/ENSDARG00000002394/ENSDARG00000039501/ENSDARG00000104995/ENSDARG00000093043/ENSDARG00000091916/ENSDARG00000019838/ENSDARG00000029381/ENSDARG00000097231	ugt5c2/ugt2a4/ugt1a1/ugt5a1/CU469568.2/ugt5b2/ugt2a5/zgc_172315/ugt5a4/ugt5d1/ugt2a6/ugt5b1/ugt2a7/ugt5b4/ugdh/aldh3a2b/ugt1b2	17
dre00860	Porphyrin metabolism	4.89993166617898e-06	7.692892715901e-05	ENSDARG00000006372/ENSDARG00000051940/ENSDARG00000006220/ENSDARG00000016479/ENSDARG00000094923/ENSDARG00000099276/ENSDARG00000011537/ENSDARG00000116986/ENSDARG00000074356/ENSDARG00000097397/ENSDARG00000002394/ENSDARG00000039501/ENSDARG00000104995/ENSDARG00000093043/ENSDARG00000091916/ENSDARG00000021059/ENSDARG00000055991/ENSDARG00000097231	ugt5c2/ugt2a4/ugt1a1/ugt5a1/CU469568.2/ugt5b2/ugt2a5/zgc_172315/fxn/ugt5a4/ugt5d1/ugt2a6/ugt5b1/ugt2a7/ugt5b4/alas1/hmbsb/ugt1b2	18
dre00480	Glutathione metabolism	2.36939607078665e-05	0.000338177439194094	ENSDARG00000005085/ENSDARG00000089706/ENSDARG00000068478/ENSDARG00000102744/ENSDARG00000103019/ENSDARG00000104068/ENSDARG00000003077/ENSDARG00000087054/ENSDARG00000055078/ENSDARG00000025375/ENSDARG00000075055/ENSDARG00000033367/ENSDARG00000092350/ENSDARG00000071345/ENSDARG00000017388/ENSDARG00000098576/ENSDARG00000038980/ENSDARG00000020711	ggctb/si_ch211-276a23.5/gpx4a/mgst3a/gstp2/gstp1/gpx9/ggt1l2.2/chac2/idh1/ggt1l2.1/rrm2b/si_dkey-222h21.12/mgst2/gstt1b/CU914631.1/txndc12/rrm2	18
dre01212	Fatty acid metabolism	3.15928355169647e-05	0.000413339598013622	ENSDARG00000038639/ENSDARG00000057365/ENSDARG00000069279/ENSDARG00000062077/ENSDARG00000004979/ENSDARG00000016038/ENSDARG00000014727/ENSDARG00000045414/ENSDARG00000001169/ENSDARG00000093176/ENSDARG00000004402/ENSDARG00000099648/ENSDARG00000030265/ENSDARG00000004687/ENSDARG00000038900/ENSDARG00000035872/ENSDARG00000038881/ENSDARG00000075931/ENSDARG00000009074	elovl6l/elovl8b/elovl7a/acsbg1/elovl5/hacd3/acox1/elovl2/hsd17b8/PPT2/elovl6/LO018363.1/scdb/acaa1/acadm/hsd17b12b/acaa2/acsl5/cbr4	19
dre00100	Steroid biosynthesis	4.67638842000144e-05	0.000564763832261712	ENSDARG00000055876/ENSDARG00000032816/ENSDARG00000029822/ENSDARG00000013236/ENSDARG00000046098/ENSDARG00000099315/ENSDARG00000061274/ENSDARG00000079946/ENSDARG00000088140	msmo1/tm7sf2/cel.2/dhcr24/ebp/nsdhl/lss/sqlea/hsd17b7	9
dre01040	Biosynthesis of unsaturated fatty acids	0.000116096633761206	0.00130194082146495	ENSDARG00000038639/ENSDARG00000057365/ENSDARG00000069279/ENSDARG00000004979/ENSDARG00000016038/ENSDARG00000014727/ENSDARG00000045414/ENSDARG00000004402/ENSDARG00000030265/ENSDARG00000004687/ENSDARG00000035872	elovl6l/elovl8b/elovl7a/elovl5/hacd3/acox1/elovl2/elovl6/scdb/acaa1/hsd17b12b	11
dre00590	Arachidonic acid metabolism	0.00153464134392434	0.0160625793997414	ENSDARG00000060921/ENSDARG00000022631/ENSDARG00000068478/ENSDARG00000087054/ENSDARG00000076563/ENSDARG00000075055/ENSDARG00000045979/ENSDARG00000070454/ENSDARG00000009153/ENSDARG00000092350/ENSDARG00000021149/ENSDARG00000029795/ENSDARG00000098576/ENSDARG00000026236	pla2g6/cyp2p9/gpx4a/ggt1l2.2/rarres3l/ggt1l2.1/zgc_153704/pla2g12a/pla2g1b/si_dkey-222h21.12/cbr1l/prxl2b/CU914631.1/zgc_56585	14
dre00062	Fatty acid elongation	0.00258096660862399	0.0253257348471229	ENSDARG00000038639/ENSDARG00000057365/ENSDARG00000069279/ENSDARG00000004979/ENSDARG00000016038/ENSDARG00000045414/ENSDARG00000093176/ENSDARG00000004402/ENSDARG00000035872/ENSDARG00000038881	elovl6l/elovl8b/elovl7a/elovl5/hacd3/elovl2/PPT2/elovl6/hsd17b12b/acaa2	10
