# Supplementary material for: Transcriptomic Profiling of Zebrafish Mutant for cdkl5 Reveals Dysregulated Gene Expression Associated with Neuronal, Muscle, Visual and Skeletal Development
Source: Int J Mol Sci. 2025 Jun 24;26(13):6069. doi: 10.3390/ijms26136069 (PMC12250029; doi:10.3390/ijms26136069)
Supplement: Supplementary file 1 [file ijms-26-06069-s001.zip › Supplementary Table S2.xlsx]

## Sheet: Supplementary Table S2
Supplementary Table S2. List of differential expressed genes in cdkl5-/- versus WT siblings at 35 days post-fertilization.
Gene ID	Normalized gene count		log2FoldChange	p-value	padj	Gene Name
	cdkl5-/-	WT
ENSDARG00000044861	43.1541310642244	1242.88984735217	-4.84604790987657	4.69701381138992e-108	1.00797916392428e-103	opn1lw2
ENSDARG00000062171	283.085788443054	7.3622311509727	5.25122478501209	1.5619173696846e-78	1.67593733767158e-74	olfml3b
ENSDARG00000044862	9.06422396120368	217.866222976577	-4.58919645916308	3.48284522093918e-70	2.49139528137849e-66	opn1lw1
ENSDARG00000020595	27.0740758838257	239.714284113859	-3.149307964778	4.31482513784634e-58	2.31490368645456e-54	gnl3l
ENSDARG00000078473	1095.3350393863	2978.85381017151	-1.44279592110853	4.50282590246195e-30	1.71533966620182e-26	nucks1a
ENSDARG00000070714	319.763510311437	0	10.7091578031557	4.79591705368636e-30	1.71533966620182e-26	zgc_173544
ENSDARG00000056638	69.9197753730495	271.088712012325	-1.96000307058622	9.53883719736636e-29	2.92433494650689e-25	pir
ENSDARG00000070214	3.87686953329519	70.1303854229213	-4.21143524398533	2.86784939414144e-26	7.69300599978441e-23	slc41a1
ENSDARG00000032856	11.753987428446	80.5142402047056	-2.79351930101349	6.80517756890072e-23	1.62265678476233e-19	ccdc120
ENSDARG00000089507	111.246493407128	298.276639554429	-1.41971310359401	1.14775436205885e-18	2.46308086097829e-15	ugt1b5
ENSDARG00000046132	253.18893694422	453.575706334958	-0.839846524921563	1.65006387527418e-17	3.21912461485308e-14	dynlt3
ENSDARG00000057093	403.626288638223	142.896182860149	1.50141313934705	3.47590445763672e-16	6.21607580507367e-13	kdm5ba
ENSDARG00000097615	23.3657432354497	217.388144571047	-3.21969287424652	5.55863232531063e-15	9.17601920778202e-12	si_ch211-108d22.2
ENSDARG00000073750	162.427745255292	30.2084729496386	2.4336749729597	7.89108012933355e-15	1.2095898541107e-11	crygm2d18
ENSDARG00000016753	213.010390728266	52.3608322890573	2.03133555984152	8.77114169676941e-15	1.25485800541781e-11	ipo9
ENSDARG00000045808	125.211147859833	31.5411094270507	1.98419651564785	2.38677627894755e-14	3.2012636841384e-11	rlbp1b
ENSDARG00000061099	127.603680234846	263.995446794477	-1.05004244848807	1.05717075983281e-12	1.33452261800072e-09	nfasca
ENSDARG00000025699	50.163908922448	159.026872674586	-1.66333100898903	3.85037516790959e-12	4.37692970614285e-09	mbd1b
ENSDARG00000005085	366.255974355196	180.942009089127	1.01727236293712	3.87519405483291e-12	4.37692970614285e-09	ggctb
ENSDARG00000044894	404.46438852352	213.2489053254	0.924562736589087	1.15637406534777e-11	1.24078937211816e-08	zgc_113307
ENSDARG00000015445	261.537114658684	112.260901680881	1.22522629661292	1.42164732655938e-11	1.45278817276021e-08	lim2.4
ENSDARG00000078349	43.3133495133853	1.0085660371865	5.39762541857834	2.6212330894316e-11	2.55689373178191e-08	zmp_0000000845
ENSDARG00000076075	201.292037871241	366.424805803437	-0.864688011257567	3.09282680929748e-11	2.80194274579507e-08	myh7ba
ENSDARG00000095434	410.383919442145	168.706521307078	1.28542746742177	3.13357995801872e-11	2.80194274579507e-08	si_ch211-217k17.8
ENSDARG00000029497	212.868967537267	96.1716291629658	1.14786078659263	4.27577390903075e-11	3.670324323512e-08	tfcp2l1
ENSDARG00000036840	1720.75968963526	590.202486543537	1.54417499406377	1.16592476641335e-10	9.06054543721286e-08	krt15
ENSDARG00000069826	188.522322745546	38.8853170183101	2.28028414242951	1.21711775570746e-10	9.06054543721286e-08	crygm2d15
ENSDARG00000076790	178.583231073695	36.1334108392449	2.31156942894588	1.22240042310303e-10	9.06054543721286e-08	crygm2d16
ENSDARG00000069827	1203.83364200445	412.037161596909	1.54723999991734	1.22439803205579e-10	9.06054543721286e-08	crygm2d11
ENSDARG00000040362	816.76918439266	1109.46062747295	-0.442467784706983	1.29151277690821e-10	9.23862139748341e-08	ehd2b
ENSDARG00000041991	143.295243206705	46.1687294190685	1.63690204051861	1.42874266369466e-10	9.89058631060885e-08	rrp9
ENSDARG00000030349	1468.4113112515	659.757628952389	1.15509188843763	2.35738266350727e-10	1.58091974871456e-07	cryba2a
ENSDARG00000005526	526.262780576473	1172.55469540226	-1.15609660542609	4.26290000495821e-10	2.71386017735504e-07	igfn1.1
ENSDARG00000016773	26.015146647064	81.6491358654497	-1.6552559320328	4.34945301791688e-10	2.71386017735504e-07	cishb
ENSDARG00000057460	1477.55323362021	475.520267707204	1.63628731757833	4.42614660798818e-10	2.71386017735504e-07	crygm2d13
ENSDARG00000014907	728.912048659573	1129.0669218409	-0.631441914525952	4.98467303138249e-10	2.89588019689347e-07	htra1b
ENSDARG00000115956	2647.83462461191	1235.3851564775	1.10001340135045	4.99289689119564e-10	2.89588019689347e-07	CABZ01044281.1
ENSDARG00000044672	22.8208868882514	2.96610359078664	2.97107480216222	6.343613995987e-10	3.58247253562845e-07	parapinopsinb
ENSDARG00000035438	6709.8407525367	20036.4530407992	-1.57830498504634	6.64543249675876e-10	3.65669183026777e-07	myhc4
ENSDARG00000030896	1054.64776043574	660.808171720048	0.674967634590479	7.27681185731236e-10	3.90400956144808e-07	foxq1a
ENSDARG00000021582	249.905988937422	138.89235135669	0.848307387997973	8.66570110737397e-10	4.53575477473769e-07	dynlrb1
ENSDARG00000102955	0.211372145562272	17.5855467107638	-6.08543613552918	1.25316853118137e-09	6.36162309538715e-07	si_ch211-11c3.12
ENSDARG00000053773	85.9258686315772	207.982131385889	-1.28040602093277	1.3014869767717e-09	6.36162309538715e-07	vgll2b
ENSDARG00000075433	3488.03105441328	7644.56673243605	-1.13211391361909	1.30434024322942e-09	6.36162309538715e-07	myom2a
ENSDARG00000075468	692.5063256201	1029.95932690201	-0.572657664686886	1.40877190620949e-09	6.71827669050126e-07	vwa1
ENSDARG00000017320	202.327363273042	398.29701404844	-0.979699982296961	1.72995163960976e-09	8.07060047522294e-07	f11r.1
ENSDARG00000043770	67.9713380443324	17.6222339955971	1.9371512362891	2.01762277157032e-09	9.21237971870193e-07	si_dkey-192d15.2
ENSDARG00000099636	0.211372145562272	16.7674392471413	-6.02082469052696	2.27854034925886e-09	1.00603265657998e-06	si_ch211-11c3.11
ENSDARG00000029510	186.996387127235	70.8709444918805	1.40579650671157	2.29709227271292e-09	1.00603265657998e-06	timm17a
ENSDARG00000087301	295.468783704412	83.8205528962478	1.820991445887	2.55129644991083e-09	1.09501643630173e-06	crygm2d14
ENSDARG00000018411	194.346257842092	369.751831740145	-0.925947004986388	3.2405017708551e-09	1.3635523137755e-06	mknk1
ENSDARG00000074526	226.516059183747	112.818234516281	1.00644594638705	4.28237602423009e-09	1.76730364384572e-06	zbtb16b
ENSDARG00000099056	204.435426069648	408.060968425104	-0.997552163662832	5.12477141712675e-09	2.07504895493472e-06	CABZ01065076.1
ENSDARG00000104593	600.192153236692	254.371365319545	1.23891401428393	5.46955026766128e-09	2.17363979155576e-06	cyp2k18
ENSDARG00000070229	205.166717442051	98.0787502681542	1.06556845257736	5.86554626983036e-09	2.28862950819199e-06	zgc_158258
ENSDARG00000103735	857.965410440236	1277.78109098801	-0.574921552387932	6.30483284944256e-09	2.4161020169471e-06	elovl1b
ENSDARG00000102967	8.56906783981744	43.8544208547682	-2.36702080953345	8.04003299801275e-09	3.02700189714655e-06	CT573282.1
ENSDARG00000019457	69.8683801866756	124.87339743328	-0.84140528824798	8.86921702197244e-09	3.2816102981298e-06	tfe3b
ENSDARG00000012311	502.686158714684	1027.65710156139	-1.0318987347559	1.09723015133527e-08	3.97041560275645e-06	myoz2a
ENSDARG00000070213	0.813495051857578	18.1815570814658	-4.58218636727887	1.11008823935409e-08	3.97041560275645e-06	etnk2
ENSDARG00000070412	54.8498236052109	17.2218059479899	1.68262527380546	1.13069076828449e-08	3.97780719465331e-06	mtmr7b
ENSDARG00000078878	19.0643601591253	60.0268946805098	-1.66854182876662	1.16527167003168e-08	4.03334355465804e-06	METTL21C
ENSDARG00000013749	249.293828419365	497.210259892234	-0.997290367356428	1.25792942093896e-08	4.28494688465875e-06	slc25a55b
ENSDARG00000055966	697.8617574138	474.632620300524	0.555461197613578	1.35691999456451e-08	4.54992235677413e-06	cflara
ENSDARG00000042004	17.5332456721944	60.5252901382058	-1.78207445057274	1.46899603731897e-08	4.84994691705617e-06	nfya
ENSDARG00000117459	119.624184982183	34.0838405243371	1.80331286872642	1.92760160091472e-08	6.26762581145906e-06	FO834903.1
ENSDARG00000062178	36.7113685208063	114.123319447692	-1.64268226509859	1.97477225538562e-08	6.32516605978737e-06	ripor1
ENSDARG00000098631	583.093782707124	266.997215649606	1.12699800536533	2.03323551095983e-08	6.40660166933421e-06	CABZ01044277.1
ENSDARG00000078077	190.535585775536	113.789469122201	0.741500693841844	2.05990454419413e-08	6.40660166933421e-06	dph2
ENSDARG00000012499	554.544179693946	919.224316538713	-0.730071353978298	2.93085235996689e-08	8.98515594926992e-06	per1b
ENSDARG00000016421	2005.58421908097	934.993557381282	1.10144830565435	3.82016284591754e-08	1.1546576714562e-05	crygm1
ENSDARG00000053323	235.622913981205	110.897952883541	1.09102302944025	4.71420897628681e-08	1.40509617543215e-05	zgc_112285
ENSDARG00000021265	4676.99976586629	7379.92754840836	-0.658049810853222	5.2821761750891e-08	1.54621995898565e-05	mybpc2b
ENSDARG00000008263	24.112950018535	2.0952301170542	3.53870953556022	5.33700843845254e-08	1.54621995898565e-05	mfsd4ab
ENSDARG00000099148	2047.4254981437	1297.0793313007	0.658115167617126	5.40384421826297e-08	1.54621995898565e-05	bzw1b
ENSDARG00000079765	2.73525532513124	26.7382541317608	-3.31853567213475	5.88105179897415e-08	1.66062331060507e-05	si_ch211-112f3.4
ENSDARG00000003146	25.8081862902454	4.83759959125534	2.42788959174505	6.03089350752161e-08	1.6808178528755e-05	si_dkey-27m7.4
ENSDARG00000078280	385.361881282519	197.126811322014	0.964685790130119	6.37307183275123e-08	1.75341181449797e-05	nkx3-1
ENSDARG00000023868	172.600423375823	74.4048755101753	1.21138467265393	6.90732050225276e-08	1.8763430123841e-05	si_dkey-172h23.2
ENSDARG00000097576	61.2828473702026	24.4924846984225	1.32052521450207	7.80483061270178e-08	2.09364581185725e-05	zgc_92912
ENSDARG00000027355	157.175923195205	1867.96696617331	-3.57038792114548	8.15668596129363e-08	2.1610182806094e-05	slc25a4
ENSDARG00000040738	1751.22276249098	786.418507966021	1.15550391868527	8.3489295088641e-08	2.18497594219785e-05	zgc_153846
ENSDARG00000053803	641.351473846866	1190.15204401312	-0.892747371818671	8.62120715078475e-08	2.22904946332338e-05	klhl43
ENSDARG00000105339	33.1502814453508	8.78268946625563	1.90167786241357	1.0683045257895e-07	2.70436766015126e-05	BX248521.1
ENSDARG00000079544	813.609548905537	91.215495933582	3.15562523389044	1.07116146837305e-07	2.70436766015126e-05	si_ch1073-464p5.5
ENSDARG00000096748	14.8819574473237	59.1712397222648	-2.00880608691244	1.16976109690943e-07	2.91896199298563e-05	asb2a.1
ENSDARG00000091304	138.688543839212	252.536472563644	-0.866924105080357	1.35539746819833e-07	3.34331375488922e-05	card19
ENSDARG00000109658	57.5514603751251	17.5236517779378	1.72125686839281	1.56986439046965e-07	3.82832838857712e-05	CR792453.2
ENSDARG00000097224	2351.79325262629	4197.7986324214	-0.835953788724674	1.9114287299173e-07	4.60890567910396e-05	prr33
ENSDARG00000096403	334.338520437751	158.245736721755	1.08042735427842	2.03416061979521e-07	4.80864960051019e-05	CT027638.1
ENSDARG00000013752	9792.83695011284	21125.045221992	-1.10917797037276	2.03908254262081e-07	4.80864960051019e-05	tnni2a.3
ENSDARG00000017261	138.794014756267	62.2869707947743	1.16144988080076	2.10906929651238e-07	4.91963338077778e-05	gdpd1
ENSDARG00000104836	1163.19532869108	1838.74199607624	-0.660841516301316	2.53337244943639e-07	5.832701400248e-05	myom1b
ENSDARG00000006372	332.022338148029	191.607833908703	0.795061677836867	2.55486454624097e-07	5.832701400248e-05	ugt5c2
ENSDARG00000016160	170.119367666685	282.777101309844	-0.734315622444585	2.61266587743825e-07	5.90187470840261e-05	gmpr
ENSDARG00000061249	3869.56762925417	6417.03968572918	-0.729836256304791	2.65304424200826e-07	5.9306593159893e-05	myom1a
ENSDARG00000035167	191.127848454962	115.382154460169	0.722262773812142	2.69200075937272e-07	5.9557047727978e-05	mrpl48
ENSDARG00000060901	27.7852515585155	60.5111911453551	-1.11353275180222	2.81761911156776e-07	6.17001083002492e-05	trim62.1
ENSDARG00000102406	254.512563590169	137.204027640404	0.893446084818132	2.87404984971721e-07	6.23001108837691e-05	si_ch211-165e15.1
ENSDARG00000020122	37.67674282315	11.4388862034582	1.71374082232331	3.07282452528821e-07	6.59428143126851e-05	endou2
ENSDARG00000091131	832.476097118388	557.793894429546	0.578424864797098	3.13551285271948e-07	6.66218869498615e-05	cry3b
ENSDARG00000069817	322.490036876258	114.495194264958	1.49444477120643	3.4165716204218e-07	7.18819872296588e-05	crygm2d17
ENSDARG00000055974	192.591830554216	112.868375077436	0.76907048900153	4.14309868971168e-07	8.63212600788472e-05	tpmt.1
ENSDARG00000018423	21.6817630570583	4.2335032784714	2.37811029445106	4.54705846554237e-07	9.26866503814587e-05	sulf2a
ENSDARG00000010437	282.244353289469	503.113798515403	-0.83316528505219	4.5632402409878e-07	9.26866503814587e-05	tent5c
ENSDARG00000104574	229.497043232522	353.334486386262	-0.625033318989382	4.5781849675837e-07	9.26866503814587e-05	pcsk6
ENSDARG00000103554	205.305492873638	382.825232011527	-0.898135744289506	6.15404338555162e-07	0.000123425954256017	notch1a
ENSDARG00000010789	277.301879499883	522.589539265727	-0.913163004527629	6.22260333406226e-07	0.000123645432915719	homer3b
ENSDARG00000115701	24.86931334946	2.92132088957149	3.10300981191279	6.29959765420956e-07	0.000124026940971869	crygm2d9
ENSDARG00000087742	151.558139455358	249.731135245569	-0.724886004777457	6.41275523142305e-07	0.000125107024787581	map4k3a
ENSDARG00000001431	6259.55057509894	11096.5283488907	-0.82601493749772	6.54558413346995e-07	0.000126547959913752	actn3b
ENSDARG00000014169	37.5144756413871	11.884702495171	1.65463187351345	7.48577306657323e-07	0.000143432758936305	SYT2
ENSDARG00000092071	77.0309544119913	29.2422904761344	1.395716739644	7.84791376734089e-07	0.000149040911015164	si_ch211-117n7.6
ENSDARG00000043722	1717.84118372394	720.48984932634	1.25324225756296	8.17920852988666e-07	0.000153970013202954	cpa4
ENSDARG00000027065	144.610975347853	74.340480181122	0.962286192881031	8.2977095684653e-07	0.000154250739570254	slc38a3a
ENSDARG00000055523	160.777227788094	52.2550618802078	1.62087005982945	8.33787781460831e-07	0.000154250739570254	slc22a6l
ENSDARG00000062756	204.905107762712	128.251779190723	0.672670614516018	8.66833804269666e-07	0.000158993619142111	pllp
ENSDARG00000062873	24.9154969016043	5.53273492555896	2.16640985940176	9.44799804977745e-07	0.000171825456057817	slc2a11l
ENSDARG00000003635	403.305486548752	201.121569168072	1.00261108617808	1.05024866942861e-06	0.000189397785259983	mogat3b
ENSDARG00000092604	126.077269618983	62.008075635726	1.02488390840988	1.11911736627227e-06	0.00020013548900169	si_ch211-15j1.4
ENSDARG00000075509	163.367345119535	81.0563151402157	1.01091935750401	1.16058113829487e-06	0.000205835299403371	phf12b
ENSDARG00000086917	1930.38352167239	856.222845138147	1.17291179320595	1.22493114675781e-06	0.000215467396798545	crygm2d2
ENSDARG00000099995	82.0750337172556	168.598928668398	-1.03637695327054	1.25837972384353e-06	0.000219551454257579	apbb2b
ENSDARG00000018566	253.728961755904	355.969964185142	-0.489342705228427	1.32991814002947e-06	0.000230161639395422	flnca
ENSDARG00000060921	17.5702939167552	1.04292571508194	4.0864468891041	1.43132495029743e-06	0.000245729867467062	pla2g6
ENSDARG00000038114	68.4828282400013	123.486749920426	-0.8514923304905	1.44419798316081e-06	0.000245972132687547	xpa
ENSDARG00000021924	708.300122274036	1877.54709129748	-1.40623027733283	1.61956302979969e-06	0.000273667894641742	hsp70.3
ENSDARG00000110698	3334.50242906684	6258.36653539823	-0.908399582538717	1.68276292045302e-06	0.000282125720882202	CABZ01061524.1
ENSDARG00000104685	594.638820602036	294.820649178795	1.01235144319877	1.72474036899689e-06	0.000285914541097685	grk1b
ENSDARG00000093494	745.758766488403	353.523502965774	1.07808153990669	1.73200793768402e-06	0.000285914541097685	si_ch211-217k17.9
ENSDARG00000101777	237.940186222634	414.822069796852	-0.80315806765746	1.79234596771164e-06	0.000292225888706316	pdlim5a
ENSDARG00000062750	688.308711903399	393.287309109264	0.807519663082945	1.7974751775039e-06	0.000292225888706316	si_ch73-74h11.1
ENSDARG00000022631	469.422962635208	261.714723140704	0.841471252408019	1.94887057799175e-06	0.000314456861681977	cyp2p9
ENSDARG00000100400	246.450795916636	162.890663074119	0.595449627262603	1.98753750567763e-06	0.000318302648297327	FO704610.1
ENSDARG00000005972	137.90780183659	236.148994990341	-0.77698062584531	2.00740953976263e-06	0.000319103768320785	ric8b
ENSDARG00000090785	51.815704444155	101.702223015931	-0.973837629082358	2.09514282919736e-06	0.00033060121407776	diaph3
ENSDARG00000063682	157.601152075051	287.263579894499	-0.86847885902304	2.14404103957341e-06	0.00033584759641785	fhod3a
ENSDARG00000041974	973.824506407018	690.291512308125	0.496184745052901	2.21401916700923e-06	0.000344296024087088	brk1
ENSDARG00000003632	84.6308262405246	40.485022894301	1.0669508130844	2.29446504725117e-06	0.000354238992187123	zgc_172270
ENSDARG00000059805	38.1566394804505	12.9420539269499	1.5558242380539	2.39146081896319e-06	0.000366576779821072	slc25a38a
ENSDARG00000116164	782.889102128657	362.415249709599	1.11128971727644	2.50108126552755e-06	0.000380661020980293	crygm2d8
ENSDARG00000021787	1008.99573563693	607.164026976786	0.732909743311646	2.52993986496697e-06	0.000382341616212614	abcb5
ENSDARG00000101088	103.104594024513	223.784527933551	-1.119883121164	2.55611581361051e-06	0.000383596121399172	si_ch73-359m17.5
ENSDARG00000036028	796.27614992843	1600.14467909414	-1.00723607638201	2.59314410618586e-06	0.000386450503602421	arrdc3b
ENSDARG00000058603	243.788466139237	367.063130575939	-0.591455982129782	2.71269721813769e-06	0.000401479188284378	jph1a
ENSDARG00000001879	98.4475154736615	307.897861836431	-1.64663860757146	2.87355798572002e-06	0.000419504011083245	nav2b
ENSDARG00000111123	337.530675936508	167.884979688396	1.00876860568399	2.87358292773705e-06	0.000419504011083245	BX537263.1
ENSDARG00000087873	83.4706300356908	147.882983606051	-0.820734729899436	2.90315526213233e-06	0.000420957513009188	eevs
ENSDARG00000009136	287.686462289339	428.849780810963	-0.577994740396039	2.94793474330791e-06	0.000424581742224079	tp53bp2a
ENSDARG00000014463	68.8822191699147	152.57594853882	-1.14803583949548	3.13836427400844e-06	0.000448846880252601	usf1l
ENSDARG00000103714	1043.19658464453	780.544988803665	0.417890672681851	3.15824226086406e-06	0.000448846880252601	rab6a
ENSDARG00000039117	305.444947095489	538.825595054826	-0.818165883046149	3.18569079534372e-06	0.000449769239921554	tefa
ENSDARG00000024877	231.258870184285	401.235185983451	-0.793249942352343	3.46480823706951e-06	0.000485978985408574	ptgr1
ENSDARG00000077694	899.140019799677	1454.43565649106	-0.693945623431499	3.78325070007481e-06	0.000520462469517525	dtnba
ENSDARG00000099461	37.409842896258	96.3215609630106	-1.36931196091831	3.79167765970261e-06	0.000520462469517525	asb10
ENSDARG00000101076	561.892066107546	817.602191906571	-0.541670315675032	3.79904814693683e-06	0.000520462469517525	irx3a
ENSDARG00000030494	128.884379664849	251.240713561377	-0.963902852341876	3.81933578803994e-06	0.000520462469517525	hjv
ENSDARG00000086658	470.259173710757	163.581856954302	1.52344112060357	3.83192312133126e-06	0.000520462469517525	crygm2d21
ENSDARG00000042172	406.701942048616	622.337603950609	-0.614704360533371	3.99491664714879e-06	0.000539188121055428	c7a
ENSDARG00000104576	322.592323455433	197.4892880458	0.707638144901458	4.13469339382752e-06	0.000554565751447116	PPP1R3G
ENSDARG00000013961	517.526693473408	278.172007646339	0.895064800924376	4.17698342936363e-06	0.000556527500112394	slc31a1
ENSDARG00000038826	1188.29606918083	2130.71754035465	-0.842410278180016	4.20118616114668e-06	0.000556527500112394	jph1b
ENSDARG00000038559	1644.1572958773	3051.22127823978	-0.89237497653221	4.31636662395537e-06	0.0005682774708594	h1-0
ENSDARG00000029688	320.030294096115	995.986194459925	-1.63779426101189	4.37464447797228e-06	0.000572438234739544	hsp70.1
ENSDARG00000051749	120.907530744129	69.9442907446316	0.793743016046567	4.40283874725281e-06	0.00057263587585482	tigara
ENSDARG00000028804	494.970481526199	1076.69907782086	-1.12180154451605	4.46329962928753e-06	0.000577002470147653	ankrd9
ENSDARG00000079111	1355.26037595397	3217.00756348362	-1.24726742622186	4.76589762139495e-06	0.000612432113503807	actc1c
ENSDARG00000105046	81.4473648810277	156.9238042279	-0.945456847318587	4.84555209114539e-06	0.000618961594499881	ccnf
ENSDARG00000074508	88.0053476317365	148.469848220583	-0.750853791152962	4.87716444124814e-06	0.000619313307154942	si_dkey-28e7.3
ENSDARG00000017127	176.594913834441	95.8980750842284	0.87973703027293	5.08990880271436e-06	0.00064148680861395	pdzk1ip1
ENSDARG00000041394	565.56719249439	991.638968597815	-0.810110169792419	5.11156776668152e-06	0.00064148680861395	dnajb1b
ENSDARG00000037747	155.808622407276	75.4917159589567	1.04524864070033	5.1677866250471e-06	0.000644771517287853	fscn1b
ENSDARG00000006757	2230.80849007848	3685.23877999037	-0.724311156144655	5.22161134744195e-06	0.000647721268879216	klhl41b
ENSDARG00000079783	170.928018766972	61.4440569246639	1.47317361603734	5.27390917553684e-06	0.00065044879831621	isg20
ENSDARG00000102490	106.721645821315	207.491501021589	-0.96488404513604	5.48731082019681e-06	0.000672901086865277	asb2b
ENSDARG00000039677	2055.998563709	1264.554743404	0.700845013822618	5.80635932971809e-06	0.00070797995008949	dsc2l
ENSDARG00000087732	57.316176366905	27.4231523428495	1.05728713720426	5.88709949972729e-06	0.000713769238780496	BX649540.1
ENSDARG00000008019	137.802812946339	33.0206352308869	2.05715080306984	6.19298630581582e-06	0.000746637562487683	mxg
ENSDARG00000095464	35.7997970173368	118.331449217165	-1.71814839436785	6.29668975810337e-06	0.00075489923021731	gstt2
ENSDARG00000097815	18.2242548098362	2.46233969393547	2.88398314317324	6.58291266942859e-06	0.000784829477144098	CU928129.2
ENSDARG00000033160	109.726764764702	250.417321297384	-1.19291937073043	6.80019735432029e-06	0.000806255443224936	nr1d1
ENSDARG00000053884	86.4647129783151	188.682721615238	-1.11974390280846	7.11516765266758e-06	0.000838964273770584	med13a
ENSDARG00000039626	362.935380523895	234.786309394858	0.629026839686656	7.28320333519042e-06	0.000854084937558396	nrgna
ENSDARG00000006944	87.1675222990362	30.5350253256502	1.51182945365889	8.03039088063649e-06	0.00093658797988293	gdpd3b
ENSDARG00000077260	2.38412266530083	21.4461083932753	-3.14617834303827	8.24386417533701e-06	0.000956288244339094	si_dkey-28d5.13
ENSDARG00000009418	835.191563252414	1226.07139874552	-0.554511997770249	8.50993560576224e-06	0.00098184525860031	mef2cb
ENSDARG00000042552	877.808769960057	1402.46660395073	-0.67640527380708	8.79203058058843e-06	0.00100896778748357	cacna1sb
ENSDARG00000095930	33785.733119701	73973.767304921	-1.13060987525692	9.15203743840465e-06	0.00103990544456045	myha
ENSDARG00000010169	371.699033784204	262.84702103247	0.4983557546899	9.15853350521556e-06	0.00103990544456045	myd88
ENSDARG00000028379	199.904106942885	136.308897064251	0.554469742283737	9.48551659016922e-06	0.00107136413697385	trub2
ENSDARG00000054597	225.247429023747	460.732608529636	-1.03278959687922	9.62152835679213e-06	0.00108103664155371	cnot6l
ENSDARG00000024195	174.627860176683	262.915673806705	-0.592212486054321	1.03620077012392e-05	0.00115817023577392	znf395b
ENSDARG00000005565	453.575397223854	241.697666411138	0.90760375820358	1.04456298687947e-05	0.00116146744551469	entpd8
ENSDARG00000070083	10321.3616295021	14876.2891584528	-0.52732923289186	1.07459125387674e-05	0.00118869733547396	atp5f1b
ENSDARG00000096727	18.1673874418509	41.9721587423439	-1.20429978079355	1.08513231296303e-05	0.0011894242220687	CT737227.1
ENSDARG00000055876	1124.93418571256	502.908079270728	1.16195073646632	1.08633339946629e-05	0.0011894242220687	msmo1
ENSDARG00000075021	1045.95396320612	1372.31442165066	-0.391098979586302	1.11953629620312e-05	0.00121955578256441	fam120a
ENSDARG00000002084	348.091774527204	532.572768163992	-0.614207151890344	1.13835736013914e-05	0.0012280077696209	lamb2
ENSDARG00000039964	407.005112287618	687.315331653246	-0.756938192865928	1.1409197108935e-05	0.0012280077696209	fgfbp2a
ENSDARG00000019360	5863.28799718114	4132.51737525524	0.504590819077999	1.14911661092865e-05	0.0012280077696209	sec23b
ENSDARG00000045524	306.733170196934	494.278111888313	-0.690645725061807	1.15018435085648e-05	0.0012280077696209	lamb1b
ENSDARG00000038639	533.044196311502	295.224730797871	0.850827754342317	1.16052113537211e-05	0.00123291007747948	elovl6l
ENSDARG00000030157	770.599353079613	1264.61056934762	-0.714689502213247	1.16860052895618e-05	0.00123537770203939	mybpc2a
ENSDARG00000097008	2570.9669277051	1217.80215162984	1.07821576159352	1.19145833664773e-05	0.00124797517659557	opn1mw1
ENSDARG00000104562	7.21189937125464	0.201321709638956	4.65886139358412	1.19222677663711e-05	1	CR847984.2
ENSDARG00000055712	35.0056871627594	13.9401411574576	1.33826428284954	1.19560955585531e-05	0.00124797517659557	sdhda
ENSDARG00000087099	97.9881656732518	33.6202452690652	1.53531866127656	1.19796312385223e-05	0.00124797517659557	si_ch73-106k19.5
ENSDARG00000113671	33.5187771159875	10.2468113952683	1.73107946266223	1.23057019008079e-05	0.00127575054488569	AL935186.9
ENSDARG00000043820	135.645194741612	76.0042176132602	0.840572002606319	1.26814286052656e-05	0.0013077217289299	nme2a
ENSDARG00000046012	224.785994399059	129.928769949318	0.789408505367667	1.27359665119454e-05	0.0013077217289299	slc47a1
ENSDARG00000092498	693.444079792611	294.591990320584	1.23572764478002	1.29188472521325e-05	0.00132018315252745	si_dkeyp-46h3.2
ENSDARG00000097478	1889.47667752018	2448.23230057046	-0.37432255872525	1.32295146025559e-05	0.00134552314393767	qkia
ENSDARG00000070621	58.6023198568213	24.7696903261839	1.23466290807399	1.34729948778127e-05	0.00136382297206538	FAM72B
ENSDARG00000056628	31.682603779772	87.5438384291096	-1.4665608435884	1.3666272300248e-05	0.0013768929744757	tmem170a
ENSDARG00000055192	8551.04771417574	3691.40292528996	1.2119945690761	1.38479990549327e-05	0.00138868252205073	zgc_136930
ENSDARG00000073874	18.4157494990319	3.58153607945262	2.38570010365109	1.39846637687084e-05	0.00139122363374596	crygm2d6
ENSDARG00000083597	11.0409429050327	1.40143857376816	2.94294327049602	1.40029964999594e-05	0.00139122363374596	dre-mir-22a
ENSDARG00000046014	84.525101145882	139.902748650451	-0.727909705919555	1.43950303411326e-05	0.00142358226322906	kcna6a
ENSDARG00000017748	422.095186624149	635.889932588331	-0.591709019953592	1.50739733588428e-05	0.00148388746917783	arhgap29b
ENSDARG00000042780	4957.14481847281	2421.5451751129	1.03368281403871	1.51643870462467e-05	0.00148597144297924	apoba
ENSDARG00000101104	2.35190859916747	17.5128457810173	-2.86590413910545	1.58511180051441e-05	0.00154620451086542	FP102192.1
ENSDARG00000033140	306.790867246361	182.021440529945	0.754966848026785	1.68107259432471e-05	0.00163238994905919	desi1a
ENSDARG00000063713	111.638433729046	67.9785213272801	0.719429062689796	1.70783040030737e-05	0.00165090272029712	syngap1a
ENSDARG00000007955	952.006528712754	1392.51090225136	-0.548288692139544	1.71696505456232e-05	0.00165135275581238	iars1
ENSDARG00000099525	1149.09893852638	426.334229689147	1.43034321234142	1.72368600793091e-05	0.00165135275581238	si_ch1073-13h15.3
ENSDARG00000098431	465.258827624551	704.234578262293	-0.598885480460783	1.76303209819713e-05	0.00168154083676935	comp
ENSDARG00000090899	134.237247980952	51.2781068979159	1.38433873010568	1.8606579403709e-05	0.00176680174337874	sycn.3
ENSDARG00000100596	603.042096991206	1022.05261624295	-0.760713337042675	1.90691748865647e-05	0.00180041948050468	si_ch73-43g23.1
ENSDARG00000009280	2230.34703192225	3781.77940086105	-0.761748608595793	1.91284082737682e-05	0.00180041948050468	smyd1a
ENSDARG00000011879	108.324549427164	56.1281399442558	0.948035068863738	2.02046997601092e-05	0.00188523672722685	foxn1
ENSDARG00000063899	16444.5480984872	9804.29246005059	0.746159612912441	2.02052398537827e-05	0.00188523672722685	mt-nd2
ENSDARG00000075774	307.686139625741	470.127120774915	-0.610550676817983	2.11977493512479e-05	0.0019692800912458	foxj3
ENSDARG00000023861	47.1261101329897	16.2799687784465	1.54186159138524	2.16920251404924e-05	0.00200651232549554	dnase1l1l
ENSDARG00000103484	45.0119826445372	22.6391866723287	0.999979358889742	2.25138805811141e-05	0.00207283742378434	pkdc
ENSDARG00000004174	482.560213548505	781.039124719709	-0.695164954318099	2.26022347234639e-05	0.00207283742378434	cnot1
ENSDARG00000041540	816.329637687332	458.461295986318	0.831978341589519	2.29641371521892e-05	0.00209131499094601	sult1st2
ENSDARG00000089681	760.750406111327	576.107555728885	0.402076116694828	2.29986177941873e-05	0.00209131499094601	btf3l4
ENSDARG00000039034	3232.9499729613	4293.56762998306	-0.409544540009802	2.35604608107422e-05	0.00213336493248324	marcksl1a
ENSDARG00000097613	880.212284308508	1420.71241374404	-0.690841987702943	2.40015083888353e-05	0.0021582842336464	igfn1.3
ENSDARG00000007080	760.988821029939	407.926418416681	0.898999191641022	2.40368094986714e-05	0.0021582842336464	rhcgl1
ENSDARG00000102722	3000.29976472969	1823.63919324655	0.718165029666193	2.49113080494355e-05	0.00222748612808703	itih3b
ENSDARG00000104084	267.288293050521	167.751904639091	0.668312254324958	2.511294864718e-05	0.00223619866376963	si_dkey-191g9.7
ENSDARG00000035507	10.8667391573934	33.8311280012879	-1.62326266860311	2.55517257136612e-05	0.00226586790832715	ddx31
ENSDARG00000058799	472.099530586498	824.103907724449	-0.803391572242119	2.63470590991253e-05	0.00232678143319848	mybpha
ENSDARG00000056248	15906.3316668687	7261.62971133922	1.13128067004369	2.70222758425321e-05	0.00237663130975713	si_dkey-183i3.5
ENSDARG00000004199	47.1302610156216	19.1482898408539	1.30573552760029	2.74866000307571e-05	0.00240760178228591	spam1
ENSDARG00000111899	72.064515867349	42.4442681727185	0.766127092155439	2.79127831464906e-05	0.00243499319643775	zgc_171435
ENSDARG00000079637	317.531643507062	605.031102639764	-0.931292370240115	2.84176266234272e-05	0.00246899703376011	alpk2
ENSDARG00000076833	879.394751077536	602.856677926387	0.54539886657913	2.85466857459674e-05	0.0024702091778567	atp1b1b
ENSDARG00000056639	35.0264896581774	84.5010163118222	-1.26544424213734	2.87885291557497e-05	0.00248113187021039	carmil2
ENSDARG00000097559	57.3481269277421	22.8860234904596	1.32417932541765	2.90081927589606e-05	0.00249006326642918	cyp8b3
ENSDARG00000091348	1445.69217310047	2303.82446935377	-0.672158740362747	2.93311770741051e-05	0.00250775721119639	rtn3
ENSDARG00000006307	122.153184865407	47.7701806984949	1.36292820536372	2.97597038491147e-05	0.00253429858969048	shisa4
ENSDARG00000076848	124.266175551486	72.2777296981359	0.777424032537794	3.11075009209329e-05	0.00263860462357004	zgc_112492
ENSDARG00000081580	62.0418811976147	31.9704496428615	0.963131226653508	3.17016173908953e-05	0.00267841224097879	CR385068.2
ENSDARG00000095315	113.267865102771	52.9845436538112	1.10134232284617	3.19984500921126e-05	0.0026831894236892	CR626907.2
ENSDARG00000079605	30.0529899228659	8.2138670510508	1.87492077997162	3.20082242527696e-05	0.0026831894236892	prmt5
ENSDARG00000063544	113.637981633938	69.0636661343472	0.719931243127965	3.30750371896818e-05	0.00276182995365981	pip4k2ab
ENSDARG00000101752	304.664685314999	536.485888139066	-0.817463750688236	3.37037457574138e-05	0.00280342009284535	plekhg5b
ENSDARG00000069046	2010.98920237064	3709.45715351873	-0.883421362683033	3.47567914550188e-05	0.00287984843484442	wu_fk65c09
ENSDARG00000093234	6.52285982432975	0	5.0897404216056	3.51479759086951e-05	1	si_dkey-65l23.2
ENSDARG00000078650	62.6201977311737	30.916048775994	1.00714800180878	3.55344336029756e-05	0.00293295748123022	kcna4
ENSDARG00000088823	111.640274115931	37.324780491934	1.57715034512126	3.62456287778141e-05	0.00297455585160134	crygm2d3
ENSDARG00000103498	726.0761545829	303.200866209253	1.25934672155953	3.63156399403332e-05	0.00297455585160134	epd
ENSDARG00000044053	522.359584253336	332.683214182965	0.652553197583999	3.65255630582347e-05	0.00298037484117763	vsnl1b
ENSDARG00000092908	122.195665371725	30.198743492374	2.01631446242757	3.66919656426279e-05	0.00298261205564695	si_dkey-201l21.2
ENSDARG00000091624	80.7755073654774	170.958861956068	-1.08034404931297	3.78378042422558e-05	0.00306414822278796	ugt2a7
ENSDARG00000023989	273.903534020871	368.461759254194	-0.431093774414804	3.81585914195067e-05	0.00307850891677674	pef1
ENSDARG00000059362	849.267071598858	1130.59351303115	-0.413077544732691	3.84870743383507e-05	0.00309338058165171	cavin1b
ENSDARG00000014165	321.217166519839	217.661490391148	0.562554984157727	3.88954632711015e-05	0.00311453970820089	ssr3
ENSDARG00000100086	38.4124236368212	72.4486007380171	-0.911140195410022	3.95287742988985e-05	0.00314971674819652	adipoqb
ENSDARG00000091061	522.158761763236	859.187045081759	-0.719464682214988	3.96283095066664e-05	0.00314971674819652	slc38a3b
ENSDARG00000030933	467.849398617486	671.213429795001	-0.521943298128411	4.03904070509206e-05	0.00318918925520492	ksr1b
ENSDARG00000098478	147.167515948338	213.296015290257	-0.537028378768869	4.04221564499412e-05	0.00318918925520492	FO704758.1
ENSDARG00000032630	147.220490416724	369.491928489786	-1.32792686776546	4.08294256186964e-05	0.00320952188196786	neb
ENSDARG00000089885	341.409408763788	193.237926386871	0.821119426085005	4.1432784431362e-05	0.00324506406531763	slc16a12b
ENSDARG00000026801	1065.14847146752	1561.23584399928	-0.551570984908319	4.21058130020578e-05	0.00328578453463331	stau2
ENSDARG00000090468	15.8219458086552	35.6270170083834	-1.18138257085551	4.24590924151935e-05	0.00330134827257265	ppp1r3aa
ENSDARG00000002235	1510.72293759178	2133.21487499312	-0.497872841315837	4.27074940108882e-05	0.00330867444575329	mmp14a
ENSDARG00000069432	985.201499831772	1315.52918183272	-0.418001210188761	4.31223144380831e-05	0.00332879448863764	plscr3b
ENSDARG00000114408	1.22648691474576	11.0476601648416	-3.24750384237481	4.37611402692171e-05	0.0033660002515319	AL954137.2
ENSDARG00000057903	858.882789425745	1121.36904280387	-0.384893286842767	4.42016890874108e-05	0.00338774374219941	si_ch211-266g18.10
ENSDARG00000078550	51.5128327471806	19.8312649179023	1.38463328569047	4.58455157854839e-05	0.00350122693507646	zgc_194839
ENSDARG00000071331	3219.70204198668	5307.05965194055	-0.721223575974653	4.63927937530403e-05	0.00353045870191576	ryr3
ENSDARG00000077741	829.170221491547	309.640727786469	1.4211916666568	4.69732996052343e-05	0.00356200356723791	zgc_175135
ENSDARG00000070914	315.336466371365	104.599474133356	1.59058290628537	4.7212108377744e-05	0.00356750649924784	dusp6
ENSDARG00000088825	60.1637572307189	29.2904100594222	1.04643935650635	4.75521531761693e-05	0.00358059370933541	citb
ENSDARG00000105653	70.7610551889221	38.7342799814518	0.869494504976735	4.79423223980676e-05	0.00359735048483402	BX323797.4
ENSDARG00000037587	33.4270618572477	64.7912998322418	-0.955480412687973	4.95675458275111e-05	0.00370633983783411	SYNPR
ENSDARG00000034434	73.2433813874128	26.1643251612574	1.48054099044121	4.99288173922043e-05	0.00372039035151633	igf1rb
ENSDARG00000037099	108.225298130074	287.32065242319	-1.40909322136851	5.04452300458641e-05	0.00374176680279672	irs2a
ENSDARG00000089382	7175.63544430147	4981.28615377273	0.526654547107176	5.05644162540098e-05	0.00374176680279672	zgc_158463
ENSDARG00000089340	261.12444416805	132.285345610127	0.982350112157398	5.1768526879119e-05	0.00381770648393778	rhobtb2b
ENSDARG00000002937	265.010851735889	363.549318196829	-0.457516764775641	5.1987229317874e-05	0.0038207052779506	meis1a
ENSDARG00000019081	243.686554928292	361.941806899815	-0.570743019348271	5.22071018433054e-05	0.00382376930224346	DHDH
ENSDARG00000041252	79.0148285477294	42.4378957597254	0.905095702870359	5.29613058366744e-05	0.00386581504508514	gemin4
ENSDARG00000038185	188.616917940085	481.217619998389	-1.35252345754013	5.32705190718978e-05	0.00387520453994213	gh1
ENSDARG00000117240	269.290673667848	192.228242007951	0.484569849871718	5.42313811584308e-05	0.00393177513398623	CABZ01083943.1
ENSDARG00000115234	2866.29744806845	1735.30450076323	0.724044874008766	5.54856026808662e-05	0.00399796529149755	crygm2b
ENSDARG00000082789	78.9781961527488	38.8280124402732	1.02792175451192	5.55169457999193e-05	0.00399796529149755	NC_002333.18
ENSDARG00000070597	396.384803280058	587.362868460623	-0.567773947329453	5.6381903463431e-05	0.00404667440911448	prelp
ENSDARG00000090623	67.3070109636185	33.4217513644769	1.00745302401321	5.77248508253016e-05	0.00412925099570324	si_dkeyp-106c3.1
ENSDARG00000115257	449.938153650077	246.715876951117	0.867697816163931	5.81859884459977e-05	0.00414840967458841	si_ch73-338o16.4
ENSDARG00000053097	144.9941183606	223.42593279253	-0.624635537288979	5.91383800662975e-05	0.00419471394563901	hsf2
ENSDARG00000092522	832.572766996474	1484.80089146526	-0.834796902592023	5.94040402107089e-05	0.00419471394563901	nnt2
ENSDARG00000036371	1540.16633469833	2706.36611043966	-0.813335429312843	5.94218564526682e-05	0.00419471394563901	acta1a
ENSDARG00000069102	125.214924419775	73.3187720433122	0.763939202030267	6.1129694984233e-05	0.00430112542413653	zgc_112962
ENSDARG00000074698	368.304615432468	187.829535494553	0.969951610540084	6.14968952720572e-05	0.00431282147888349	sdsl
ENSDARG00000089706	53.3983617800288	11.331413636384	2.23053503248272	6.29204992853039e-05	0.00439828636697923	si_ch211-276a23.5
ENSDARG00000097006	12.9225905288861	49.2735382844207	-1.92041272951081	6.35937744891594e-05	0.00443091688486156	CR854839.1
ENSDARG00000104758	67.3060064237136	39.8452704887845	0.757661271113799	6.47803821927323e-05	0.00449898706102277	zgc_194981
ENSDARG00000029832	157.466921482126	76.7374212933254	1.034962033355	6.52156065368324e-05	0.0045146029557433	slc26a1
ENSDARG00000056938	191.166846666962	126.57804911629	0.597018696640701	6.73078476859377e-05	0.00464445791427724	kera
ENSDARG00000103830	12.9551012917202	33.4952475159305	-1.36579459672543	6.86786722184346e-05	0.00472385995451156	ddr2l
ENSDARG00000076126	34.3624971370608	75.9262588729507	-1.13518957139592	6.89715145819169e-05	0.00472884569625539	actc1a
ENSDARG00000035066	770.321133085265	947.712555342434	-0.299130824338251	6.96497150990206e-05	0.00475609701153473	ubtf
ENSDARG00000014571	3910.38706084021	4801.67729361239	-0.296044921306575	6.98122347918657e-05	0.00475609701153473	ctnnb1
ENSDARG00000116751	30.6542933533808	8.97324522951346	1.78073216472956	7.08622413513046e-05	0.00480448141414785	BX537263.5
ENSDARG00000006642	631.798897836752	480.371784017373	0.39523971888566	7.09702054186797e-05	0.00480448141414785	drg2
ENSDARG00000032816	170.407956827214	75.560567552535	1.17206061193622	7.21973435926928e-05	0.00485575568781014	tm7sf2
ENSDARG00000093477	41.3320970236208	15.6898810171127	1.39194756141546	7.22887748819834e-05	0.00485575568781014	zgc_123299
ENSDARG00000051940	172.515695260869	84.2354871079927	1.03832655264453	7.25296593733057e-05	0.00485575568781014	ugt2a4
ENSDARG00000006220	5428.91967917173	3137.78833212324	0.790887575162374	7.26326922547555e-05	0.00485575568781014	ugt1a1
ENSDARG00000059053	80.3788779347344	34.0956222564676	1.22482830219442	7.32031615755575e-05	0.00487869517829647	slc13a4
ENSDARG00000092360	126.464088591046	74.1077546898246	0.774989357414533	7.52109231017103e-05	0.00499698578873902	si_ch211-51h9.6
ENSDARG00000010146	527.480746654691	251.514600065823	1.06874123325269	7.71566079087893e-05	0.00510103633925832	cpa2
ENSDARG00000096639	14.5701620033967	1.79374561799887	2.99151678777435	7.72637166260399e-05	0.00510103633925832	BX276101.1
ENSDARG00000116814	120.397540587504	62.0637433891854	0.952805716718286	7.74901140073725e-05	0.00510103633925832	CU570894.2
ENSDARG00000105432	19.3815443092999	6.52201914217048	1.56407141979833	7.8860157037156e-05	0.00516725622257539	ENSDARG00000105432
ENSDARG00000078640	212.405455185023	332.514906660316	-0.646131649798022	7.89776347159705e-05	0.00516725622257539	fam117aa
ENSDARG00000056582	68.0834826485552	112.66134339917	-0.728474667213674	8.11000045027338e-05	0.00528998813564944	arf2b
ENSDARG00000018361	339.951097242958	216.855064778265	0.647461392179637	8.1675625195067e-05	0.00531139065662466	sult1st3
ENSDARG00000018383	339.017920476581	485.427999899988	-0.519027753507238	8.24592745663562e-05	0.00533704624728088	frzb
ENSDARG00000089071	91.7149782371456	164.586366052131	-0.847461567282301	8.25675374695831e-05	0.00533704624728088	ushbp1
ENSDARG00000094561	220.169066028284	105.141796011294	1.06586044983985	8.36460503852898e-05	0.00539052324705201	si_ch211-139a5.9
ENSDARG00000040864	12.9451613277144	1.8921687505631	2.78555442538622	8.55200242614337e-05	0.00549478958278553	si_dkey-286j15.1
ENSDARG00000111785	25.4778602023123	64.4964359402582	-1.34697263343665	8.61427575368697e-05	0.00550376634535009	trappc2l
ENSDARG00000078541	183.016644840259	83.1551496452106	1.13816950309749	8.61726697128438e-05	0.00550376634535009	cers3a
ENSDARG00000075677	287.782512538804	201.155985833964	0.519641770155038	8.65469695850119e-05	0.0055112699326242	mrpl17
ENSDARG00000053456	723.817763575924	485.348538578514	0.577090768860149	8.77567079552187e-05	0.00557177204946447	GK3P
ENSDARG00000002037	181.823462327735	110.816066509478	0.717289786935401	8.89084678761996e-05	0.00561163467254641	pfkfb2b
ENSDARG00000006356	73.9616890424119	40.2678094266116	0.882858639828398	8.89290665902499e-05	0.00561163467254641	slc18a3a
ENSDARG00000006691	1216.84033067322	1957.65569459835	-0.686073217818034	8.91690318424197e-05	0.00561163467254641	rpl12
ENSDARG00000031745	138.263906552176	367.033080563455	-1.40893180305842	8.99440436325769e-05	0.00564385724080439	mhc2a
ENSDARG00000041644	568.249470872359	312.162204240566	0.8636090521331	9.26310692355644e-05	0.00579551820931548	si_dkey-194e6.1
ENSDARG00000027428	114.19349565608	76.4560050830116	0.57723911677552	9.3633282134824e-05	0.00584119254248059	rpp30
ENSDARG00000067613	23.757869671835	8.46287403549371	1.50341973183394	9.40333402957203e-05	0.00584914632680046	dnajc25
ENSDARG00000032836	225.51074571528	123.63213084662	0.865562590298541	9.50400328493892e-05	0.00588878173100207	pvalb5
ENSDARG00000061000	0.211372145562272	5.16471112899402	-4.31470822488872	9.52205106251309e-05	1	klhdc8a
ENSDARG00000007086	274.868877506811	132.210086102074	1.05397849468488	9.52558600117999e-05	0.00588878173100207	aqp10a
ENSDARG00000077982	514.105891084381	889.03290958321	-0.790567801165386	9.54937578000336e-05	0.00588878173100207	elf3
ENSDARG00000111612	119.41516281344	186.30795213396	-0.643412772529559	9.57871308627975e-05	0.00588994793213649	mapkapk3
ENSDARG00000031293	383.16515819899	227.037412733852	0.754545613009466	9.74760748566249e-05	0.0059766759040662	dnajc9
ENSDARG00000058656	1981.88815521187	2895.58697035735	-0.547028015489246	9.82489602500096e-05	0.00598116829641938	desma
ENSDARG00000055223	124.753418897947	198.418221160054	-0.672374424248926	9.83477391213725e-05	0.00598116829641938	ablim2
ENSDARG00000059933	1140.91577553463	1561.58539890299	-0.452982733548878	9.83854803651463e-05	0.00598116829641938	plpp3
ENSDARG00000068755	280.799860916692	202.905866568356	0.469299421595396	9.9615932213715e-05	0.0060388641392834	exosc8
ENSDARG00000008723	335.550415901224	581.357611329614	-0.793922479648597	0.000100032093736216	0.00604701051149066	prkcba
ENSDARG00000103398	3308.18608801413	5709.83463222428	-0.787491419790449	0.000100598945716383	0.00606419487380218	fabp1b.2
ENSDARG00000042221	113.349802064175	192.534598850163	-0.764664284044494	0.000100948388988783	0.0060682140831913	mthfd1l
ENSDARG00000002582	319.760952176093	460.72698612499	-0.526274755764157	0.000101960571632316	0.00611193817661873	tbx15
ENSDARG00000021370	276.373526916661	180.78262887979	0.612470876135977	0.000103396186835404	0.00618073027712473	actr6
ENSDARG00000035458	44535.1327356705	81342.7958534325	-0.869078856529692	0.000103955775712081	0.00618645896097947	atp2a1l
ENSDARG00000075349	1056.71656683983	1392.60196902318	-0.399142718843051	0.000104099621181646	0.00618645896097947	si_ch73-138n13.1
ENSDARG00000030110	202.519791815356	374.627694889177	-0.886564457171631	0.000104525402322448	0.00618645896097947	myod1
ENSDARG00000014976	186.511323802415	311.991255180419	-0.742518733095677	0.000104645135267267	0.00618645896097947	lims2
ENSDARG00000095427	247.33771813152	139.313009152324	0.824878446421792	0.000107095216235586	0.00631391027586723	FP101887.1
ENSDARG00000096363	171.510138162536	65.831076768076	1.38422691860899	0.000109760129815728	0.00645329420779597	BX927298.1
ENSDARG00000088178	86.3196481022966	135.044243690433	-0.64946266819287	0.000112164403907592	0.00657663417447247	tp53inp2
ENSDARG00000021172	2780.99525152458	1984.66362442021	0.48648543331467	0.000113163054673928	0.00661710940954359	cyp2ad2
ENSDARG00000075608	174.113474144865	246.604507654469	-0.504147475737255	0.000114149934469841	0.00663244971068931	mical2a
ENSDARG00000025783	50.8200325143441	115.853700890147	-1.19504366796825	0.0001141799920143	0.00663244971068931	si_ch211-125e6.11
ENSDARG00000033009	1029.57770164942	1799.09887527542	-0.80538411887673	0.000114352581218781	0.00663244971068931	h3f3c
ENSDARG00000056621	98.7526060055458	208.680669755718	-1.07864086423016	0.000116888046089602	0.0067612330703042	ctcf
ENSDARG00000011983	643.45555299402	1139.38280614268	-0.824840947746977	0.000120843596635198	0.00697124619298752	zgc_136908
ENSDARG00000075564	528.282269951988	822.70649347561	-0.639136410831396	0.000122184219232937	0.00702968725131051	fam13a
ENSDARG00000029057	39.9423896573779	14.7126509520135	1.44003554279372	0.000123247614971221	0.00707190860235935	tm6sf2
ENSDARG00000004695	82.788340629168	126.370690555553	-0.613926713673374	0.000124638887267129	0.00713266805534026	six4a
ENSDARG00000099974	4794.30163495693	7343.87322254124	-0.615222183142206	0.000126938012437343	0.00722881538661646	ldb3b
ENSDARG00000033735	461.560119449566	302.781025576628	0.607009415172365	0.00012699431086406	0.00722881538661646	ncf1
ENSDARG00000008829	239.395599975212	143.057168153157	0.743750515846924	0.000127329553408249	0.00722881538661646	chga
ENSDARG00000058306	49.1054050565349	24.7393982728566	0.980814335618275	0.000129692133684239	0.00734351764871709	prpf18
ENSDARG00000099117	169.384207614894	101.42726735247	0.740190234988277	0.000132497373818814	0.00747238563067495	si_dkey-33i11.4
ENSDARG00000001882	290.946196621139	495.085955796671	-0.769105214506594	0.000132664441998469	0.00747238563067495	kbtbd12
ENSDARG00000016479	188.259323791731	86.384590881686	1.12373484005398	0.000133162176154676	0.00748078612638573	ugt5a1
ENSDARG00000054300	331.756241939201	179.865055957263	0.883259082380747	0.000133852114149555	0.00749991219229623	dhrs1
ENSDARG00000100234	6.82199187475958	0.201321709638956	4.58043299144974	0.000135160849700207	1	BX511246.1
ENSDARG00000056873	40.8245629337591	12.383081176304	1.73637546959127	0.000136601415426124	0.00763402701834538	and3
ENSDARG00000071863	723.687205801563	1566.7636902235	-1.11407357114086	0.000137924825409112	0.0076721427707999	itgb1a
ENSDARG00000079416	6.84334664740634	33.0344718007271	-2.27217029857519	0.000137998467359215	0.0076721427707999	zgc_174895
ENSDARG00000008849	91.7638617866123	35.8335893319396	1.35828695184904	0.000138630559669859	0.00768736901941906	ptprq
ENSDARG00000105183	49.3784783216788	17.0539807427719	1.53146955382991	0.000139434976414625	0.00771204792231407	CT009487.2
ENSDARG00000092660	76.2711211496902	128.236510585195	-0.750144986603336	0.000141719434712489	0.00781824953452447	cyp27c1
ENSDARG00000062220	81.2988842637624	135.072142582325	-0.73219671492072	0.000144186770735909	0.00792368380216956	plekha7b
ENSDARG00000035682	1156.81539205839	1564.20273308298	-0.435264282603407	0.000144369075799082	0.00792368380216956	FP102018.1
ENSDARG00000056768	11.4911512714384	1.67968416158712	2.78805552660623	0.000146319253799129	0.00801023261869724	rprml
ENSDARG00000117097	4521.44334076924	2614.74926237637	0.79021770519512	0.000148402431832841	0.00808851924869957	crygm2c
ENSDARG00000062799	301.671161999716	459.720482258616	-0.609020900461678	0.000148503102702126	0.00808851924869957	baiap2a
ENSDARG00000006544	77.6805881153849	130.168823332353	-0.745901068473892	0.00014980956060046	0.00813902068477436	c1qtnf6b
ENSDARG00000092580	13.4012342242412	35.9755658673107	-1.4176990234677	0.000151926855922333	0.00823320789922541	si_ch211-95j8.3
ENSDARG00000071877	375.33324771699	599.136669391779	-0.674567090766708	0.000152451933961723	0.00824085265193597	dhrs7cb
ENSDARG00000070923	50.6453580197929	83.4872537275041	-0.71972653330478	0.000154579348501683	0.00833427825861804	zgc_158296
ENSDARG00000041925	4422.38952602787	2673.1834475729	0.726426011344957	0.000155240877144617	0.00833427825861804	cryba2b
ENSDARG00000039131	277.216569758418	192.457894901368	0.524571416538976	0.000155345354307885	0.00833427825861804	atp1a1a.3
ENSDARG00000034240	1562.64595313814	1949.29958304133	-0.318971986681299	0.000156161162812434	0.00835715350113423	capza1a
ENSDARG00000099374	154.884308315279	272.768015565304	-0.817019774285952	0.000157698339631336	0.00841842380221014	sp9
ENSDARG00000087983	84.0706258291798	50.6503134228862	0.724403080346543	0.000159005617051009	0.00845007328749782	igsf5a
ENSDARG00000077722	698.503518063882	962.421728972348	-0.462534545278872	0.000159078732905364	0.00845007328749782	ppp2r3a
ENSDARG00000006601	173.80810847338	240.32300654907	-0.468841617872714	0.000161686785639265	0.00856740350572498	kaznb
ENSDARG00000087402	5600.89427041164	8434.96652912586	-0.590723809633143	0.000163752920834992	0.0086442453780053	tpm1
ENSDARG00000093244	322.322993851102	495.681888135899	-0.62058890428605	0.000163942584755273	0.0086442453780053	CU681836.1
ENSDARG00000044182	348.437748970521	592.887956051232	-0.767022880730903	0.000164793702833844	0.00864449900629588	stau1
ENSDARG00000105151	228.498393253571	122.316665676743	0.899038983471031	0.000164912872644173	0.00864449900629588	cyp2k21
ENSDARG00000010425	99.4623926878977	152.827022171526	-0.622969367104337	0.000165283628427519	0.00864449900629588	scara5
ENSDARG00000022810	90.3519798633118	135.790578978427	-0.59041255421772	0.000165558671555806	0.00864449900629588	fzr1b
ENSDARG00000045141	141.337806581563	220.27783016156	-0.63632982920057	0.000166700070603777	0.00868296969698315	aqp8a.1
ENSDARG00000093931	16.1934340054494	45.2282489873985	-1.48060819128968	0.000167187969140438	0.00868729737954913	rflnb
ENSDARG00000044365	620.850626982062	397.682839526208	0.643172865257466	0.000167884159289488	0.00870240110713141	angptl3
ENSDARG00000100858	6.67986267437875	37.8101051638285	-2.49346839163095	0.000170254221004514	0.00879886470143013	zgc_171695
ENSDARG00000077157	302.804497099047	491.140828283377	-0.697118510799803	0.000170650738262777	0.00879886470143013	synpo2b
ENSDARG00000016718	180.40487124265	357.83218401375	-0.988281960483596	0.000170975143545963	0.00879886470143013	mmp11b
ENSDARG00000103834	432.004960451443	580.779315579516	-0.428341936691089	0.000171911133363313	0.00880686274534551	rbm14b
ENSDARG00000104016	1447.78083456815	2076.14755475223	-0.519838426421044	0.000171951327600176	0.00880686274534551	si_dkey-151j17.4
ENSDARG00000040479	14.6845907077035	35.566387914155	-1.28695770865208	0.000175843922853378	0.00898478710579401	cga
ENSDARG00000117559	0.422744291124544	7.06538888235832	-4.18705471160832	0.000177558951439341	1	CR457444.9
ENSDARG00000045557	203.592468917534	349.849195303005	-0.783449378632962	0.000178602666497849	0.00909515166037099	socs2
ENSDARG00000012671	91.0133612367162	144.536507515323	-0.673922606016033	0.000178851537776168	0.00909515166037099	inhbaa
ENSDARG00000053110	103.055470077181	65.8213843801833	0.651594591279162	0.000180138021431945	0.00913891711567264	pkib
ENSDARG00000042881	52.0138019686699	86.9312847005024	-0.736893540473947	0.00018099935629595	0.00916095798611106	nthl1
ENSDARG00000078773	191.578032627441	130.461455055791	0.554732781703028	0.000183843632165207	0.00928302199121259	tmem70
ENSDARG00000062655	196.605075678135	134.429814057489	0.544804967601902	0.000185167730065536	0.00932692203918351	ydjc
ENSDARG00000015854	183.874409255267	109.935539884817	0.743601783542127	0.000185582279158032	0.00932692203918351	chata
ENSDARG00000105499	813.200226113373	321.382439218564	1.33965368528944	0.000186275761587592	0.00933990150390123	zgc_175135
ENSDARG00000004246	364.173233886049	514.21323538383	-0.497393646243386	0.000194437833849044	0.00972642404289155	slit2
ENSDARG00000009436	195.820085640214	260.942610725605	-0.414070289404227	0.000194906729425895	0.00972720561274349	ubxn7
ENSDARG00000039051	2116.39903497267	3391.53146055371	-0.680377447198531	0.000198457407461453	0.00988142915109692	hhatla
ENSDARG00000094310	702.375778589813	374.447627025808	0.908523045741021	0.000199579481988612	0.00991429556360094	si_ch211-255g12.6
ENSDARG00000035630	10.3080523143796	24.5480302167589	-1.23915424455627	0.000203776905095934	0.0100994281370872	ypel1
ENSDARG00000098746	960.722440337275	625.597312277171	0.618778457310839	0.000206491253841533	0.0102103739802749	dhrs13l1
ENSDARG00000054837	97.4750753496777	38.0169506190059	1.35137587248651	0.000213006287731658	0.0105083101947618	zgc_136870
ENSDARG00000113257	27.3933491607	51.7149520281107	-0.914421546881771	0.000214813221287825	0.0105731461670567	FO704821.1
ENSDARG00000052304	952.917493142349	691.161152128186	0.463383768416489	0.000215551035290926	0.0105851835637146	uqcrc1
ENSDARG00000074589	829.899931222772	1119.22407126343	-0.432681906654591	0.000220710457472055	0.0108138046058226	rin2
ENSDARG00000100265	46.0841826622708	22.5127834349287	1.03170107568247	0.000221238245589509	0.0108149720964712	rhcgb
ENSDARG00000097803	36.1300511033581	15.5291825810289	1.21155259212882	0.000222499665464781	0.0108519155019868	MTRFR
ENSDARG00000071059	7.78834502442464	0.179909103527241	4.78351433913819	0.000223887003233656	1	gtpbp2b
ENSDARG00000091169	2.17475915123457	14.0518624033716	-2.65431410060523	0.000224442745305008	0.0109198802644203	tor4ab
ENSDARG00000063914	8298.11467183054	5439.17223614176	0.609419229224643	0.000224910860991323	0.0109198802644203	mt-nd3
ENSDARG00000110315	14.4567771221891	0.840298657074724	4.12519721753674	0.000226759578675362	0.0109847868134837	CT583728.11
ENSDARG00000042210	51.758713442346	81.1270719251834	-0.649716585941836	0.000229250767035691	0.0110804537400584	sema3ab
ENSDARG00000005320	120.626666804513	72.2301929479088	0.737599352783287	0.000233181862587871	0.0112451298227769	nipsnap1
ENSDARG00000099959	714.528730886448	478.693649823084	0.578241275046619	0.000235387365714022	0.0113260378211276	smyhc1
ENSDARG00000035835	912.566481015602	1196.05968764762	-0.390792184879941	0.000237262767071279	0.0113898210611065	eef2k
ENSDARG00000060103	109.19808927023	154.344894069981	-0.501554264731616	0.000237774456448076	0.0113898210611065	cpeb3
ENSDARG00000057011	23.0396985555506	7.34316213671341	1.62047225821022	0.000239289648004731	0.0114368727086448	dpm1
ENSDARG00000099420	92958.3776358539	157498.413959364	-0.760680079910221	0.000241827030790825	0.0115324624017136	nme2b.2
ENSDARG00000105001	592.861619304629	895.383392116652	-0.595052373009429	0.000242830430346664	0.0115546364417725	zgc_91999
ENSDARG00000041779	249.182506467884	385.058911943527	-0.62674971283558	0.000244238086992412	0.0115959056346397	trdn
ENSDARG00000039512	7.33440457763348	36.839500136795	-2.34606353324389	0.000245991688462077	0.0116467625206351	ap1m3
ENSDARG00000088484	28.6173481631039	10.3457140782543	1.45630307274923	0.000246394696382494	0.0116467625206351	kcnj1a.6
ENSDARG00000045893	216.73839191529	144.424223740744	0.587568748975537	0.000247789333603026	0.0116869430749911	kctd15a
ENSDARG00000070425	211.218389224558	277.567903824857	-0.393810650941548	0.000252281568810617	0.0118727247076225	dll4
ENSDARG00000006235	459.458225397849	316.233784410858	0.537011639186935	0.000255746977059085	0.011979893394398	brms1la
ENSDARG00000098635	708.955389801738	1017.16994810589	-0.521390361232324	0.00025610552521843	0.011979893394398	irf2bp2b
ENSDARG00000077497	265.417372636692	368.858103685768	-0.475872053037009	0.000256233507363871	0.011979893394398	igsf10
ENSDARG00000112541	15.4797365646621	4.78521997267997	1.70448043655986	0.000256835733992676	0.0119819453293105	znf1093
ENSDARG00000024047	1904.77416625542	3028.91972181441	-0.669180261637539	0.000259726549586404	0.012090524412417	tmem38a
ENSDARG00000057365	61.6769218086946	23.5772992124695	1.3917584995947	0.000265941067452957	0.0123530201461915	elovl8b
ENSDARG00000002917	75.2428246980921	140.281996447588	-0.905688202605153	0.000268826670211759	0.0124371006519694	gls2b
ENSDARG00000040565	64989.6339247157	111158.110548456	-0.774332935561312	0.000269320009513834	0.0124371006519694	ckmb
ENSDARG00000003081	12562.9134321655	22758.5214223523	-0.8572353411385	0.000269489832393559	0.0124371006519694	mybphb
ENSDARG00000019752	62.8535266430518	117.103416971599	-0.893894626596765	0.00027124316371071	0.0124894689267761	rom1a
ENSDARG00000090481	55.4298396454865	25.4021505324309	1.10994939621278	0.000272772807330776	0.0124894689267761	trarg1a
ENSDARG00000018319	827.271847609198	656.545731309174	0.334133678416484	0.000272825559089532	0.0124894689267761	arglu1b
ENSDARG00000056640	513.191284913173	334.174037715192	0.620508908976143	0.000272952512891799	0.0124894689267761	rpia
ENSDARG00000099197	207234.465384126	373977.776694351	-0.851688752618788	0.000276911680332192	0.0126222182955452	actc1b
ENSDARG00000092882	48.2435565453701	78.1671298376383	-0.696005362418501	0.000277030047399898	0.0126222182955452	si_dkey-161j23.7
ENSDARG00000001127	100.560450510353	63.9604678661252	0.657732185885844	0.000277848917249383	0.0126327071274825	slc17a6a
ENSDARG00000031809	40.5615051019671	69.206536911475	-0.774576037208964	0.000280665651535928	0.0127337946764504	rbm24b
ENSDARG00000103543	1753.79242269275	1205.23414452476	0.541522689816563	0.000282557991294152	0.0127926044159757	gngt2b
ENSDARG00000079486	84.8576417009003	141.848089909581	-0.74317813802292	0.000285419098769525	0.0128949344412505	fam20a
ENSDARG00000054058	1164.07639904332	2171.64016309758	-0.900062164106021	0.000286242861444038	0.0129049827869518	h1-10
ENSDARG00000006427	1167.43322061962	639.079112939295	0.869065156340626	0.000287131856312891	0.0129179237661942	fabp2
ENSDARG00000063519	124.168803473841	71.2593000370354	0.795823718450732	0.000288114469307321	0.01293501362204	PLEKHB1
ENSDARG00000110137	314.490385308041	116.834006270807	1.43022477885903	0.00028991197875786	0.0129885408437237	si_dkey-240e12.6
ENSDARG00000054378	191.841924962397	131.765390593054	0.542926201692045	0.000291779618104316	0.0130449804260805	pcbp3
ENSDARG00000056995	150.335264143537	208.571674377079	-0.472406530109842	0.00029552925192797	0.0131648264968379	snai1a
ENSDARG00000093535	51.6119624310914	22.791806254293	1.17854204051096	0.000295840035383084	0.0131648264968379	BX005309.1
ENSDARG00000061634	199.496466083316	125.001493586387	0.676869468760213	0.000296300615003389	0.0131648264968379	aifm4
ENSDARG00000016551	580.370027955437	778.403329135991	-0.424440708720149	0.000297316551123827	0.0131826718742093	iqsec1b
ENSDARG00000059163	1383.95852543934	988.178270579151	0.486417056786622	0.000303823090685575	0.0134433887136339	rbp3
ENSDARG00000016429	483.700219073031	641.202712198434	-0.406274097617823	0.000309482039524293	0.0136563117112249	farp2
ENSDARG00000015374	223.49919056117	290.042067204749	-0.379066538218134	0.000309907912552028	0.0136563117112249	st3gal3a
ENSDARG00000009594	1354.58842746061	1744.28435419006	-0.365310520577279	0.00031143778535852	0.0136956042495776	nr1d2b
ENSDARG00000001559	74.9447030999503	41.5571721862826	0.858491794564839	0.000312107383267534	0.0136969825049515	csmd2
ENSDARG00000063895	22374.0368916578	14940.1474893084	0.582655473930263	0.000314555530549275	0.0137519174138623	mt-nd1
ENSDARG00000029353	405.588753894879	581.096918473715	-0.519652722954392	0.000314640794511016	0.0137519174138623	serpine2
ENSDARG00000030723	166.052228593191	233.70509466784	-0.49415534567248	0.000316601222396829	0.0137895242619667	cldn11b
ENSDARG00000018461	849.862058938759	646.334525700521	0.395212174808862	0.000316786368180316	0.0137895242619667	zgc_56095
ENSDARG00000042530	137.502608472133	225.105844289831	-0.710042250744531	0.000322725162429716	0.0140195991614205	nup205
ENSDARG00000006921	841.98876320276	1108.29945389055	-0.397323734063304	0.000324567546327207	0.0140711505943068	lrp5
ENSDARG00000097483	38.9031266994551	90.8510155654131	-1.22476435704187	0.000325349520798388	0.0140766143474464	si_ch211-213d14.2
ENSDARG00000094923	104.794651747341	46.1761807989154	1.17957275557921	0.000326252270909689	0.0140872710940079	CU469568.2
ENSDARG00000076483	37.5398604577024	16.7155798789791	1.17484247698861	0.000327863266268842	0.0141284050082919	dhrs13b.2
ENSDARG00000031814	132.280807302897	62.9342837262084	1.06547565382387	0.000334276062739931	0.0143758803735449	dhrs13b.1
ENSDARG00000045827	62.0476176364574	29.7880918122424	1.05890698488062	0.000336526022490628	0.0144430643057024	lyrm5b
ENSDARG00000093628	123.545455686448	55.4338234855108	1.15427685585766	0.000337184306484478	0.0144430643057024	s100a11
ENSDARG00000070073	7.3400078980217	0.605357125557638	3.55790201607283	0.000341080761340618	1	si_dkey-13m1.5
ENSDARG00000012340	176.029740096632	124.833071136774	0.492272333989778	0.000342467715413966	0.0146401537306448	ptpn11b
ENSDARG00000036344	215.508043247656	134.637916994823	0.678831175412969	0.000343285216208521	0.014645925924125	calb2b
ENSDARG00000058094	138.598469815452	224.464754416012	-0.699345869775064	0.000345611663181824	0.014689535972969	ciarta
ENSDARG00000042055	580.92931015525	353.893203387911	0.713671510455645	0.000346062344584048	0.014689535972969	niban1a
ENSDARG00000034307	54.2814257660191	99.3754872481157	-0.871679767073048	0.000346360913435337	0.014689535972969	chrne
ENSDARG00000105442	236.721625134403	326.460231623088	-0.464211234079344	0.000351697827608137	0.0148750074340416	LOXL4
ENSDARG00000012899	166.596426045217	106.353462363425	0.648979786526566	0.000352120399650193	0.0148750074340416	ddx49
ENSDARG00000014196	15386.2790698328	26971.3859126036	-0.809785240219959	0.000353492388928111	0.0149036280282854	myl1
ENSDARG00000041729	163.294235572573	225.709346984558	-0.468536910350783	0.000355564621013839	0.0149616015038372	sntb1
ENSDARG00000114910	11578.6716713614	8198.36805513853	0.498074976860324	0.000356356019875742	0.0149655580949774	FO704772.2
ENSDARG00000095822	65.211571936862	20.3766910381361	1.67365069964276	0.000357971835919987	0.0150040539039901	BX324132.2
ENSDARG00000102175	13.1916830123559	2.40835160237502	2.4292107565777	0.000358741646544039	0.015007009229698	hamp
ENSDARG00000090901	33.5134120706578	14.8568834928386	1.18545877983216	0.000359798788875848	0.0150219494343885	si_ch211-256e16.11
ENSDARG00000103435	848.542442908928	1213.39916016179	-0.516537423708417	0.000369142950404009	0.0153821509042136	sorbs1
ENSDARG00000057429	13.0973231117621	2.17258830371809	2.63645893089908	0.000370394974431344	0.0154044111459237	arg1
ENSDARG00000071860	86.1072967039435	45.9342144586209	0.909062420734714	0.000371204695745383	0.0154058197363294	nrn1a
ENSDARG00000103682	160.595450110709	91.4646524330805	0.808823798309325	0.00037246174748233	0.0154058197363294	si_dkey-23i12.5
ENSDARG00000068457	48793.6733198377	80874.6374648213	-0.72899101981466	0.000372932381523269	0.0154058197363294	tnnt3b
ENSDARG00000040526	169.50271831644	234.643689143525	-0.468344713365665	0.000373300385036872	0.0154058197363294	s1pr5a
ENSDARG00000097726	30.0328127773742	63.2149748495513	-1.08025586387805	0.000378106758552072	0.0155730364647096	si_ch211-149e23.4
ENSDARG00000070174	539.461003266722	778.040872739279	-0.527911749675055	0.000378803589682125	0.0155730364647096	PLEKHH3
ENSDARG00000088817	111.977511259122	159.951587575287	-0.514734438745757	0.000380302276716177	0.015604754987245	wdr59
ENSDARG00000004082	95.8419708777123	170.987660588743	-0.84097468552962	0.000382401681607332	0.0156550167612535	cx39.9
ENSDARG00000099891	61.0996175951164	98.5675272957503	-0.691403528204342	0.000382986197560955	0.0156550167612535	si_ch211-57n23.1
ENSDARG00000029710	47.4504390908897	112.119350898723	-1.24338985644735	0.000388633147453164	0.0158556413390587	lrrc30a
ENSDARG00000054823	418.539186756522	329.879743376812	0.342385227740521	0.000391418372860212	0.0159389720713096	id3
ENSDARG00000076241	1487.65077140773	2304.07252208702	-0.631585184597371	0.000395027713045135	0.0160554824279329	txlnbb
ENSDARG00000094460	191.708213762208	398.294497765426	-1.05675910738223	0.000397936629737029	0.016143138136402	CR354556.3
ENSDARG00000043857	659.177855022834	477.383391792143	0.465587972310784	0.000402442637185352	0.016283650868198	ufm1
ENSDARG00000054878	53.5404151292043	91.7305455341307	-0.773850852221988	0.000402917922228011	0.016283650868198	six2b
ENSDARG00000101079	485.50039860344	383.271732835624	0.341186164419558	0.000404970389753182	0.0163358356468107	HECTD4
ENSDARG00000117361	401.40473222435	579.070421708435	-0.528329573112077	0.000407526430274841	0.0164080998005593	FO818704.2
ENSDARG00000061081	361.825018461928	503.330126539059	-0.476893121043225	0.000409418615668347	0.0164534147794807	arpp21
ENSDARG00000115988	13.8967646520831	4.23163243775219	1.74424904628867	0.000410517030410719	0.0164667205095589	AL935186.11
ENSDARG00000091905	0.176093152906148	4.53911556182586	-4.12859837642577	0.00041076048662612	1	si_dkey-108k21.21
ENSDARG00000075245	245.79282555178	311.653420574062	-0.341507691373407	0.000412284196859016	0.0164773506953179	wdr11
ENSDARG00000069478	22.8129007989772	6.40900308930947	1.82850343356518	0.000412317675833444	0.0164773506953179	slc13a3
ENSDARG00000035519	1442.91864428861	3044.69125424786	-1.07751207065384	0.000416643969662972	0.0166192929162963	histh1l
ENSDARG00000057262	530.80657660613	325.538250972226	0.705539333518036	0.000421690734076856	0.0167758400313617	si_dkey-91i10.3
ENSDARG00000060457	1316.68266872564	1770.65724536759	-0.427419667537171	0.000422132041795681	0.0167758400313617	pmp22b
ENSDARG00000103312	9.94196456118274	1.78127739029359	2.42978320217515	0.000424551313349809	0.0168141338525794	C16H1orf232
ENSDARG00000091280	255.474592485456	152.303557822105	0.748095601777524	0.000424662653685835	0.0168141338525794	si_ch211-66k16.27
ENSDARG00000071499	34.7661205034869	16.0854559245273	1.10442874882993	0.000425465384369268	0.0168148934596031	cxcl32b.1
ENSDARG00000074150	100.342213665721	43.4585625286753	1.20573755386354	0.000427204209749694	0.0168525778331405	si_ch211-226h7.5
ENSDARG00000043209	177.086021032794	126.38132745231	0.490202405908233	0.000428563362610794	0.0168751738745461	nsun5
ENSDARG00000044573	1457.81592945627	1746.57969034227	-0.260259531827301	0.000430857093762724	0.016934419839099	cdc42
ENSDARG00000038068	8658.62016074055	6770.72659896025	0.354875078970899	0.000432394015843994	0.0169637579159271	ddx5
ENSDARG00000102632	9925.15285302265	7240.87849693589	0.454949563522853	0.000433792591351319	0.01698757118686	ubc
ENSDARG00000089109	194.146979779561	137.743063447069	0.495344526396609	0.000436084083801143	0.0170419938685902	bcl2b
ENSDARG00000109859	31.8172633438921	65.1531396467216	-1.04434702939272	0.000436987661915983	0.0170419938685902	CABZ01072242.1
ENSDARG00000098171	10.7661720517646	26.7999829281083	-1.31847624219788	0.000437564707436775	0.0170419938685902	ENSDARG00000098171
ENSDARG00000054980	676.458955212937	496.846636017747	0.446067311519516	0.000438650659687814	0.0170521782849761	ebna1bp2
ENSDARG00000087390	21.3723058526004	4.3223237990605	2.30729928933608	0.00043971073983981	0.0170521782849761	hbbe1.3
ENSDARG00000058329	68.8870871287481	35.2012414330639	0.970074976982861	0.000440498544545183	0.0170521782849761	btr21
ENSDARG00000077677	69.7322844814519	101.222299975282	-0.53855339635665	0.000441004610818346	0.0170521782849761	pdgfd
ENSDARG00000060688	74.137036483085	122.185370111566	-0.725533511459002	0.000443256427922734	0.0171084225597516	trim69
ENSDARG00000059233	189.702881734617	293.794295492189	-0.631748106077501	0.000447874978498242	0.0172556499794834	runx2b
ENSDARG00000077812	268.826886911825	185.464467764772	0.532692682016459	0.000455323128804357	0.0175111726597518	slc5a3b
ENSDARG00000057353	619.952028378688	879.933875232367	-0.505871103895509	0.000458395662385079	0.0175833805815792	ehbp1l1a
ENSDARG00000054087	289.846131059411	437.375513626358	-0.593980697840767	0.000459901000354938	0.0175833805815792	irs1
ENSDARG00000005176	33.2191277597655	14.5813424100953	1.20214834689887	0.000460466474060112	0.0175833805815792	zgc_101040
ENSDARG00000002259	114.536896818825	63.8560526557363	0.843963970313892	0.000460478093515728	0.0175833805815792	ca15c
ENSDARG00000034685	139.947851713396	99.5558442209095	0.494331913872346	0.000462121316596006	0.0176147841103913	tmem198b
ENSDARG00000015946	189.486237200099	251.051495882617	-0.408327498965624	0.000466001533002988	0.0176979563056649	slc44a1a
ENSDARG00000102106	690.985649321396	1088.39103595928	-0.655417549609127	0.0004662449659652	0.0176979563056649	tgm1l1
ENSDARG00000002311	131.297972040173	69.1985877257489	0.921172282977229	0.000466777412348852	0.0176979563056649	fabp11b
ENSDARG00000092358	11.3683846647785	38.8912074069696	-1.78300170728233	0.00046798809014718	0.0177075397902951	BX469930.1
ENSDARG00000089564	436.076891906165	605.188211338277	-0.471233139273312	0.000469248510995019	0.0177075397902951	MDFI
ENSDARG00000101956	78.1858103504081	30.1264181049699	1.3785075591773	0.000469505598354051	0.0177075397902951	CU571315.2
ENSDARG00000012944	31974.7003845331	46612.3938119365	-0.543786402594783	0.000472914825484825	0.0178048283419375	myhz2
ENSDARG00000104018	1422.63692985699	1827.58969533232	-0.361052058620406	0.000474635795511957	0.0178261826107166	mtpn
ENSDARG00000039576	2911.45635803827	3943.11732172513	-0.437618330802021	0.000475143357564302	0.0178261826107166	fstl1b
ENSDARG00000112527	109.489362299815	160.751635189887	-0.553489282482455	0.000479775084711364	0.0179488056209734	FP325130.1
ENSDARG00000007443	53.9729445977881	28.4488621260123	0.92789319544127	0.000480084549228272	0.0179488056209734	fbxl18
ENSDARG00000004537	1223.74275354262	992.406934080814	0.302518222816311	0.000481928690396474	0.0179864168624493	kmt2a
ENSDARG00000014587	2432.83610799468	3408.49154737926	-0.486692429089145	0.00048305770360226	0.0179972540265703	slc38a5b
ENSDARG00000040874	1204.48574818557	1529.42665499546	-0.345126429290719	0.000486569259246911	0.0180966660371555	add3a
ENSDARG00000088390	175.21991581426	286.426045746672	-0.711762433380523	0.000488643064551716	0.0181423532271277	nme4
ENSDARG00000077038	208.985083284246	304.89765724337	-0.544440691302947	0.000491453560587953	0.0182151872369904	pbrm1l
ENSDARG00000033832	3038.40030145979	5203.81093364823	-0.776342164398623	0.00049423879000393	0.0182285177200931	ampd1
ENSDARG00000093353	295.519740267737	137.006041034274	1.11124488541727	0.000495349927087412	0.0182285177200931	si_ch211-263m18.4
ENSDARG00000045596	177.330771304524	243.534934495487	-0.458684515632121	0.000495687800152099	0.0182285177200931	rassf8a
ENSDARG00000069279	99.7316002773894	56.8407254015118	0.812591205681691	0.000495888993053598	0.0182285177200931	elovl7a
ENSDARG00000061829	22.9299965407919	7.72843231244162	1.57097877645706	0.000496355529774271	0.0182285177200931	unc13a
ENSDARG00000036252	140.105452306321	216.566656196053	-0.627557441605953	0.000497139726488955	0.0182285177200931	rras2
ENSDARG00000094643	42.4146292948661	16.3834255078149	1.36123942063008	0.000497759151163771	0.0182285177200931	ms4a17c.1
ENSDARG00000068220	350.144339589292	148.802013488256	1.23365889833441	0.000503449200482402	0.0184054852510262	mbl2
ENSDARG00000087765	1075.23777919557	580.137811259529	0.890457575162758	0.000504917457330025	0.0184277697862284	crygm2d10
ENSDARG00000035990	814.32346541198	621.682350791671	0.390096646939064	0.000506316099881446	0.0184474422809097	cited4a
ENSDARG00000088036	64.3064652323452	108.009740063814	-0.744478653884293	0.000509243603748451	0.0185226571804098	si_dkey-106g10.7
ENSDARG00000029995	13810.0519356426	21133.812022893	-0.613823344606893	0.000510245555524237	0.0185276981752117	tnni2b.2
ENSDARG00000038296	733.612408760747	341.58545592117	1.10225341350947	0.000512774431761809	0.018530110044711	tmem86b
ENSDARG00000031890	95.7162145028038	141.768812010295	-0.572254074830316	0.000512878568325518	0.018530110044711	tcp11l1
ENSDARG00000014259	165.622445591505	248.992538266806	-0.589463520633258	0.000512902393595449	0.018530110044711	eya1
ENSDARG00000100482	1457.52682785405	773.905792086707	0.913518783979992	0.000514045844290859	0.0185402080982888	pmt
ENSDARG00000070672	8.76941823132783	1.47836245194816	2.58461641954621	0.000516516445454605	1	slc2a9l1
ENSDARG00000051914	141.828843529299	89.0352510402769	0.665879974749113	0.000522258302419832	0.0186734971958685	slc14a2
ENSDARG00000012535	81.9459063864803	37.163771245611	1.13925171474147	0.0005233283971721	0.0186734971958685	epx
ENSDARG00000102729	87.288339159311	47.4906705047742	0.880177668940854	0.00052474630858331	0.0186734971958685	SAMD9
ENSDARG00000076416	464.587326124855	623.09841991282	-0.423732283963172	0.000525035182165757	0.0186734971958685	shroom2a
ENSDARG00000104837	693.243401582906	483.081116938705	0.521338508177002	0.000525179988350691	0.0186734971958685	nudc
ENSDARG00000109996	250.853613220391	446.181268988629	-0.830552414072065	0.000525554855720529	0.0186734971958685	CABZ01101996.1
ENSDARG00000070085	143.189179181508	90.6797014058197	0.661178149704733	0.000525732601667884	0.0186734971958685	mettl6
ENSDARG00000116300	85.9551548529276	55.8176386299715	0.622344973304687	0.000526488446682756	0.0186734971958685	zgc_165515
ENSDARG00000099276	556.9751739212	310.713874084723	0.840867785883154	0.000526972361409586	0.0186734971958685	ugt5b2
ENSDARG00000028067	712.487634983568	1016.00390959595	-0.512881050194672	0.000527893610746106	0.0186734971958685	bnip3lb
ENSDARG00000074286	53.673018926211	32.4715835145012	0.722499930017685	0.000528101032556165	0.0186734971958685	hint3
ENSDARG00000063358	622.455789036897	752.008113126444	-0.273442075252054	0.000528534148208861	0.0186734971958685	micu1
ENSDARG00000103854	486.689806852239	694.704609552215	-0.512929161503616	0.000529675233044059	0.0186734971958685	pdlim7
ENSDARG00000101082	2352.6730522047	3030.58952239813	-0.365201273161534	0.000529923569071943	0.0186734971958685	eif3s6ip
ENSDARG00000087093	1682.93561438779	1061.86040733121	0.663754600382373	0.000530983341909135	0.0186801680612623	si_ch211-157c3.4
ENSDARG00000032389	174.179154325976	255.378443232041	-0.550440244857345	0.000532579260114752	0.0187056479902824	tspan12
ENSDARG00000017794	2420.34094349225	1513.87633713625	0.676974360128045	0.000536904366077458	0.0188267446013436	sdr16c5b
ENSDARG00000087780	275.44615077257	395.352461889071	-0.522650128452234	0.000539016272955716	0.0188699660972751	tiam2a
ENSDARG00000104637	128.56882006056	202.843535682577	-0.660705323305736	0.00054494056951752	0.0190413795695767	fam219b
ENSDARG00000078696	193.469128935334	270.9313579064	-0.48469772212512	0.000545687252343414	0.0190413795695767	synpo2lb
ENSDARG00000094198	73.761614145181	145.12772208246	-0.980045682293276	0.000549902733031049	0.0191573257318934	CR354556.1
ENSDARG00000027112	230.944534046924	346.861681132881	-0.58693540336719	0.000553281580253783	0.0192368829930238	ephb4b
ENSDARG00000092578	34.4480230472808	172.1711496625	-2.31832966541956	0.000555347900169748	0.0192368829930238	si_ch211-222e20.4
ENSDARG00000097556	43.5833398413415	20.3246900167896	1.11032155784903	0.000555627578233475	0.0192368829930238	cyp8b2
ENSDARG00000097187	71.4838122979973	42.3568339166031	0.765374519348398	0.000555772015641882	0.0192368829930238	si_ch211-153l6.6
ENSDARG00000092362	685.468069174707	1996.45987177136	-1.5422453255726	0.000560885042855156	0.0193643171643929	hsp70.2
ENSDARG00000062002	87.966180071598	53.8666970536712	0.701988346499106	0.000561258400570941	0.0193643171643929	adnpa
ENSDARG00000042816	383.850178405572	606.726129767648	-0.661472353378202	0.000563429650137128	0.019408026150791	mmp9
ENSDARG00000069518	75.5350122152821	152.704202646878	-1.01581847769841	0.000564386478482636	0.0194098298529445	aqp3b
ENSDARG00000011998	347.663661777779	152.895419766926	1.18720246952971	0.000570084907040339	0.0195744353681371	bfsp2
ENSDARG00000096967	1.82101304812863	10.4450388269424	-2.57894070742151	0.00057319296970971	0.0196497142651284	CR383662.5
ENSDARG00000057652	54.7803467192158	91.6017350063833	-0.749671535543995	0.000574972347178822	0.019679276826886	dbpb
ENSDARG00000061213	244.776055060378	316.025405530333	-0.367960617408232	0.000578669919551996	0.0197742937477481	rabep2
ENSDARG00000038720	346.170978107207	136.239330274057	1.3469161629651	0.000582712680171346	0.0198807855587871	zp3f.1
ENSDARG00000099093	438.336036151096	558.030099328417	-0.349834133050542	0.000585995371508135	0.0199610486866104	dock1
ENSDARG00000054288	56.7731689353983	25.9563598460432	1.12803154907655	0.000587288191087406	0.0199733828537809	zgc_63972
ENSDARG00000103472	229.13661050084	135.909799049406	0.755362147580861	0.000588903037324216	0.0199966126281292	nedd8l
ENSDARG00000002193	3424.76436815767	5589.09020361904	-0.706546278908563	0.000591963358847174	0.0200687735874571	rho
ENSDARG00000007377	2194.34694221809	3471.51302931027	-0.661887223933397	0.000593825172671338	0.0201001391254368	odc1
ENSDARG00000015224	1157.71400024595	1488.62345626911	-0.363145707641521	0.000598182097881268	0.0201894300868774	cd2ap
ENSDARG00000039181	63.8256878962239	39.0053687646657	0.715459509492618	0.00059834471273318	0.0201894300868774	trpm3
ENSDARG00000102981	212.090091863786	120.748181641008	0.809535044090987	0.000599688052299647	0.0202029915264528	cyp2k16
ENSDARG00000063167	359.568066446465	241.714219988838	0.573094358818146	0.000600976048822503	0.0202085810014284	chkb
ENSDARG00000104528	24.0085279190475	7.9147261438479	1.57228447333366	0.00060173733736779	0.0202085810014284	cldn10b
ENSDARG00000055338	15.4292650420139	30.3007704696986	-0.980075829380059	0.000607930471104595	0.020384668609226	CAPN1
ENSDARG00000011055	761.212971362074	1045.60890682492	-0.458424021454364	0.0006096271733132	0.0204096710441517	fbxo9
ENSDARG00000043518	97.9775635109375	46.7160115343325	1.06933509271917	0.000612467324530863	0.0204728174212341	si_dkey-239i20.2
ENSDARG00000088615	133.339249990264	208.533297143547	-0.647201961144303	0.000616620156746215	0.0205795778596793	ltb4r2a
ENSDARG00000009806	242.199200879737	172.193366628692	0.495278514386187	0.000619752913825226	0.020641701297038	smfn
ENSDARG00000006811	901.422069822439	660.486187297115	0.448365065207939	0.000620405281294943	0.020641701297038	sult1st6
ENSDARG00000070453	521.55439348612	326.839393960465	0.674993968635774	0.000631957156514392	0.0209934993479859	gch1
ENSDARG00000026865	32.973192794989	66.5638755591892	-1.02164487184484	0.000637590347475189	0.0211478962238293	fam107b
ENSDARG00000055976	175.511735615963	242.870738473518	-0.466644330154488	0.00064053222869308	0.0212126876971505	pecr
ENSDARG00000099323	118.716924152702	81.933732713327	0.53361187761619	0.000644717547548608	0.0213183953318846	dlg2
ENSDARG00000069293	2602.11597682084	4195.74478195113	-0.689217707470848	0.000646918003262145	0.0213414761948514	ahsg2
ENSDARG00000096735	18.2309700073003	37.7101279137389	-1.06672082606092	0.000647404520170004	0.0213414761948514	BX248390.1
ENSDARG00000074869	256.755424842446	358.510363664435	-0.484918806893176	0.000648864440521463	0.0213567958490653	si_ch1073-291c23.2
ENSDARG00000036456	1808.03903822263	2580.8717510206	-0.513432109235521	0.000651747692869904	0.0214188445466893	anxa4
ENSDARG00000103969	978.689333269365	1359.61358150108	-0.475024288779919	0.000658376927985926	0.021568694053112	smyhc2
ENSDARG00000094362	269.742591936186	472.252950535635	-0.807289936892445	0.00065926803933448	0.021568694053112	CR762497.1
ENSDARG00000114870	1203.64789813865	1837.43726426697	-0.610102178603577	0.000659322614111905	0.021568694053112	CABZ01078594.1
ENSDARG00000068478	10544.9353632655	8152.85647012053	0.371208896492713	0.000661780461101959	0.0216161471769376	gpx4a
ENSDARG00000100442	393.645005796689	162.644169894852	1.27611520235425	0.000664871941739274	0.0216841213825605	cfh
ENSDARG00000057114	35.4353699379829	9.01471610929803	1.97324655818332	0.000667408806433615	0.0217338285069277	hpf1
ENSDARG00000090237	595.859562281699	312.690176813251	0.931249304053759	0.00067031610256607	0.0217765710692481	zp2.3
ENSDARG00000098108	797.815335227537	512.375288740289	0.637842047989722	0.000670750860986626	0.0217765710692481	dusp2
ENSDARG00000076163	55.0694474727252	87.2350263028161	-0.663198269956688	0.000673017212630242	0.0218171440831495	col19a1
ENSDARG00000102095	22.9753767731207	6.57161950461428	1.8188567921685	0.000674441150271869	0.021830327428106	si_ch73-233f7.5
ENSDARG00000062198	225.11334423978	114.144404999862	0.981716135152715	0.000680796444297017	0.0220028489376717	pcm1
ENSDARG00000002731	1168.23648374822	1470.59303764141	-0.332173879170879	0.000682280892780157	0.0220176661038529	sdc2
ENSDARG00000075446	573.35384868868	441.700803907145	0.377890522144582	0.000688063088982789	0.0221709217561121	naa25
ENSDARG00000073866	79.6511570755724	50.2420723992438	0.659528545905092	0.00069219495657671	0.0222706203420333	tdp1
ENSDARG00000045167	124.94326099892	204.834137514565	-0.713962580590963	0.000695284868050055	0.0223124564703323	dlgap5
ENSDARG00000099679	294.198436873838	210.679789382896	0.479840118110646	0.000695574714755467	0.0223124564703323	tent2
ENSDARG00000038658	873.394020842286	1207.68123278215	-0.467624969465898	0.000699117474310636	0.022392628356278	cavin4a
ENSDARG00000030411	1114.0863767327	654.152387428918	0.76899753345459	0.000700514238991571	0.0224039278222937	crygn2
ENSDARG00000028086	163.701270665457	84.5378252696435	0.957494202666641	0.000712137342551624	0.0227417669213659	zbtb2b
ENSDARG00000054968	191.305928409223	247.037004656519	-0.369116855752708	0.000714664915884075	0.0227885722063481	cd40
ENSDARG00000089787	1055.23659930321	748.62802674873	0.49443963657973	0.000716338015696095	0.0228080323691961	crebzf
ENSDARG00000061057	172.420913382472	250.182767620171	-0.539440371212565	0.000723836359970194	0.0230126344962376	cyhr1
ENSDARG00000053222	97.8869133187599	149.655023962639	-0.616702615966738	0.000726560012750989	0.0230650560260891	asb5b
ENSDARG00000044895	397.704395603202	279.982321514244	0.507226121439613	0.000730075302593334	0.0231349435213837	fmoda
ENSDARG00000055118	312.4622723425	201.316135834271	0.631670476921637	0.000730917600535795	0.0231349435213837	mylipb
ENSDARG00000008487	412.917531932069	554.025717374296	-0.426483862013417	0.000738488784482253	0.023340160994093	dmd
ENSDARG00000095730	34.7980338769267	11.3321658072872	1.60282037729343	0.000747380111526901	0.0235859678189062	si_ch211-234p6.9
ENSDARG00000015033	206.591496098951	114.97157271957	0.84499998480914	0.000748464309630714	0.0235859678189062	slc23a1
ENSDARG00000033928	1050.8755271615	1359.14213062848	-0.371737852417393	0.000750507232076778	0.0236156674492194	ndfip2
ENSDARG00000063407	373.880885797614	482.994789756267	-0.371400860241748	0.000752070715419233	0.0236302160364521	LO018340.1
ENSDARG00000032049	827.437427797268	1085.10437356671	-0.390705315650027	0.000760338516912494	0.02385506516512	enah
ENSDARG00000102026	163.636044520921	215.114396264609	-0.394406764932816	0.000764035342933759	0.0239360561450489	gpsm2l
ENSDARG00000104467	1403.35333862941	2156.11585632123	-0.619602052476877	0.000773059334954695	0.0241755740507902	bglapl
ENSDARG00000039424	291.55677749717	187.683938827426	0.637541537621626	0.000774396404085011	0.0241755740507902	snrpb2
ENSDARG00000076119	507.503336676891	643.662295980306	-0.342545385157459	0.00077506034235525	0.0241755740507902	emid1
ENSDARG00000104244	329.556282500648	439.770989932969	-0.416345173965405	0.000784219889512624	0.0244257747880129	twsg1a
ENSDARG00000044492	194.127276658472	132.155164655289	0.557847474648464	0.000786739289409371	0.0244687321025001	ublcp1
ENSDARG00000099694	175.751442701963	230.068548580338	-0.39032611750167	0.000791833406046573	0.0245915266190441	neurl1b
ENSDARG00000098764	80.0261063079929	125.803742233427	-0.655603950883414	0.00079849035985645	0.0247480019331792	musk
ENSDARG00000034117	1030.34946647237	1280.36030314315	-0.313521425899549	0.000799178254412544	0.0247480019331792	rarga
ENSDARG00000007180	424.77403825457	557.046523650919	-0.39237565785533	0.000803602967256115	0.0248491638001675	slc30a4
ENSDARG00000101861	1550.88709531305	884.44826220512	0.810375702237431	0.00080659221656955	0.0249057107447231	cyp2k19
ENSDARG00000100654	48.4587157124983	26.2241994625783	0.88726058440365	0.000808374050731199	0.024924866564212	si_dkey-207m2.4
ENSDARG00000038894	107.204614126332	69.4886288016846	0.63039794705227	0.000812086709687941	0.0249809714324354	tmx3a
ENSDARG00000035883	60.3624130447705	101.898580926102	-0.755310343882307	0.000812521810803352	0.0249809714324354	nt5c1aa
ENSDARG00000007950	38.2362540590584	68.5513288064785	-0.846410114830167	0.000814490159126	0.0250056635405493	itga11b
ENSDARG00000069292	136.215223640304	86.1602532075637	0.660984299362418	0.000816320507382749	0.0250260544120483	acot16
ENSDARG00000074191	119.209047191138	70.4393964646528	0.757786568304123	0.000818730232497285	0.0250584246243522	zgc_172253
ENSDARG00000029830	62.2514354569983	98.8180045689231	-0.667107505781633	0.000819711746798473	0.0250584246243522	myf6
ENSDARG00000054858	29.097295721743	5.96687472123552	2.30993887387006	0.000824495468241697	0.025168809030536	tp53bp2b
ENSDARG00000015907	213.993728128797	282.464962668805	-0.401791714541164	0.000832909130614989	0.0253593138555171	dcbld1
ENSDARG00000040649	116.571129740188	196.159426574077	-0.751245343791303	0.000833099546511627	0.0253593138555171	prickle1a
ENSDARG00000042807	102.112614921276	55.2065886981207	0.885920912096696	0.000836817939071025	0.0254263560325117	slc16a4
ENSDARG00000001710	312.019280473776	227.38415022293	0.455264166445137	0.000837671654938761	0.0254263560325117	flot1a
ENSDARG00000038151	664.665379523076	811.415408421575	-0.287207713179445	0.000841241016111338	0.025498633058968	zgc_92360
ENSDARG00000020107	672.108213535737	1010.15837098041	-0.588766191403003	0.000845399501765744	0.0255885378108503	usp2a
ENSDARG00000086756	108.119818349772	70.275284424503	0.622904601207198	0.000851733346821975	0.0257378900872002	RGS9BP
ENSDARG00000044132	1542.1281167335	1902.68191603933	-0.303398996574033	0.000852732518732495	0.0257378900872002	ogna
ENSDARG00000008880	477.535418642932	848.636118102429	-0.830627622494234	0.000862106179200729	0.0259842677045613	usp28
ENSDARG00000052859	367.659432406768	274.134087489722	0.422554384172248	0.000864387092735656	0.0260000914682057	chp1
ENSDARG00000068760	698.567406165101	943.478384559463	-0.434824087963585	0.000865054301411877	0.0260000914682057	tnks1bp1
ENSDARG00000078258	184.550813021757	246.154041282733	-0.41389815874355	0.000868290914485329	0.0260608713634338	CABZ01049847.1
ENSDARG00000062467	286.187317953937	165.885462997697	0.784919215394195	0.000871974784029598	0.0261039873708235	stra6l
ENSDARG00000094097	222.91010128448	166.146923775133	0.422417590943722	0.000872160249062464	0.0261039873708235	CR936321.5
ENSDARG00000062445	1.51789811012571	11.5793101781988	-2.93669948011188	0.000874572562349146	0.0261062454349953	pias1b
ENSDARG00000009351	104.911085377624	155.982997178655	-0.575944655653563	0.000874668707724214	0.0261062454349953	fgf6a
ENSDARG00000068369	413.412828143854	566.481286899682	-0.454757034907027	0.000876818255999142	0.0261084328407717	angptl2b
ENSDARG00000056322	710.758095004096	1372.08792168872	-0.948842674308173	0.000877175213336271	0.0261084328407717	ldb3a
ENSDARG00000024693	291.717854137755	232.960814598882	0.323962217030339	0.000878485580601879	0.0261112196117955	lysmd3
ENSDARG00000058011	29.1053083288854	53.82946083648	-0.88496411524621	0.000880773941779553	0.0261251676984436	arxa
ENSDARG00000104344	60.9479861174678	39.4826672213272	0.625066762967213	0.000881389627850568	0.0261251676984436	ccdc127a
ENSDARG00000062933	801.222185169564	1090.6428252749	-0.445566181209903	0.000885884309217762	0.0262153108686084	cmip
ENSDARG00000055151	461.675493750351	356.452297434724	0.372800100326675	0.000886873983718996	0.0262153108686084	smyd2a
ENSDARG00000099500	36.9883350991583	82.3061598608758	-1.1515413607136	0.000889713916768981	0.026236689019817	clec3bb
ENSDARG00000014106	1785.94122926023	2638.50159099101	-0.562998768498327	0.000890585674104098	0.026236689019817	cfl2
ENSDARG00000103775	688.556438895083	1107.45927234189	-0.686401773387309	0.000891264971828827	0.026236689019817	thbs1a
ENSDARG00000054337	121.648177065552	63.3323141332203	0.941264494776935	0.000898517310707015	0.026413947243524	ap1g2
ENSDARG00000100252	2722.99684277448	3827.40853954387	-0.49107844721803	0.000905998454187688	0.026597437519655	capzb
ENSDARG00000055618	8888.97414428367	15403.8373421496	-0.793184742897144	0.000912584728850972	0.0267541916409042	acta1b
ENSDARG00000011925	176.131437206766	232.514402057792	-0.401822161102953	0.00091488874351321	0.0267851465699775	spns1
ENSDARG00000040666	557.875897982283	355.575411632576	0.64991402476044	0.00091683934342824	0.0268056843460082	nifk
ENSDARG00000097827	1417.49757247188	1840.78511507386	-0.377285525963816	0.000920202321107276	0.026833183366831	lrp1aa
ENSDARG00000043705	60.2519006923966	101.485433387408	-0.757373157824231	0.000920280659738472	0.026833183366831	mob3c
ENSDARG00000077301	329.701915631371	534.860029972385	-0.699071672215227	0.00092203005312877	0.0268477136229897	mlf1
ENSDARG00000074955	1194.88485587296	1425.92161182462	-0.254711466634044	0.000924006042170717	0.0268687935839886	nup98
ENSDARG00000040921	9.09955762192432	0.851853732217679	3.44981972916382	0.000926209766462243	1	zmp_0000000606
ENSDARG00000096988	39.4621408548787	86.177330757755	-1.12662737950594	0.00093035866863152	0.0269803421737139	CR589944.1
ENSDARG00000036462	63.8048395846423	98.7947798204106	-0.635140177608184	0.000933358418637736	0.0269803421737139	rab11fip1b
ENSDARG00000102744	705.000371329646	573.883387103992	0.29647131863615	0.000933836710087556	0.0269803421737139	mgst3a
ENSDARG00000038121	158.880031902735	223.827094981469	-0.497169409638029	0.00093493667263861	0.0269803421737139	si_ch211-13k12.2
ENSDARG00000073724	227.171710178396	289.655768259837	-0.351527374798668	0.00093502995515085	0.0269803421737139	nlrx1
ENSDARG00000076983	25.7544334918735	5.18295434530675	2.27953864828164	0.0009353855814186	0.0269803421737139	rnasel4
ENSDARG00000033551	143.216780497579	198.149333268699	-0.471859864789819	0.000938561740574826	0.0270247721737587	fbxw4
ENSDARG00000030154	135.62729882735	205.30692410373	-0.598077179202056	0.000939444549935879	0.0270247721737587	pak7
ENSDARG00000096380	11.9584326927034	2.78876064840137	2.13347429120824	0.000941982890162049	0.0270615164964894	defbl2
ENSDARG00000018681	81.7905552145993	45.4662578906696	0.853860424733908	0.000945446926669325	0.0271052941229384	saal1
ENSDARG00000093763	32.0524812564514	13.3218927434753	1.25773391657684	0.000946032865707402	0.0271052941229384	si_ch211-271e10.6
ENSDARG00000003797	141.846147189528	253.043082087722	-0.837712151391881	0.000947505876567655	0.0271113014815225	asb2a.1
ENSDARG00000044098	1005.49996124949	722.869226103482	0.475438214211518	0.000949383374344625	0.0271288511497146	egr2a
ENSDARG00000092823	110.577565261713	65.8063853790989	0.743500340694811	0.000951032543489303	0.0271398382756389	si_dkeyp-67a8.4
ENSDARG00000070360	164.179810787559	224.041722003934	-0.451521772801474	0.000959149173437138	0.0273351145577171	inka1a
ENSDARG00000036140	200.932342123146	85.1945600953844	1.24091340431819	0.000965218533160037	0.0274596172208403	crybgx
ENSDARG00000039351	624.307186238954	357.735167727792	0.802249212676517	0.000967335241312522	0.0274596172208403	ccl19b
ENSDARG00000055969	16.9380019899231	45.2137923866911	-1.40891999243716	0.000967356506009099	0.0274596172208403	rfc3
ENSDARG00000092774	284.206434721365	413.614595531725	-0.542839120902863	0.000971644483102625	0.0275181249388323	tars3
ENSDARG00000015563	244.771785506892	323.660134597705	-0.402783976164245	0.000971982232229024	0.0275181249388323	zgc_123305
ENSDARG00000088411	122.989431940142	185.871125176984	-0.598515832232984	0.000974348088569091	0.0275236608027552	notum2
ENSDARG00000114451	127.775871979631	267.337159693476	-1.06539553763168	0.000974742880246691	0.0275236608027552	novel gene
ENSDARG00000061411	5.84577116846996	15.9444620810639	-1.44071635050559	0.000977345269310587	0.0275608797364063	nelfa
ENSDARG00000033380	8.35498826200416	22.1088951877917	-1.42407565161192	0.000985813424113692	0.0277631969573226	gyg2
ENSDARG00000015990	339.611831754974	480.792218794506	-0.499718533260544	0.000996577251370306	0.0279881580693667	hcfc1a
ENSDARG00000024548	1596.8519505844	944.083383893643	0.758705247029599	0.00099734012674652	0.0279881580693667	cryba4
ENSDARG00000014803	682.567197653821	427.891119476825	0.674726779621822	0.000997713929313399	0.0279881580693667	cryba1l2
ENSDARG00000000730	300.505107557321	215.7364577137	0.475849232173922	0.00100408277855946	0.028130047555987	slc6a22.1
ENSDARG00000012610	132.51050724618	183.42121222698	-0.467047192703312	0.00100906062872545	0.0282326480996716	saga
ENSDARG00000100242	70.3813218266343	43.2465887879166	0.712352429794652	0.00101104848775894	0.0282514330043057	dph5
ENSDARG00000017780	845.436105278056	650.535217951115	0.379130118407724	0.00101752658639338	0.0283954753498074	rorcb
ENSDARG00000111902	183.677467010151	418.139696408295	-1.18684293815686	0.00102363135740316	0.0285055404934811	FO704772.1
ENSDARG00000104587	1331.32215275771	2120.08075212939	-0.671273703305412	0.00102412729359152	0.0285055404934811	srl
ENSDARG00000004932	197.141053272151	278.727713864367	-0.500707981963682	0.00102947331931151	0.0285911979858371	anos1b
ENSDARG00000100114	795.848939606834	602.949997900541	0.400832928265465	0.00102986934030997	0.0285911979858371	sf3a3
ENSDARG00000040374	502.698979241591	704.704429235206	-0.488309545909709	0.00103542578231638	0.0286995886444697	tmem182a
ENSDARG00000079283	139.512780031036	96.6282185989205	0.535393084966058	0.00103644833175508	0.0286995886444697	si_ch211-247j9.1
ENSDARG00000079549	62.0687209845373	103.240099199273	-0.729980042295082	0.00104060369378996	0.0287775196762017	cdc42ep1a
ENSDARG00000010925	90.0149779875256	138.532337051405	-0.625672004640688	0.00104342638253947	0.0288184429463283	HTRA3
ENSDARG00000030087	273.095239576991	475.968668945183	-0.802625602172387	0.00104576552288634	0.0288459230348855	nfkbib
ENSDARG00000005456	41.6064250101435	88.1564744470996	-1.07924890360054	0.00105117640546082	0.0289579533519759	katnb1
ENSDARG00000034522	364.281909022321	275.047544561252	0.405635044340914	0.00105404141144924	0.0289843022040166	rab6ba
ENSDARG00000097528	465.38738433026	341.317628279174	0.447850226628317	0.00105615520340567	0.0289843022040166	si_dkey-7j14.5
ENSDARG00000042956	148.33663461951	205.478653391424	-0.474482785429829	0.0010561847308267	0.0289843022040166	cyp2ad6
ENSDARG00000095163	0	4.46570428518016	-4.67534763635052	0.00106355931272438	1	CR847563.1
ENSDARG00000062042	72.6840818750686	43.4594180734186	0.739239678826483	0.00106468426198929	0.0291802353285953	mthfsd
ENSDARG00000009169	598.019778157292	473.717895465916	0.336689990343242	0.00107413937604103	0.0294018252676536	mob1ba
ENSDARG00000003931	3326.29784306222	2333.06598417372	0.511584056732537	0.00107711351038261	0.0294205996557827	cndp2
ENSDARG00000079191	26.2609597304342	48.3645791295521	-0.89043873574726	0.00107756716353426	0.0294205996557827	zgc_172122
ENSDARG00000099439	1032.16257108557	742.477687458829	0.475941073349428	0.00108698242471009	0.0296399527754493	serp1
ENSDARG00000094392	2972.32681795802	1060.54460624998	1.48694072555469	0.00109531876553246	0.029829366381125	si_dkey-229d11.5
ENSDARG00000087666	94.2454723590159	64.9029707748691	0.5356076677637	0.00111396695658496	0.0302987717215632	fibpb
ENSDARG00000071024	6.84206981663774	0.997403157849479	2.73267085886794	0.00112005234705135	1	zgc_171679
ENSDARG00000088002	46.0121363528973	16.6260352898144	1.46602025602531	0.00112043388236021	0.0304360900195571	wu_fc23c09
ENSDARG00000045803	132.597962685496	185.562662377298	-0.488466366040255	0.00112307798621508	0.0304693471354938	mfge8b
ENSDARG00000009372	19.6032165621846	6.44804208449991	1.60687943534	0.00112648939373515	0.0305233110979246	diras1b
ENSDARG00000028625	1897.4617762659	2940.7927860979	-0.632138933588325	0.00113216714468178	0.0306020401712327	jph2
ENSDARG00000009014	4658.73208670047	6471.05130736345	-0.474051801813991	0.00113224696626089	0.0306020401712327	col11a1b
ENSDARG00000103785	892.424514407283	527.591424395455	0.7577680092797	0.00114415543436734	0.03088500078179	sult2st2
ENSDARG00000098529	223.32459953689	132.532510202959	0.753510303394094	0.00114746306188291	0.0309276147529037	ccne2
ENSDARG00000088315	56.9823882825869	26.3172855850476	1.11818026818618	0.00114861644725369	0.0309276147529037	si_ch211-103f14.3
ENSDARG00000017036	493.276966234733	775.368108101224	-0.652575075664741	0.00115374783587656	0.0309283701572916	svilc
ENSDARG00000086805	158.219088987598	271.624059450322	-0.781660189043847	0.00115419332951058	0.0309283701572916	itprid1
ENSDARG00000074524	55.5107167571684	28.0567536400682	0.988055650448222	0.00115439700142715	0.0309283701572916	cntnap1
ENSDARG00000116806	730.582271653946	1143.37114370254	-0.646384983194643	0.00115440934277682	0.0309283701572916	CU693479.1
ENSDARG00000055973	63.0627751104137	20.7312446719182	1.59900705157156	0.00116159243838017	0.0310454358919763	zar1l
ENSDARG00000013150	326.18438012215	398.493546044535	-0.288385774338463	0.00116188361661171	0.0310454358919763	dhx16
ENSDARG00000006008	166.367026177248	104.66458586462	0.671013241124461	0.00116311884702465	0.0310454358919763	dct
ENSDARG00000016443	5579.57601448995	7071.20705723763	-0.341856458223511	0.00116731409513314	0.0311187086727418	eif3c
ENSDARG00000041294	91.8044685955541	146.658527539072	-0.680985568519431	0.00119353532302823	0.0317782481788906	noxo1a
ENSDARG00000098883	575.210001146663	811.558977218849	-0.496665908517549	0.00119504814412672	0.0317790993469138	stac3
ENSDARG00000117448	189.138512920215	327.403904501167	-0.794104378480173	0.00119995176321536	0.0318363631672875	CABZ01072245.1
ENSDARG00000052465	37.2094429564891	68.0606030235376	-0.873065510629617	0.00120132523667897	0.0318363631672875	dusp10
ENSDARG00000068290	6.79236703048076	18.7952014189826	-1.4741916842395	0.00120165210463667	0.0318363631672875	si_dkey-286h2.3
ENSDARG00000104989	63.6037566343374	35.2749617982763	0.862621024396022	0.00120561376679809	0.0318652401076827	wnk2
ENSDARG00000020924	479.709727131161	665.579778066462	-0.472801374447806	0.00120571178785826	0.0318652401076827	myo1ca
ENSDARG00000097606	75.9805063193346	44.1352875517496	0.783592838150097	0.00121427990685601	0.03203249286503	tmem82
ENSDARG00000091558	663.984709587521	423.285838750847	0.650469645817003	0.00121502559143217	0.03203249286503	si_ch211-251f6.7
ENSDARG00000039929	868.835208835266	1305.68539216902	-0.587593006665378	0.00121759360922965	0.0320608084098997	ckmt2b
ENSDARG00000041133	36.4818366520641	79.8462887207191	-1.13285520360252	0.00122891045326947	0.0323191401068172	rapsn
ENSDARG00000074983	116.061298531395	57.2226467067496	1.02338327811466	0.00123061945640369	0.0323244718903589	jac9
ENSDARG00000003027	111.14939609331	76.4631760990665	0.537960542636096	0.00123457080447754	0.0323886179267578	scnm1
ENSDARG00000100088	1036.39405790009	1629.13168633374	-0.65276145149708	0.00124091611458576	0.0324960628580707	zmp_0000001114
ENSDARG00000017365	37.1427604197307	58.0808675374627	-0.645066392224622	0.00124169485291789	0.0324960628580707	slc23a2
ENSDARG00000011537	17.2698782153212	5.54837827523038	1.63164396179221	0.00124982492973275	0.032668992682174	ugt2a5
ENSDARG00000039863	196.819064336838	359.405058313775	-0.87051851318924	0.00125608984450769	0.0327750855628009	lifrb
ENSDARG00000056490	368.887294947306	448.432472345909	-0.281028407161777	0.00125703303092737	0.0327750855628009	ENSDARG00000056490
ENSDARG00000030573	90.1457033921741	59.0560249511966	0.605055087711068	0.00125846554071519	0.0327750855628009	nudt1
ENSDARG00000005186	297.240038726761	383.023583112916	-0.366767235709378	0.00126375760334218	0.0328386882262463	sp4
ENSDARG00000055426	110.975822782816	72.8750366301526	0.608368208985347	0.00126396814887602	0.0328386882262463	rwdd2b
ENSDARG00000099336	616.25501972577	318.885793159471	0.950775070779106	0.00126910425253868	0.0328679976954092	mvda
ENSDARG00000026926	77.8817211875997	148.213895298015	-0.928142737305016	0.00127038101955632	0.0328679976954092	rom1b
ENSDARG00000051925	1231.14053055494	608.473870052965	1.01668154951852	0.00127079644161951	0.0328679976954092	cyb5r2
ENSDARG00000053483	205.851248617285	281.252220536531	-0.450563772433713	0.00127261633814991	0.0328679976954092	zgc_113054
ENSDARG00000037101	41.3758052087004	16.8083439282317	1.30063468877854	0.0012727646101965	0.0328679976954092	mtmr7a
ENSDARG00000018896	69.8280179303165	44.9130766398983	0.631558275834376	0.00127428583795808	0.0328679976954092	mmp24
ENSDARG00000100752	380.491775062573	493.275856409997	-0.374612957712755	0.00128434254851249	0.0330415118075173	rab21
ENSDARG00000101849	1616.7412439347	1294.43496921451	0.320288346648453	0.00128436947333561	0.0330415118075173	adipor2
ENSDARG00000007294	1762.25008155165	2736.68578140918	-0.634774273500543	0.00128692338140659	0.0330415118075173	aco2
ENSDARG00000102299	372.043798195933	1081.03084532903	-1.53901176388633	0.0012871716622127	0.0330415118075173	cxcl8b.1
ENSDARG00000088590	510.93709210176	675.420477199699	-0.402416368018215	0.00128960691552975	0.0330644736048608	pxna
ENSDARG00000061640	799.844093028368	1071.88977214148	-0.422575309829017	0.00129185282972189	0.0330825318924007	sipa1l2
ENSDARG00000020417	117.043935736165	166.638702696627	-0.504879152681008	0.00129689690344718	0.0331721186507466	emx3
ENSDARG00000012137	173.048900211649	90.6703427238612	0.930846348462031	0.00129874367148743	0.0331798085596669	cyp46a1.1
ENSDARG00000076850	325.946403198699	510.760790281479	-0.649323483427082	0.00132043591857525	0.0336938820601959	si_ch211-157b11.14
ENSDARG00000033854	195.421584942213	334.676754258286	-0.776763432461703	0.00132381421460387	0.0337399679874097	abrab
ENSDARG00000062077	301.606118581698	190.66582268916	0.660724744212918	0.00132757595805021	0.033795705883461	acsbg1
ENSDARG00000018691	618.965968280002	791.117254430894	-0.354666785227499	0.00133176556497588	0.033862190787183	phf2
ENSDARG00000025081	174.887576252071	237.554191723559	-0.445084753679652	0.00134016318157901	0.0339909105585227	grnb
ENSDARG00000023797	1159.12563997945	1648.55839876041	-0.508708850706195	0.00134027871488149	0.0339909105585227	ryr1b
ENSDARG00000040917	713.648403718153	942.263813883682	-0.400784766963928	0.00134262819105555	0.0339909105585227	cbfb
ENSDARG00000105443	129.429719283638	255.811895345806	-0.986131113108107	0.00134316366046725	0.0339909105585227	si_ch211-63p21.8
ENSDARG00000058349	6.44780794422444	0.583118015156104	3.39400819069538	0.00134750601775438	1	polr2l
ENSDARG00000091148	53.2078742429501	17.6986795704674	1.59682748389148	0.00135046608398166	0.0341354560214916	crygm2d20
ENSDARG00000037870	66349.0627326439	84998.2258147794	-0.357358040660665	0.00136874476454264	0.0345567795848059	actb2
ENSDARG00000025679	33.8910434910595	64.3805544707547	-0.934969751425462	0.00137069198030224	0.0345652760250131	comtb
ENSDARG00000075850	195.326702441742	144.196330794955	0.437369693292296	0.00137724883981279	0.0346637868296479	gnal2
ENSDARG00000008852	64.9180782455952	98.6641447162589	-0.596354833221602	0.00137782899187743	0.0346637868296479	elp4
ENSDARG00000097452	126.32677241052	196.72096781758	-0.637350387956619	0.00138431758228619	0.034786247442461	CU929070.5
ENSDARG00000021833	1825.22301737802	2221.41855061888	-0.283643445358943	0.00138797946201524	0.0348106810590565	ahr2
ENSDARG00000112308	73.94584845007	28.3663002473632	1.38816882968253	0.00138853415594373	0.0348106810590565	BX537263.2
ENSDARG00000092155	5733.15388081432	3681.06388727526	0.639304239343141	0.00139342510594891	0.0348925353251617	apoc2
ENSDARG00000105398	122.882973609124	88.1958836315437	0.480922872223821	0.00139546370221778	0.0349019660183787	dnajc14
ENSDARG00000078189	720.696266267446	431.509269222569	0.740566818942945	0.00139705446457536	0.0349019660183787	crygm3
ENSDARG00000087324	1684.23500739563	969.023507203516	0.797800397515625	0.00140300025402591	0.0349627017319652	crygm2d1
ENSDARG00000061221	116.950190957266	67.1196773417751	0.803290774894897	0.00140396653158248	0.0349627017319652	si_ch211-157j23.2
ENSDARG00000017441	77856.3725013663	126149.465044522	-0.696245684445547	0.00140437320097642	0.0349627017319652	mylz3
ENSDARG00000074001	364.250854006915	158.646967828624	1.20064130461125	0.00141120944166284	0.0350552121431526	crygmxl2
ENSDARG00000018881	191.142077399293	329.646907470587	-0.785475545627364	0.00141135616457054	0.0350552121431526	apobec2a
ENSDARG00000031983	86.1020487963012	119.488680327453	-0.472757994435747	0.00141441778416437	0.035073832183337	six4b
ENSDARG00000032317	392.850149228122	537.380396675063	-0.451797966983463	0.00141537458857269	0.035073832183337	tox
ENSDARG00000044328	250.69082304142	326.429855742977	-0.379112454690577	0.00141792742046219	0.0350965656783375	ankrd46a
ENSDARG00000091260	414.373785913735	646.897322909091	-0.642416775355748	0.00143157802284681	0.035389500882147	mylk4a
ENSDARG00000004979	753.972904614353	386.352755364221	0.965056784833088	0.00143306040384836	0.035389500882147	elovl5
ENSDARG00000098096	43.8103235891722	17.1831939212261	1.34697073724726	0.00145170255549248	0.0358086630354812	slc12a1
ENSDARG00000071565	174.627278061977	131.168396623001	0.411014704595341	0.00145395756974256	0.0358231107309706	hnf4g
ENSDARG00000045011	66.1439684494113	113.554676025674	-0.781089012078251	0.00146229703489852	0.0359815146737747	tapbp.2
ENSDARG00000105511	1.83360210442723	10.088128348296	-2.43846520171972	0.00146374008901236	0.0359815146737747	BX248521.2
ENSDARG00000029764	787.153712243008	1094.56076314294	-0.475672518361729	0.00146898130199662	0.0360690374609238	mef2ca
ENSDARG00000005115	718.366138257417	480.649458511875	0.580985407430517	0.00147625175382459	0.0362061287280865	calub
ENSDARG00000005619	150.825457484813	100.27805317778	0.59184489892767	0.00148302092266149	0.0363306267126891	nek2
ENSDARG00000099282	105.264110699043	169.180482149976	-0.683714685331086	0.00148612516497457	0.0363360447763162	si_ch73-359m17.6
ENSDARG00000102829	392.341949172937	572.064405660361	-0.545510402543539	0.00148662848618852	0.0363360447763162	cobll1b
ENSDARG00000103019	311.313030434482	150.958804696138	1.04260203319957	0.00149139576977905	0.0364110958128082	gstp2
ENSDARG00000001558	180.557080127719	267.930925803752	-0.569846837103406	0.00149328925560959	0.0364158948015702	kifc1
ENSDARG00000034933	73.6397699111704	41.0462578664455	0.851313764322327	0.00149950382353741	0.0365059840013895	chchd3b
ENSDARG00000042513	309.934589523271	689.597354797307	-1.15433364532883	0.00150038573575142	0.0365059840013895	acot21
ENSDARG00000058946	680.770875673374	954.167356725351	-0.486999661218247	0.00150380496766398	0.0365477402107236	CU856539.2
ENSDARG00000089312	76.089433624013	186.526018474424	-1.29345302514691	0.0015157041443203	0.0367854572472549	si_ch73-106l15.4
ENSDARG00000007184	263.377677806681	183.627907720955	0.522044534727557	0.00151701442981456	0.0367854572472549	zbtb16a
ENSDARG00000078311	342.07228154932	465.498052264125	-0.446003663496005	0.00152468117958258	0.0369296366973388	dcaf6
ENSDARG00000041919	1.28990856414205	9.64823119339568	-2.88698372903068	0.00152868373445233	0.0369626235128549	ccl38.1
ENSDARG00000021595	261.641855792331	195.820582909317	0.421326861121026	0.00152948786949744	0.0369626235128549	lhfpl3
ENSDARG00000077404	780.21356078713	1008.08696940555	-0.370477200117323	0.00153131325984026	0.0369651097369763	ncoa3
ENSDARG00000029720	129.363309499205	72.6654689917899	0.826351444670463	0.00154715183958791	0.0372987019398342	si_dkeyp-9d4.2
ENSDARG00000077300	75.146209883487	117.841274184491	-0.64852185419905	0.00155066708109843	0.0372987019398342	usp42
ENSDARG00000115266	279.470223514381	211.085080817547	0.406125700745575	0.00155097350382915	0.0372987019398342	imp3
ENSDARG00000045748	78.9412057774661	146.717569626453	-0.893465425460508	0.00155208484772935	0.0372987019398342	stab2
ENSDARG00000090914	321.192726902308	452.825937760551	-0.496730751050945	0.00155541506606173	0.0373369209370075	si_ch211-117k10.3
ENSDARG00000060350	6472.20462963168	3759.04696407546	0.783819866084485	0.00155802042590985	0.0373576741229335	apoda.2
ENSDARG00000020866	13200.2287880705	7683.20112235057	0.78078545548421	0.00156333552262274	0.0374432816021028	apoa4b.2
ENSDARG00000098699	0.845488582249087	8.14670931841708	-3.3803321430881	0.00156460472707377	1	si_ch211-11c3.9
ENSDARG00000060238	1414.23362252231	1766.82600497494	-0.321707324772839	0.00156856293421732	0.037526600410595	uacab
ENSDARG00000035895	35.6946787885056	19.9205668854771	0.855857404685591	0.00157325604792795	0.0375786117147836	fndc5b
ENSDARG00000094973	7.6762273295074	22.1907515287957	-1.52212322260907	0.0015742391394031	0.0375786117147836	wnt16
ENSDARG00000041086	17.4939520655911	6.79526223577731	1.35588443843602	0.00159408061200308	0.0380099665928734	LO018380.1
ENSDARG00000008808	668.890303960265	827.32329244293	-0.307838022396302	0.00160301856982237	0.0381577099459251	eml2
ENSDARG00000091124	303.997672556698	232.816826287537	0.386600991846495	0.00160383291571409	0.0381577099459251	rps19bp1
ENSDARG00000028982	675.783291827086	502.887614017902	0.426115678383996	0.00161334806064409	0.038309623167692	pcca
ENSDARG00000102820	139.701419506085	95.5051496367718	0.553513366714183	0.00161448871589224	0.038309623167692	cib2
ENSDARG00000069692	725.606382938584	528.509135892429	0.456675876863338	0.00161557357720229	0.038309623167692	col7a1l
ENSDARG00000037097	66.4002917336976	23.1540731093035	1.51707279392531	0.00162731019782275	0.0385453386813203	slc7a2
ENSDARG00000043928	268.247577220102	205.027564280154	0.389197825141801	0.00163226524808514	0.0386200796294455	gpn1
ENSDARG00000006896	14.2495947309721	2.81369236666197	2.31254380265764	0.00163538516129804	0.0386410814263443	lhx6
ENSDARG00000088933	63.0205234496717	35.2865401839748	0.831419906265236	0.0016400851917673	0.0386410814263443	golt1a
ENSDARG00000045611	174.286029521403	90.6346465710664	0.943382503127343	0.00164008527946737	0.0386410814263443	nfybb
ENSDARG00000010794	327.311210543403	440.208839919452	-0.427053130582626	0.00164035532056848	0.0386410814263443	tfeb
ENSDARG00000022768	178.70536388909	133.689476703383	0.420978622825643	0.00164323463853383	0.0386664641918159	gid8a
ENSDARG00000075904	185.237502109039	245.577036004533	-0.40602854223068	0.00164573703384852	0.0386829318142271	rfx1b
ENSDARG00000056797	79.7189291048941	50.4974073331895	0.663763359722949	0.0016478720101349	0.0386907366931016	ppp2r2ca
ENSDARG00000096710	5.83582865113529	14.8827344566068	-1.34180906540407	0.00164968613072527	0.0386909993064092	BX470246.1
ENSDARG00000077641	381.765317160587	537.120938366285	-0.493046467050573	0.00165452000148634	0.0387357813971787	thbs3a
ENSDARG00000070100	23.9181750540981	9.89237569234146	1.27411795862886	0.00165520557041999	0.0387357813971787	si_ch211-168d1.3
ENSDARG00000057477	24.3259640674403	6.8756596233903	1.81431299529982	0.00165775040547769	0.0387461282450177	lrrc28
ENSDARG00000079654	21.7074279554545	8.9585153210783	1.284585757916	0.00165925870723072	0.0387461282450177	st3gal1
ENSDARG00000062518	183.666394292831	311.691558112011	-0.765452562689628	0.0016616671825206	0.038760193192274	ulk1a
ENSDARG00000115819	6.32267556439445	0.604530621267818	3.37232236168654	0.00167256579229984	1	CT583728.24
ENSDARG00000078185	136.119961495768	184.007379603416	-0.434808756418241	0.00167705495700686	0.0390766551328634	pacs2
ENSDARG00000057575	280.732691574662	401.47829298345	-0.516179926840398	0.00168512620032686	0.0391690555918318	pnp4a
ENSDARG00000094577	14.8713063348499	5.09395372888414	1.57074235059172	0.0016899377453754	0.0391690555918318	cdc42se2
ENSDARG00000075975	31.6669049364185	15.6674430597505	1.00180301309704	0.00169029725952115	0.0391690555918318	slc45a3
ENSDARG00000014244	1378.81875418604	1160.10730702029	0.24915048676847	0.00169278949091445	0.0391690555918318	rbmx
ENSDARG00000002411	187.601241121811	258.635177735536	-0.462951682780994	0.00169305146562135	0.0391690555918318	pde4cb
ENSDARG00000113666	50.1990297887837	27.628034210194	0.851793119481581	0.00169795456110848	0.0391690555918318	znf1173
ENSDARG00000074860	24.1775693290824	10.1686253485194	1.26336107036093	0.00169810479812997	0.0391690555918318	slc5a7a
ENSDARG00000029822	3675.27244776677	2059.27622929018	0.835498450523501	0.00169985232002719	0.0391690555918318	cel.2
ENSDARG00000018721	295.59759528879	392.560685023808	-0.410660478349584	0.00170123505799281	0.0391690555918318	npnta
ENSDARG00000031737	44.5847719923205	76.8166146586879	-0.781886677323534	0.00170136157183834	0.0391690555918318	pthlha
ENSDARG00000014098	280.369291533717	361.55112718651	-0.366907990315336	0.00170161739735277	0.0391690555918318	pkd2
ENSDARG00000032161	38.9764396122496	68.4975096007813	-0.816689568395614	0.00170393770634908	0.0391690555918318	srgap2
ENSDARG00000116221	44.5837321498639	75.375811925047	-0.759434141813482	0.00170474827226332	0.0391690555918318	LO018205.2
ENSDARG00000030915	4811.52373998082	2951.77074298445	0.704730057048664	0.00171036283576347	0.0392560282946354	cpa1
ENSDARG00000100897	421.984078355671	594.154417003765	-0.494018889955082	0.00171511836801736	0.0393231198479195	pdgfrb
ENSDARG00000030632	75.9857822324809	116.144721082647	-0.611828068188385	0.00171891770088139	0.0393671075874316	ccdc3b
ENSDARG00000045900	157.479940004307	230.870011858231	-0.552858254748665	0.00172070582092315	0.0393671075874316	agbl5
ENSDARG00000079308	123.130718499796	73.4266924582869	0.749538272578217	0.00172661127545942	0.0394601469343547	tor3a
ENSDARG00000074060	403.966375962566	536.335352189563	-0.410700093990925	0.00173236810260089	0.0395305591443605	map3k14a
ENSDARG00000036291	479.985066518383	335.038906902692	0.518931582092289	0.00173337633526762	0.0395305591443605	nucb2b
ENSDARG00000079363	132.771578905343	185.955324939985	-0.487111441983691	0.00173565495219115	0.0395405045371785	lrig3
ENSDARG00000102129	413.543774184129	266.97111012053	0.633149733003657	0.00173885197214627	0.0395713290798081	crygn1
ENSDARG00000104169	0.703199739413478	5.99006678264397	-2.99680780991635	0.00174793798245852	1	si_ch211-212k18.4
ENSDARG00000078916	92.0639101293658	131.044706151378	-0.509268427248336	0.0017496129128302	0.0397671172450108	chrdl2
ENSDARG00000069264	267.194364286339	179.684369561929	0.570825841724623	0.00175125552965741	0.0397671172450108	si_ch211-196h16.5
ENSDARG00000101557	1453.61213627189	950.362180020529	0.612975931779999	0.00175301458125723	0.0397671172450108	scarb1
ENSDARG00000016875	1186.52804681312	1534.30052027373	-0.370852066811277	0.00176155728976129	0.039901939770869	gys1
ENSDARG00000012281	192.674678745134	126.915488547524	0.603879202342905	0.00176267655651369	0.039901939770869	zgc_65851
ENSDARG00000029439	2193.05894756687	2995.89079683802	-0.450065935038452	0.00177008807828345	0.0399807016539495	atp2a2a
ENSDARG00000016855	255.089689958191	176.460569671495	0.533628759334487	0.00177077684204386	0.0399807016539495	sf3b5
ENSDARG00000117757	13.5697677977644	3.93310629564476	1.79116343565183	0.00177174498009814	0.0399807016539495	BX927317.3
ENSDARG00000056209	1314.56902290592	2553.34955953492	-0.957767634187189	0.00177562138683419	0.0400260871443926	myoz1a
ENSDARG00000077377	53.3245819267718	33.4873466955061	0.675271097099774	0.00177956614627497	0.040072916578238	si_dkey-85n7.6
ENSDARG00000037946	31.6572046097696	66.6871294225114	-1.08523330351371	0.00178234570285695	0.0400934368797801	prl
ENSDARG00000036776	217.855075020934	93.6636363883781	1.21543029859609	0.00178924944685063	0.0402065896643085	aldh8a1
ENSDARG00000016085	760.092291537873	910.175840507763	-0.25968620601561	0.00180189440847255	0.0404483828512772	mbnl3
ENSDARG00000062893	14.1452275858133	27.2337526970398	-0.94289311840514	0.00180462947505644	0.0404674488345989	si_dkey-103i16.6
ENSDARG00000092493	476.711482789403	695.140300210595	-0.544189280706302	0.0018125892825764	0.0405447576490335	si_dkeyp-44a8.2
ENSDARG00000092947	1519.62953565353	965.987282572682	0.654183310785682	0.00181305699334639	0.0405447576490335	cyt1
ENSDARG00000013973	193.296834422138	146.408163084765	0.404546304250472	0.00181374498336776	0.0405447576490335	pex3
ENSDARG00000011609	469.603158308388	592.889223507479	-0.336206548939308	0.00182863163378732	0.040834999855438	FOXK2
ENSDARG00000054160	154.448262020994	77.0737150939104	1.00129209429227	0.0018361611840317	0.0409022184118415	zgc_113625
ENSDARG00000070538	178.955425885032	256.32501450521	-0.51910140658652	0.00183838768123011	0.0409022184118415	hey1
ENSDARG00000069497	129.577533160444	87.4565360632045	0.569876770654796	0.00184172950820704	0.0409022184118415	sumf2
ENSDARG00000070140	615.555918165127	321.562603374728	0.936946196152097	0.00184203078901465	0.0409022184118415	RETSAT
ENSDARG00000098700	83.1124976388605	163.379504715514	-0.977684621285146	0.0018444232182974	0.0409022184118415	il1b
ENSDARG00000055591	455.13190288159	334.113433917876	0.44552102648245	0.00184587951061002	0.0409022184118415	pipox
ENSDARG00000100084	245.577164060267	321.695238647436	-0.390707690810914	0.001846238717521	0.0409022184118415	CABZ01084603.1
ENSDARG00000070710	23.0630543590243	10.2985864293914	1.15873197351619	0.00184702329603618	0.0409022184118415	prss60.3
ENSDARG00000069922	95.415065658822	129.720940554324	-0.440457210567417	0.00184879552001334	0.0409022184118415	pla1a
ENSDARG00000074602	48.7690758008829	74.2723423216936	-0.610034243416661	0.00185269802993693	0.0409463436894403	mrvi1
ENSDARG00000104524	9.93620645424795	1.04209921079212	3.25634560317692	0.00185527522601683	0.0409611176443633	CR391991.4
ENSDARG00000044402	400.267636062934	295.242043679678	0.440087496415049	0.00185851313809767	0.040990433652185	nop16
ENSDARG00000054890	48.7886173292217	28.3672511931228	0.776828617484903	0.00187674774098866	0.0413371967025127	rgra
ENSDARG00000033683	86636.6797969644	132464.106663365	-0.612550995897412	0.00187808792101351	0.0413371967025127	tpma
ENSDARG00000058297	556.690870773777	388.426199935443	0.520422906189277	0.00188340971773898	0.0413691741808624	timm13
ENSDARG00000070069	112.136768609378	161.18677107979	-0.521173142533345	0.00188565668632809	0.0413691741808624	pitx3
ENSDARG00000104068	5931.5860799942	4660.14455186819	0.347992121141776	0.00188683658601743	0.0413691741808624	gstp1
ENSDARG00000100371	49645.5819867489	66035.0085703138	-0.41156717761619	0.0018882854640467	0.0413691741808624	eef2b
ENSDARG00000109861	134.242903938173	64.3878329233548	1.06634525575625	0.00188917943603193	0.0413691741808624	crygm2d17
ENSDARG00000037199	49.5740984259809	27.5531432936178	0.855799325508402	0.00189325342367513	0.0414161248441062	C9H2orf76
ENSDARG00000011533	475.280537122565	680.592159318656	-0.518488393776881	0.00191263343658647	0.0417629666526227	sema6dl
ENSDARG00000044942	15.0108029903402	37.2745185122976	-1.30374585699057	0.0019130007558028	0.0417629666526227	mrpl45
ENSDARG00000044615	147.962453080254	199.329545046509	-0.431312935124659	0.0019235847847165	0.0419136804873389	zak
ENSDARG00000103659	1547.46300196004	855.429020065812	0.854922839976253	0.00192381059086807	0.0419136804873389	bco1l
ENSDARG00000016038	246.803696509922	173.349719727981	0.507622567735149	0.00193839899960453	0.0421634631153564	hacd3
ENSDARG00000023188	787.158472041588	979.080481320471	-0.315962941476158	0.00193920494384235	0.0421634631153564	lcp1
ENSDARG00000109961	271.969872567759	175.711375725266	0.631743347578415	0.00194387452128277	0.0422222137922351	mrpl22
ENSDARG00000043797	759.996578201363	910.437645988418	-0.259676000412946	0.00194920953948732	0.0422864570652543	cdc5l
ENSDARG00000013755	4189.93499761037	6534.32378304346	-0.641084749996055	0.00195171635422144	0.0422864570652543	actn3a
ENSDARG00000015654	49.6313202132458	23.5845728982906	1.07139541109889	0.00195282450593063	0.0422864570652543	ca15a
ENSDARG00000104484	443.827275494389	578.848324475284	-0.383840035877046	0.00195471413833795	0.0422864570652543	itgb1b
ENSDARG00000078868	10.93415623964	2.34081357115191	2.24420040459691	0.00196682391841021	0.0425055803515439	tmem74b
ENSDARG00000102640	4221.47226403265	5145.26579458053	-0.285448207362887	0.00197377887083384	0.0425508276341976	pdia3
ENSDARG00000069632	53.978511328878	31.5529977853806	0.780316763550368	0.00197391497427654	0.0425508276341976	emp1
ENSDARG00000043792	113.462276761396	70.4390214805612	0.688118006607724	0.00197486599830665	0.0425508276341976	si_rp71-7l19.2
ENSDARG00000009123	91.5448706489998	124.175795968114	-0.439617130055954	0.0019774964274578	0.0425647676361528	sele
ENSDARG00000002403	223.139245292794	306.158399067573	-0.457890423407468	0.00198180412093674	0.0426147459271568	nusap1
ENSDARG00000015889	846.862356584593	640.04556342307	0.40428608109669	0.00198657244055363	0.0426626653731671	zc3h15
ENSDARG00000070787	1744.22344566831	2377.20131343959	-0.446801460009079	0.00198800863807862	0.0426626653731671	jupa
ENSDARG00000081931	33.1442534234813	17.0213631446452	0.96102199749555	0.00199336332866251	0.0427348421909066	CR385068.3
ENSDARG00000001912	28.9345387005507	15.0885326778776	0.939852321777525	0.0020059801358055	0.0429261814767704	drd4-rs
ENSDARG00000022718	394.373004092935	296.949898564658	0.409776934337924	0.00200628891058717	0.0429261814767704	casp8ap2
ENSDARG00000105281	225.099399864922	276.88514063348	-0.29984921817365	0.00200850644576663	0.0429308250260478	p2ry1
ENSDARG00000099076	306.19510199436	132.847865947614	1.20582693847507	0.00201064111624005	0.0429336899049866	CU467646.4
ENSDARG00000099842	28.0627432145965	48.1382379862587	-0.788461352736469	0.00202384736796804	0.0431432615500011	CU138533.1
ENSDARG00000043211	479.256919788675	672.914069373334	-0.490684640538813	0.00202453584022568	0.0431432615500011	ripk4
ENSDARG00000075501	3.14122742928783	16.3280543675611	-2.3590854963139	0.00202648684260956	0.0431432615500011	cdnf
ENSDARG00000090870	1950.5355871489	961.152479301397	1.02140974232199	0.00203616207587234	0.0433062816136972	si_ch1073-263o8.2
ENSDARG00000099279	87.8993895517908	59.9546229044279	0.554102777857592	0.00204117335063153	0.0433449412077853	ift27
ENSDARG00000059997	31.5888224103772	14.9316446534471	1.07671692614912	0.00204201936444878	0.0433449412077853	sv2ca
ENSDARG00000071460	135.65101623917	192.440293839442	-0.506309138454609	0.00205592159558651	0.0435969144676744	si_ch211-234p6.5
ENSDARG00000116986	103.526601945266	52.8726892218488	0.96308155857565	0.00206727983642815	0.0437944968309458	zgc_172315
ENSDARG00000055054	420.931726427579	537.402895400486	-0.354293792942133	0.00207570820466024	0.043886798175085	bcl9l
ENSDARG00000092488	374.054678649186	554.347614656884	-0.568276689797467	0.00207728886638193	0.043886798175085	khnyn
ENSDARG00000036894	433.01028941621	616.165461551047	-0.508914607625488	0.00207893273956103	0.043886798175085	aimp1b
ENSDARG00000075791	19.0218323512098	4.84055214393193	1.96380166598967	0.00207981704305971	0.043886798175085	si_dkey-79f11.5
ENSDARG00000104817	118.794605428472	171.56671888005	-0.53412404518917	0.00208237846984455	0.0438976836570373	pyroxd1
ENSDARG00000045513	482.720536330754	590.963943234408	-0.29107171221483	0.00208453186759613	0.0438999547385798	taf3
ENSDARG00000061844	403.642264482773	554.568749012263	-0.459174005207683	0.00210320765630901	0.0442102986562117	si_dkey-38p12.3
ENSDARG00000097753	342.528567359232	251.97815837182	0.44209144913022	0.00210338839366226	0.0442102986562117	slirp
ENSDARG00000001676	415.145370162136	578.929881211642	-0.480066692970594	0.00210986002560036	0.0443029316530174	gpm6bb
ENSDARG00000045944	94.6888890877506	63.6142909841559	0.580663924589436	0.00211685482762667	0.0443433362648934	slc6a1a
ENSDARG00000008982	450.501863222478	569.933069315146	-0.339008437220232	0.00212147384839451	0.0443433362648934	casq2
ENSDARG00000055138	133.377218445583	79.9863491990805	0.737029734032684	0.00212322463806799	0.0443433362648934	zgc_110410
ENSDARG00000005775	165.508230608836	112.437724773837	0.557111125836656	0.00212420583741021	0.0443433362648934	scn8aa
ENSDARG00000060622	51.179666058877	1.46837373711234	5.12648921073906	0.00212484545462112	0.0443433362648934	si_ch73-14h1.2
ENSDARG00000077542	81.6312976821289	50.1972010241967	0.695786233784678	0.00212594777250547	0.0443433362648934	si_dkeyp-75b4.8
ENSDARG00000096505	151.173132707561	93.508423193193	0.691246593175606	0.00212624850962606	0.0443433362648934	si_ch73-103l1.2
ENSDARG00000022968	1273.56831677693	1810.96607809815	-0.508057610081654	0.00213614184469878	0.0444905697966459	fxr1
ENSDARG00000071017	236.860516331352	324.163171984764	-0.4537667698731	0.00213745468128341	0.0444905697966459	nt5e
ENSDARG00000015506	273.496723729438	395.898085942011	-0.535472818041411	0.00214634030904942	0.0445890964595954	pibf1
ENSDARG00000002632	2104.86670841039	2520.59557938475	-0.260218084616359	0.00214651068661613	0.0445890964595954	anxa11b
ENSDARG00000037873	1304.45614558828	731.316061425859	0.834701998296628	0.00214842151627314	0.0445890964595954	cyp3c3
ENSDARG00000003077	58.6966716634605	35.060568632275	0.754181174155668	0.00216562123472973	0.0449026393210629	gpx9
ENSDARG00000105273	304.104317053567	154.916480140816	0.970816097493329	0.00217911128757282	0.0450066898532771	FP074902.2
ENSDARG00000006065	43.3728129916827	67.0934546346885	-0.634404725118725	0.00217980033844555	0.0450066898532771	znf385b
ENSDARG00000077217	256.496727123758	390.076120821088	-0.606784571557498	0.00218299750962169	0.0450066898532771	zgc_162184
ENSDARG00000042091	79.7693168812648	42.698099746674	0.899611059739532	0.00218383473560887	0.0450066898532771	btbd2a
ENSDARG00000000568	364.011612890004	472.200902828259	-0.37542281755212	0.00218608918811392	0.0450066898532771	ell
ENSDARG00000007639	409.153181252251	500.54764095484	-0.290851269557203	0.00218626601636687	0.0450066898532771	cnot4b
ENSDARG00000061797	57.6262884815628	37.0003514535153	0.644077850526447	0.00218643006246847	0.0450066898532771	zgc_154006
ENSDARG00000027187	26.2245402551761	7.70120224426642	1.75485518118683	0.00218741740526412	0.0450066898532771	kat8
ENSDARG00000012496	4.05922429540301	0.21296343305442	3.84001862926769	0.00218914730526251	1	ENSDARG00000012496
ENSDARG00000004392	129.451361683077	86.7333785113872	0.577399234813059	0.0021965877774868	0.0451520820927841	hdr
ENSDARG00000053828	6.50138071177996	17.808461483126	-1.44305301964343	0.00222530392861071	0.0456985859406562	ubxn11
ENSDARG00000030440	2003.42781807142	1638.91460089463	0.289426402016929	0.00223099285613994	0.045771612516982	rsrp1
ENSDARG00000070734	264.771717449915	355.838854955364	-0.426460716386971	0.0022459458466704	0.0460343819193379	dyrk4
ENSDARG00000036245	51.3041251092868	84.0035258304959	-0.706235872059386	0.00225242704095669	0.0460740584985068	wipf3
ENSDARG00000062688	931.968777837587	1293.91551568617	-0.473288949620555	0.00225371360082575	0.0460740584985068	gpnmb
ENSDARG00000037121	503.471591982641	343.5968475012	0.550405939039104	0.00225432252672098	0.0460740584985068	mat2ab
ENSDARG00000036893	436.521350374432	599.685309952787	-0.458651447709618	0.00226739576649309	0.0462971580865288	f13a1b
ENSDARG00000060584	170.40509927887	246.82485953181	-0.535178834128638	0.0022791497191193	0.0464929210763309	kank1b
ENSDARG00000039915	117.540964355802	157.907111025435	-0.422672795445919	0.0022886603311082	0.0466329063951034	bola1
ENSDARG00000095409	44.8118396414624	22.9075992124731	0.96755733075606	0.00229173589893083	0.0466329063951034	si_ch211-226h7.8
ENSDARG00000052899	157.73761369617	100.13205928413	0.656564485955513	0.00229253104598481	0.0466329063951034	CU550714.1
ENSDARG00000019302	1023.73975832487	729.55999239887	0.489039754055642	0.00229969981311981	0.0467344299143476	mid1ip1b
ENSDARG00000000857	295.010887579615	226.462160216208	0.381357386513225	0.00230755142600513	0.0468496249783066	mapk14a
ENSDARG00000043816	120.370883626259	68.4261356417992	0.819848654538535	0.00230981571835758	0.0468512715651736	st6galnac1.2
ENSDARG00000042737	157.215755569669	69.4349846515808	1.17533907782726	0.00231659744925004	0.0469444582255957	slc52a3
ENSDARG00000096214	180.039542526392	246.973717656163	-0.455383859836053	0.00231927420855984	0.0469515397206411	si_ch211-197k17.3
ENSDARG00000054619	118.568004065701	187.953162290617	-0.666080478137639	0.00232512771048373	0.0469515397206411	fras1
ENSDARG00000109686	389.978518657138	252.627900569029	0.627560033581352	0.00232535843351843	0.0469515397206411	si_ch211-59p23.1
ENSDARG00000006837	216.699718921147	274.169890135297	-0.341658305616389	0.00232858316882494	0.0469515397206411	mycn
ENSDARG00000019516	394.381247244207	629.097604454315	-0.673770611542874	0.00233061713453835	0.0469515397206411	sp7
ENSDARG00000016908	3152.0812702279	1683.62032504151	0.904893280964271	0.00233155558144397	0.0469515397206411	zp3e
ENSDARG00000063412	419.766551566405	260.020681235296	0.690584700461072	0.00233226194511666	0.0469515397206411	cers1
ENSDARG00000101535	2853.64484955523	5552.76076441569	-0.960363832751129	0.0023406610506034	0.0470054814525636	col10a1b
ENSDARG00000055855	80.4168706643459	40.3694335923356	0.999495784920363	0.00234105031128228	0.0470054814525636	kcnc3a
ENSDARG00000016153	1288.24228764256	1552.78698181382	-0.268974744574014	0.00234151256629965	0.0470054814525636	dag1
ENSDARG00000074904	112.85337093578	165.335029236155	-0.545620726160362	0.00234990042635496	0.0470670556739754	si_ch211-253b8.5
ENSDARG00000059474	441.648494940675	541.20363689265	-0.294141570305482	0.00235203515087007	0.0470670556739754	mlxip
ENSDARG00000098332	15.0524116308244	35.1180877900922	-1.23496700535365	0.00235420533783801	0.0470670556739754	zgc_112970
ENSDARG00000069356	372.797943384352	476.515280280707	-0.353193227259313	0.00235525782146581	0.0470670556739754	adgrl2a
ENSDARG00000042872	30.1191614462721	48.3490590973379	-0.68233715108429	0.00235554602953632	0.0470670556739754	zdhhc8a
ENSDARG00000070052	406.854175203842	255.229282420728	0.673913203225353	0.00235881973423906	0.0470886246481584	tdrd6
ENSDARG00000088308	101.064182258989	134.913343904314	-0.41559443535285	0.00238328357270829	0.0475327746006691	notchl
ENSDARG00000004060	2215.88959898348	2991.99758627488	-0.433151569002927	0.00238755628279288	0.0475737769997542	bhlhe40
ENSDARG00000061439	621.31319044271	394.656250315862	0.654666981343289	0.00240416825185418	0.0478603438634423	ugt5c3
ENSDARG00000102453	740.79652083432	1195.75658500088	-0.690571539014983	0.00240703011508468	0.0478729066447796	slc1a2b
ENSDARG00000100639	0.538135845512289	6.3020698868227	-3.50129731366756	0.00240871029036337	1	CR847939.1
ENSDARG00000102793	207.617160567046	133.602445507479	0.639338226002519	0.00241580624237561	0.0479456238279821	slc16a6a
ENSDARG00000013830	390.618823134723	236.100624984907	0.725977595255866	0.00241939694084721	0.0479456238279821	osbpl2b
ENSDARG00000076120	650.882480951443	502.211554977958	0.374919771406962	0.00241941505281876	0.0479456238279821	foxp4
ENSDARG00000075045	222.808124386551	382.633242441782	-0.781653611428094	0.00241962304779611	0.0479456238279821	cxcl18b
ENSDARG00000063665	10.9226283342763	2.41039680676059	2.15702289336051	0.00242549010432095	0.0480000202358366	mat2al
ENSDARG00000023369	156.362648128486	78.9069334689188	0.986007967109036	0.00242684165684449	0.0480000202358366	mxd
ENSDARG00000079198	330.239392537983	460.18829809377	-0.479959419074829	0.00244375126897605	0.0482899652230443	usp13
ENSDARG00000111110	83.6925910311255	49.4049673062762	0.765351533427823	0.002453014478026	0.0483844537219728	ENSDARG00000111110
ENSDARG00000058158	127.239677069524	216.266321774765	-0.767596327297247	0.00245395698303199	0.0483844537219728	trim55b
ENSDARG00000103466	60.3961039707313	116.820688022918	-0.95109643584202	0.00245738619581078	0.0483844537219728	ccl35.1
ENSDARG00000019636	473.623009798867	367.720002653287	0.365588985090679	0.002457924355883	0.0483844537219728	yif1a
ENSDARG00000045159	72.6488866216741	111.300924906544	-0.612925214786851	0.00246215221300696	0.0483844537219728	zdhhc4
ENSDARG00000012949	157.018763549229	206.484686716193	-0.392954071850554	0.00246340747358077	0.0483844537219728	scml2
ENSDARG00000060753	218.936477715315	304.04854261979	-0.473066674751642	0.00246431537363077	0.0483844537219728	pear1
ENSDARG00000057392	49.120193687211	85.9851304105782	-0.811668598282263	0.00247322565036631	0.0485150113865274	lrrc31
ENSDARG00000099258	361.150678784564	282.80255701213	0.3514360844453	0.00247638888050755	0.0485326989732346	vps52
ENSDARG00000070392	3.04909020681157	10.1920328191508	-1.74793808596059	0.00247965902473842	0.0485524476924147	tlr19
ENSDARG00000070545	1742.23541984593	1284.61033494204	0.439927478971874	0.00248445527558117	0.0486020147802843	top1l
ENSDARG00000055589	169.839151729532	116.605900872176	0.542108437671803	0.00248898387203297	0.0486462603768921	s100t
ENSDARG00000088298	62.3561986654049	93.996316917014	-0.596182471697324	0.00250876661484082	0.0489882907684113	si_ch211-235i11.4
ENSDARG00000068828	4.93186114848535	23.3420319887024	-2.26014388226257	0.00251113234931739	0.0489899092875919	bloc1s3
ENSDARG00000075292	211.819902884904	128.536886488245	0.720625778260253	0.0025178737367206	0.0490768123433461	myo15aa
ENSDARG00000054578	861.811298274372	1324.83019429296	-0.620323917518756	0.00252094825672904	0.049092150262618	arl6ip1
ENSDARG00000075930	410.607101015939	530.210132563738	-0.369620876627978	0.00253273534572578	0.0492382613248425	adamts2
ENSDARG00000036773	149.836550144689	83.6981308019331	0.841570921332699	0.00253304009797885	0.0492382613248425	s100s
ENSDARG00000093177	18.4672718434193	6.31462476280049	1.53879772168076	0.00253942602438158	0.0492883937092057	si_ch211-15j1.1
ENSDARG00000037238	469.864255162879	572.655151347635	-0.283702858944936	0.00254021264875963	0.0492883937092057	smad5
ENSDARG00000104809	115.407021031832	81.0713793611648	0.514663405070724	0.0025429123912074	0.0492962058855563	top1mt
ENSDARG00000037455	221.320405162689	109.974587238717	1.00604056829727	0.00254764557278472	0.0493433880793863	ugt8
ENSDARG00000105625	57.087773114073	90.5227169510459	-0.666494987693169	0.00256219338529692	0.0495804058146726	si_cabz01007812.1
ENSDARG00000099370	10.6802227575105	2.96046049238952	1.80509601885991	0.00258310574479261	0.0499400443993238	AL954861.2
ENSDARG00000089399	882.327569408985	607.088740681364	0.538586871629008	0.00258796096030885	0.0499534634939752	tmem176l.2
ENSDARG00000034375	138.413747402224	213.301407205542	-0.626112235452668	0.00258845533109508	0.0499534634939752	chst11
ENSDARG00000022000	135.033953755728	193.441117240968	-0.520132760169564	0.00260629927923857	0.0502526348000536	traf3
ENSDARG00000003941	425.743710480201	254.663975526204	0.742272073549259	0.00261858095765964	0.0503875392217135	rrs1
ENSDARG00000055524	504.924306075473	394.239064053597	0.356930717681762	0.0026202393736355	0.0503875392217135	rnf7
ENSDARG00000037905	218.570814218527	140.927280045114	0.632561165777402	0.00262033987751315	0.0503875392217135	cacna1aa
ENSDARG00000089697	95.4277968830403	68.2988839890394	0.483770755444786	0.00262899536972746	0.050508720353045	nfe2l2b
ENSDARG00000008697	1557.35224046442	1182.81158758752	0.396530800538207	0.00265072365033284	0.0508806167586249	epas1a
ENSDARG00000091813	149.811809372483	206.710426743963	-0.464352376188672	0.00265796202645513	0.0509739634385408	si_dkey-21a6.5
ENSDARG00000058038	651.836734421859	885.713766343392	-0.443667969811552	0.00266914947155947	0.05113007069824	eml3
ENSDARG00000071733	61.8201929801972	38.5463457450257	0.678681782239928	0.00267086715995932	0.05113007069824	si_ch211-207i20.3
ENSDARG00000111812	16.6749738467073	6.12940761752769	1.42396466685535	0.00267838268977444	0.0512282464550441	CABZ01073083.1
ENSDARG00000033466	503.442784414788	824.619657362159	-0.71248573506702	0.0026980624606538	0.0515587002721554	tagln2
ENSDARG00000044852	544.313043106827	725.89451957215	-0.415052499532742	0.00270167376565093	0.0515817784794208	wbp2nl
ENSDARG00000070187	702.190403630622	891.094330176454	-0.343025064286888	0.00272486803340537	0.0519783715527816	dyrk1b
ENSDARG00000032319	194.199424880706	148.866130150433	0.384378233863639	0.00273653151028659	0.0521345975727074	mest
ENSDARG00000077709	589.085331341909	464.397796244226	0.341703526660508	0.0027379166572433	0.0521345975727074	iqsec2b
ENSDARG00000063229	868.334520289466	1104.12764277841	-0.345909796340333	0.0027428216847877	0.0521816962371845	xpo1b
ENSDARG00000074552	172.270625027812	123.190949351023	0.482341464915134	0.00274752341284866	0.0522248471565388	ndufs7
ENSDARG00000024560	18.6944713444334	5.76072801031066	1.6712260267636	0.00277456312473466	0.0526457634301461	slc4a1b
ENSDARG00000069996	225.806152802165	168.403965628967	0.421419015016246	0.00277457401861581	0.0526457634301461	dnajb14
ENSDARG00000090118	0	3.76344691889221	-4.43273018778723	0.00278115624412311	1	qdprb2
ENSDARG00000103578	306.04657193497	380.168616002894	-0.312416648495299	0.00278178961777246	0.0526647992321878	gtf2b
ENSDARG00000042920	193.767782668763	95.3544510440731	1.01891338502588	0.00278363827416815	0.0526647992321878	sult3st3
ENSDARG00000102004	25365.7306024669	15127.2622368374	0.74572166877262	0.00278441802078566	0.0526647992321878	apoea
ENSDARG00000016484	813.954830050026	546.225679914912	0.575790944719612	0.00278539362201925	0.0526647992321878	dkc1
ENSDARG00000075500	6.97028980691536	1.06433832119366	2.72877838214367	0.00278676909118275	1	smim1
ENSDARG00000022564	196.412183164174	150.782980492035	0.383905142910581	0.00279209082478299	0.0527449551935237	ENSDARG00000022564
ENSDARG00000078108	200.670497019448	146.543207000876	0.449660141481435	0.0027980023957318	0.0528101419634163	dok1a
ENSDARG00000104996	109.539188785007	73.2507170861394	0.579159081456112	0.00280872102138195	0.0529658639005771	tmem203
ENSDARG00000061140	840.764567978427	1074.78831541198	-0.35461184637886	0.00282822763520585	0.0532868876659504	colec12
ENSDARG00000019963	121.913965832673	81.2948646007067	0.58614889176351	0.00284532117774358	0.0535619232231379	sfxn1
ENSDARG00000088318	903.494306609893	1073.1092464099	-0.247171084741573	0.00285085971150692	0.0536191493505158	ubap2a
ENSDARG00000086028	80.3523879151186	138.605306374008	-0.787579496200723	0.00286197617954995	0.0537810935316479	igfn1.4
ENSDARG00000035993	1076.31609319402	769.10194706186	0.48537234996857	0.00286712104926094	0.0538306366729131	sumo3b
ENSDARG00000102171	544.693298494336	712.721144617242	-0.388586031099896	0.00287050113483291	0.0538375712815957	fnip1
ENSDARG00000100697	494.488824690046	344.328516701231	0.522754890421451	0.0028725078805884	0.0538375712815957	FQ323156.1
ENSDARG00000011825	167.509023645617	121.829346441149	0.461056730131265	0.00287792374563293	0.0538802945227571	cetn3
ENSDARG00000092126	16.0422261023831	5.40420824267954	1.60195348673776	0.00287980884518184	0.0538802945227571	vtg5
ENSDARG00000117216	42.039888060047	18.7068144284299	1.17056315142106	0.00289315472416846	0.0540828400528355	LO017718.1
ENSDARG00000097560	0	4.11826765755846	-4.55613857214575	0.00290198288093115	1	BX511311.3
ENSDARG00000040607	299.692582138947	395.49214250278	-0.401670942745703	0.00290648050088274	0.0542673024497306	rtf2
ENSDARG00000036080	7836.43205691165	9223.89083037146	-0.235173629902314	0.00290808004739936	0.0542673024497306	cd81a
ENSDARG00000102218	0	3.8268139860169	-4.45244799079745	0.0029121889461302	1	si_dkey-31g6.4
ENSDARG00000061858	2576.06262101985	1534.35739019244	0.747425669724656	0.00292075642104613	0.0544250964400733	zgc_153968
ENSDARG00000103658	497.548153269386	779.16722431631	-0.647993630630145	0.00292160815931801	0.0544250964400733	hivep1
ENSDARG00000053130	233.811429868661	172.240439220851	0.440692691193481	0.00292847013901807	0.0545056107400934	pcp4a
ENSDARG00000014804	336.920155680202	457.20097602634	-0.44039441859558	0.00293324770012847	0.0545472232623544	cacna2d1a
ENSDARG00000069980	885.85542277619	657.875274418269	0.430336819638088	0.00293687172486227	0.0545673309225491	lman1
ENSDARG00000092903	260.644436549137	378.824420531281	-0.542273278388068	0.00294468700933135	0.0546652103981408	C18H15orf48
ENSDARG00000039066	2955.41742819719	4460.22171699059	-0.593946194980938	0.00294943974500339	0.0547061166186454	klhl31
ENSDARG00000052842	484.063529133258	611.516851683244	-0.337517593018395	0.00296545566118992	0.0548679101062178	ppifb
ENSDARG00000053569	422.400473815936	285.556850555266	0.564118284163193	0.00296970937684492	0.0548679101062178	sox3
ENSDARG00000062579	238.009800617321	299.131030046557	-0.331626233344952	0.00297002719158339	0.0548679101062178	kremen1
ENSDARG00000059410	2.66159446169962	14.0044494248502	-2.41020904452175	0.00297004132927852	0.0548679101062178	ccr12b.1
ENSDARG00000079462	286.169566187756	165.849254693803	0.788537794505107	0.00297094648385019	0.0548679101062178	si_ch211-131k2.3
ENSDARG00000091419	262.818626233554	195.507836585248	0.426337113297185	0.00297971406768416	0.0549825140950147	nrarpa
ENSDARG00000002362	296.915921979579	392.586328369593	-0.40439179907624	0.00298386489022309	0.0550118045912264	ubald1a
ENSDARG00000012295	173.196914330513	120.255115806593	0.526322328947922	0.00298826586312325	0.0550456527232833	bcs1l
ENSDARG00000017884	360.724501783098	629.316714466667	-0.802699861304715	0.00299090218630951	0.0550469647668972	bgna
ENSDARG00000042857	74.672159414962	123.037373905362	-0.723779764035899	0.00301188607766932	0.0553856685747931	si_ch211-246m6.4
ENSDARG00000033973	184.960785694804	133.191516000254	0.47528883390044	0.00303581135675967	0.0557707481483794	mrps23
ENSDARG00000101877	331.240868401793	256.693572282826	0.368480013783477	0.00303802444480221	0.0557707481483794	rbm34
ENSDARG00000059654	5264.63160929187	6362.37123934714	-0.273320420965362	0.00305797903594154	0.0560890855652183	eif3ba
ENSDARG00000100577	39.3889486181142	60.8177298342837	-0.623194695609496	0.00306385991893609	0.0561489614520653	CU694481.1
ENSDARG00000095939	19.8411397451033	36.8325089075875	-0.909006617591767	0.00307150966054127	0.0562411239890918	si_ch73-226l13.2
ENSDARG00000061762	107.484042079878	76.7118422946907	0.488139944099332	0.00307499822912887	0.0562570008500474	trim108
ENSDARG00000060345	287.351693293327	371.016256146369	-0.367460321308681	0.00308638076785905	0.0563716720385919	apoda.1
ENSDARG00000086927	544.393785581996	677.495596728532	-0.317658594755997	0.00308852693538856	0.0563716720385919	pik3c2b
ENSDARG00000031756	281.895587226086	375.005483845633	-0.410974095886343	0.00308914661311203	0.0563716720385919	mef2aa
ENSDARG00000059406	277.746602122528	385.201809212377	-0.473214908464052	0.00309628989066049	0.056454019586724	raf1b
ENSDARG00000014962	73.461262211137	42.7521023749374	0.777788030003945	0.00310916147645253	0.0566405817357142	ppp3cca
ENSDARG00000062902	57.7403067454454	35.928362565845	0.684583846250193	0.00311637456255722	0.0566913992080137	si_dkey-220f10.4
ENSDARG00000093374	816.656532508459	1007.3137670844	-0.30175862655533	0.00311838915479807	0.0566913992080137	EPB41L2
ENSDARG00000004830	1086.91509651546	1276.6389004635	-0.232619335805253	0.00311987616331147	0.0566913992080137	flot2a
ENSDARG00000035129	172.398687229017	221.250156515472	-0.361189452152173	0.00312314330248196	0.0567027540366014	zgc_101858
ENSDARG00000037533	229.753735586138	141.341449613661	0.697510087335376	0.00314640421421392	0.0570314529935348	mep1b
ENSDARG00000003512	340.287307985715	424.800801162051	-0.319197275196598	0.00314656292378123	0.0570314529935348	anks1b
ENSDARG00000002956	136.754696407193	192.771149615212	-0.496430503697089	0.00315080487848574	0.0570328749995018	si_dkey-32n7.4
ENSDARG00000004105	29.3037942955011	68.2794136989654	-1.22590187084755	0.003151956651883	0.0570328749995018	tie1
ENSDARG00000038974	65.7095770481764	43.0639854686402	0.615754991293209	0.00317167627866352	0.0573069953656201	FO904844.1
ENSDARG00000090764	53.0888206020332	81.0919871800684	-0.607682628971425	0.00317244690094859	0.0573069953656201	bcas3
ENSDARG00000040033	123.037672079471	88.7133823731451	0.478610413170686	0.00317962723382044	0.0573499799258326	trmt11
ENSDARG00000031587	501.651846450514	310.320344108233	0.692079863783015	0.0031803755085224	0.0573499799258326	flvcr1
ENSDARG00000074815	460.094915982192	578.93389110045	-0.330727054393039	0.003183678292954	0.0573499799258326	mxra5a
ENSDARG00000058480	61.785752313303	94.1021798929866	-0.604187504590582	0.00319010438262751	0.0573499799258326	chtf18
ENSDARG00000043493	437.230639404712	765.932579465824	-0.807803150512407	0.00319092944676249	0.0573499799258326	cltca
ENSDARG00000007825	424.783018597084	533.9502921298	-0.330420205305979	0.00319236245145572	0.0573499799258326	map2k1
ENSDARG00000086790	17.4809903360489	6.3220894291723	1.4522735729568	0.0031935333649287	0.0573499799258326	gucy1b1
ENSDARG00000018459	481.518060472822	333.718610113028	0.528677852978104	0.00320809516104273	0.0575633128394456	msrb2
ENSDARG00000038672	232.729626127593	401.350890150553	-0.786379915537281	0.00322065957691276	0.0577404799670408	tcf7
ENSDARG00000055162	393.550546147493	500.479264850848	-0.347465170792079	0.00323397675811687	0.0578916048493427	zhx2a
ENSDARG00000068367	258.247959106483	347.769550556093	-0.43234054475334	0.00323448435295256	0.0578916048493427	nfkbie
ENSDARG00000017901	311.108573302614	447.073896566446	-0.522033096784466	0.00324087746618719	0.0579402194850098	tln2a
ENSDARG00000055754	58.8470656373837	37.2292461543909	0.665318424537552	0.003242600354217	0.0579402194850098	smc1a
ENSDARG00000063649	291.90622908466	389.707193831335	-0.418221383600203	0.00326318601129161	0.0582391813259203	tead3b
ENSDARG00000035677	65.5614482002619	110.499302411494	-0.75155129657326	0.00326689053285538	0.0582391813259203	bmp8a
ENSDARG00000092624	29.4084957629695	15.6858014384367	0.91417768031447	0.00326747317411035	0.0582391813259203	sptbn4b
ENSDARG00000018460	688.342468274059	817.897148491607	-0.248512954910206	0.00327606920033501	0.0583439377918583	mbnl2
ENSDARG00000092445	67.6388473464423	42.688835552393	0.668212974193285	0.00328867264158456	0.0585198299240503	zgc_153352
ENSDARG00000101264	59.0413781943645	34.275646104699	0.785809166787979	0.00329854076404031	0.0586271368174493	trim35-12
ENSDARG00000093366	61.5005238306232	41.1675221478475	0.571617805274442	0.00330260236639154	0.0586271368174493	acer3
ENSDARG00000035350	23.6034849802819	5.34409927576486	2.14383262231646	0.00330289880765593	0.0586271368174493	ins
ENSDARG00000074599	163.445358421132	256.750686638212	-0.653610463742035	0.00330580751220499	0.0586302720759662	frmd4ba
ENSDARG00000054755	24.6170362527842	8.40277051207227	1.51824000897391	0.00331235618914255	0.0586979057134592	alox5ap
ENSDARG00000086271	5.04160265233683	0.447426120493063	3.58273803222084	0.00332050618485539	1	acyp2
ENSDARG00000021607	143.180886589005	107.412234053851	0.413414319789189	0.00332112739183373	0.058804780386759	negr1
ENSDARG00000079532	80.2924405587165	53.1024421213702	0.591889051136772	0.00332553050729658	0.0588060256694915	zgc_194242
ENSDARG00000097804	162.26271237143	232.411537147368	-0.517441631736174	0.00332667824616788	0.0588060256694915	lypc
ENSDARG00000117231	244.419288801458	126.856401986568	0.944887898686757	0.00333837409436677	0.058957557509622	FO834828.1
ENSDARG00000020235	800.198006033904	970.450064120579	-0.27845019753183	0.00334074510399349	0.058957557509622	sept9a
ENSDARG00000069929	20.5737207626634	38.4887589444272	-0.898162780652972	0.00337607093084764	0.059532031368932	CABZ01053976.1
ENSDARG00000074476	9.74382815793842	1.88405087644648	2.37117476723146	0.00339064324691737	0.0597399048266395	odam
ENSDARG00000117256	134.825106430777	203.09235591999	-0.594656983605848	0.00339943269978817	0.059845632270266	BX640522.2
ENSDARG00000087054	11.1719540668229	2.55281931604945	2.15142956773206	0.00340426496547772	0.0598815788189769	ggt1l2.2
ENSDARG00000028071	806.277718123554	958.703565489059	-0.250001671629424	0.00340919696542804	0.0599192193923716	bmp1a
ENSDARG00000042322	464.437690091552	382.540176057992	0.28010441277256	0.00341541079765904	0.0599793090980057	si_dkey-177p2.6
ENSDARG00000088330	16.2929195787977	5.25596798265328	1.62286095819271	0.00342021053291235	0.0599886354166121	hbae1.3
ENSDARG00000004714	1150.6152579574	1550.12197982233	-0.43004362471306	0.00342153260717303	0.0599886354166121	tcf12
ENSDARG00000104117	244.738471963263	332.512193843544	-0.441549899235046	0.00342942809978745	0.0600779812419907	fzd4
ENSDARG00000086408	11.1647249421802	3.41774414385134	1.6749070021517	0.00344373294810579	0.060279371179731	zgc_171717
ENSDARG00000032619	2356.72906285848	3032.35073151129	-0.363890555864781	0.00346313066667508	0.0605695061995496	tob1a
ENSDARG00000078134	38.8148026852977	19.6873697479621	0.992122305541631	0.00346933493580352	0.0606286056370876	crygm2f
ENSDARG00000100558	487.802988163409	346.983611932566	0.492043422870051	0.00347274074446564	0.0606387440001893	slbp
ENSDARG00000037244	135.180524072931	94.9066777624591	0.507898503403378	0.0034767350498193	0.060659133470831	gpr137
ENSDARG00000103404	467.469651444211	355.918101332277	0.393582759006926	0.00349307479080313	0.060894707563473	uchl5
ENSDARG00000052649	762.884996614203	598.736772719928	0.349757265941625	0.00349893424354659	0.06094734485918	ube2ia
ENSDARG00000114063	744.47033257006	494.770563004766	0.588846409333709	0.00350887171005154	0.0610708733963553	parm1
ENSDARG00000079446	67.7834094659968	44.1317164552657	0.623821001500568	0.00351739984449774	0.0611696925955604	TAFA3
ENSDARG00000098994	459.583564581043	653.892733347366	-0.508222525821349	0.00352779057964932	0.0613007172787646	CR352263.1
ENSDARG00000033760	290.515940613411	206.583039906158	0.493345678372419	0.00355016504308338	0.0616395969454444	pmelb
ENSDARG00000071087	330.840567764631	250.586433574289	0.402377674851817	0.00355697859944481	0.0617079714988566	slc35b4
ENSDARG00000036493	125.170006242305	171.788263928835	-0.452933686171172	0.00356606321307352	0.0618156030311452	si_ch73-174h16.4
ENSDARG00000038713	56.1732862704556	31.2671160081094	0.840670144694551	0.0035710585239383	0.0618522323839516	tep1
ENSDARG00000103337	296.605921675815	204.802597518534	0.536432353168434	0.00358536302080751	0.0620309169309398	rrp1
ENSDARG00000052413	316.19542822053	233.201241429662	0.437569525682376	0.00358936571769382	0.0620309169309398	crfb12
ENSDARG00000090253	34.3841762349413	53.2776750002833	-0.628905789019537	0.00359004654371981	0.0620309169309398	zgc_113223
ENSDARG00000020850	111645.536039971	141186.433767089	-0.338676967531599	0.00359930080032273	0.0621407845333273	eef1a1l1
ENSDARG00000095754	64.6361180215587	44.1532218025951	0.557768397550947	0.00363181674573175	0.0626228922120957	si_dkey-234h16.7
ENSDARG00000110428	13.845730367093	5.72632988976589	1.2595958229661	0.00363306154725345	0.0626228922120957	CABZ01072614.1
ENSDARG00000042492	256.104657316439	184.642374385132	0.471496418880475	0.00364494949708663	0.0627282570363288	si_dkey-250d21.1
ENSDARG00000078178	76.8888076260091	47.4213290247336	0.697663999981961	0.00364502034130018	0.0627282570363288	art4
ENSDARG00000100307	88.3072617093815	126.802388954542	-0.522974494813034	0.00365516956762493	0.0627808250550718	adamts5
ENSDARG00000062397	140.974242429449	195.359571915646	-0.473940857468468	0.00365651159297333	0.0627808250550718	ndst1a
ENSDARG00000062190	345.5956326951	445.088245563992	-0.366443859030099	0.00365685141280707	0.0627808250550718	pde3b
ENSDARG00000116445	245.352077919278	175.560231681537	0.483112749490972	0.00366309960896906	0.0628378238277186	CABZ01046954.1
ENSDARG00000100339	61.9213758310323	38.4519063206598	0.688318755090858	0.00367257234831899	0.0629500020726242	arf4b
ENSDARG00000105358	47.6396359743544	873.449022712904	-4.19584684465403	0.00367751746535851	0.0629844571481194	si_dkeyp-32g11.8
ENSDARG00000034957	130.871689406405	96.5985006106973	0.438344459298509	0.0036854633343914	0.0630540471550536	hddc2
ENSDARG00000017219	18673.0211176876	21687.4665986282	-0.215934719023025	0.00368746663465207	0.0630540471550536	pabpc1a
ENSDARG00000005841	558.738674062471	677.296769670107	-0.277067481491147	0.00369039530413548	0.0630540471550536	tnni2a.2
ENSDARG00000042489	313.401471786484	236.785062552753	0.405583185735154	0.00370087749774473	0.0631403430009237	thap12a
ENSDARG00000040474	24.1338863079069	11.877672425957	1.02308527846475	0.00370133045177829	0.0631403430009237	snx10b
ENSDARG00000007480	138.997043665753	85.6397601605891	0.700192924412266	0.00370728333633926	0.0631543250101165	rpe65a
ENSDARG00000028552	10.8250159713903	3.50822376596532	1.62787364881513	0.00370803585800311	0.0631543250101165	plppr3b
ENSDARG00000028780	14.5329390107589	5.43262034176577	1.42058935690665	0.00371474626408199	0.0632184415758918	gzmk
ENSDARG00000011201	6997.19278995999	9011.7570850461	-0.364992972056377	0.00371922391278661	0.063244489039937	rplp2l
ENSDARG00000052644	94.1495139575968	64.9401080644269	0.537522864500313	0.00372887334506568	0.0633007688444552	ca10a
ENSDARG00000093170	23.7932136556193	39.5284670640869	-0.727547525041586	0.00372967322741272	0.0633007688444552	mef2b
ENSDARG00000055271	115.098640880717	155.506885434778	-0.43395430017036	0.00373769979821322	0.0633007688444552	nkd2a
ENSDARG00000040606	1374.39852167001	1654.31366234147	-0.267233674481354	0.00373884582383999	0.0633007688444552	tfap2c
ENSDARG00000020072	1695.57837052525	2107.09372494479	-0.313948512479086	0.00374152966495313	0.0633007688444552	thbs4b
ENSDARG00000034222	103.759735507552	66.4573318386486	0.644441039757174	0.00374213315738834	0.0633007688444552	hs1bp3
ENSDARG00000115978	16.7695500506463	4.83668643869301	1.80926344248405	0.00374318153138927	0.0633007688444552	AL935186.10
ENSDARG00000063612	677.911400161617	927.389481311892	-0.452768318802883	0.00374974631955244	0.0633618551319649	antxr1c
ENSDARG00000026473	228.991359457287	302.884142844117	-0.403857294639781	0.00375730893494218	0.063439692953469	six1b
ENSDARG00000038321	2084.606800051	3360.71029040735	-0.68926481663762	0.00376427217892435	0.0635072963519785	zgc_172053
ENSDARG00000093159	7.26463152361705	1.47649161122895	2.31012488713826	0.00376852248641767	1	si_dkeyp-106c3.3
ENSDARG00000100072	327.881272060971	443.090823416395	-0.435988698334199	0.00377433465657291	0.0636270398507892	mgrn1a
ENSDARG00000100887	37.602773586874	18.3742731393786	1.04368608606108	0.00378527823534817	0.0637426751260439	si_dkey-11f4.20
ENSDARG00000061764	20297.6753398821	16494.9690112508	0.299262001535928	0.00378713470576449	0.0637426751260439	ahnak
ENSDARG00000027740	399.688393135441	320.555735284642	0.319800646589638	0.00380299773927741	0.0639595074333018	adcyap1b
ENSDARG00000115573	25.4330230570591	12.3711383904103	1.01990861691267	0.00382656190562995	0.064217426309568	CR759836.1
ENSDARG00000074498	87.7503251407512	146.254623679945	-0.73392815547785	0.00382730845675464	0.064217426309568	chd9
ENSDARG00000043492	105.140874628288	202.082796061688	-0.944829502367296	0.00382813816631428	0.064217426309568	irf1a
ENSDARG00000075067	31.7576518329501	15.9840407295158	1.0071524509185	0.00383030315359958	0.064217426309568	aipl1
ENSDARG00000011885	384.468368935312	305.958434325321	0.330130213044813	0.00384267738692089	0.0643745954124296	mrpl19
ENSDARG00000100919	47.3574586470197	21.2853187007645	1.1456824151765	0.00384860871286463	0.0644008656668226	slc5a2
ENSDARG00000076297	54.6400678833227	82.7123129143758	-0.595935368093408	0.00385024746740603	0.0644008656668226	nfatc3a
ENSDARG00000076060	178.588640623959	232.33617798608	-0.381635744429985	0.00385569980028732	0.0644418362259858	diaph2
ENSDARG00000042933	264.14240321585	343.813968363411	-0.382074182983433	0.0038624521649546	0.0645044540544168	bloc1s6
ENSDARG00000070536	30.3152882908876	47.7783110530719	-0.655424243915943	0.00387055707405639	0.0645895449527606	creb5b
ENSDARG00000078083	125.007816826214	167.063325790359	-0.419565315865425	0.0039008348444792	0.0650442235917045	armc5
ENSDARG00000016302	1294.17970777073	1497.31589920981	-0.210000227063056	0.00391518039359144	0.0652327416509878	upf1
ENSDARG00000091413	117.784354134855	77.4529344226065	0.606280049256877	0.00392894578215771	0.0653488025786907	TIMM22
ENSDARG00000054588	949.900811429951	1297.02160640717	-0.449258247474029	0.00393148830134581	0.0653488025786907	cox6a2
ENSDARG00000029445	1214.49711008044	893.805843937277	0.442964140454271	0.00393321467987609	0.0653488025786907	eif1b
ENSDARG00000043923	278.240180373866	362.015921520048	-0.379078427282491	0.00393432679085128	0.0653488025786907	sox9b
ENSDARG00000067832	56.1379183076657	82.9395265823443	-0.569729808267354	0.00394161405919177	0.0653594347307013	tle2c
ENSDARG00000097824	331.722512832135	242.923007307307	0.45099764035833	0.00395108849482106	0.0653594347307013	smco4
ENSDARG00000035508	5.75455072214563	15.0587706948285	-1.39592122358047	0.00395166532242542	0.0653594347307013	barhl1a
ENSDARG00000008105	60.439580802836	25.6950036493537	1.22968438252113	0.00395167817512153	0.0653594347307013	mettl2a
ENSDARG00000093024	445.160296714413	305.639999914227	0.542475545794787	0.00395213134026261	0.0653594347307013	si_ch211-213a13.2
ENSDARG00000075513	111.450373423052	70.7782922805379	0.659815570054382	0.00395550749299618	0.0653594347307013	ccdc136b
ENSDARG00000105831	32.4614951763746	53.7374982499722	-0.73282325561031	0.00395663152958184	0.0653594347307013	znf1009
ENSDARG00000104326	57.7638986232465	35.2114265173217	0.716030251436129	0.00395933202003316	0.0653594347307013	si_dkey-183i3.9
ENSDARG00000095901	271.372106705793	375.747180865514	-0.46874521176996	0.0039782310357655	0.0655168328227759	col18a1b
ENSDARG00000063157	98.4920158136143	63.4264058230015	0.639540191604323	0.00397948579884534	0.0655168328227759	mapk8ip2
ENSDARG00000087375	37.2525120775802	20.6056842845007	0.852745661469786	0.00398018809080087	0.0655168328227759	zgc_66473
ENSDARG00000025032	207.793706988324	265.406226575605	-0.35722863768935	0.00398107875120688	0.0655168328227759	nr3c1
ENSDARG00000029290	244.642232352711	155.978013149165	0.647163895583989	0.00398667850214857	0.0655274084507107	stx11b.1
ENSDARG00000105607	145.354350985739	86.7734464791306	0.73903144646145	0.00398964157105981	0.0655274084507107	si_dkey-183c6.9
ENSDARG00000026329	120.845058069945	156.752021477772	-0.377079788711112	0.00399198367177307	0.0655274084507107	arhgap29a
ENSDARG00000102202	231.466324719666	153.674215286581	0.589971780831801	0.00399393524014584	0.0655274084507107	phospho2
ENSDARG00000104292	193.805051902593	276.049181338209	-0.513983149111693	0.0040274647956943	0.0659859373802383	ccn2b
ENSDARG00000078221	73.0790306806612	98.4405395261984	-0.436859193854758	0.00402923762614976	0.0659859373802383	si_ch211-204d2.4
ENSDARG00000068738	1174.05095669143	1505.39401187759	-0.358287129401262	0.00403110735813106	0.0659859373802383	cox5b2
ENSDARG00000063416	432.30885823589	519.507058690413	-0.265541101334113	0.00404194308067659	0.0660740789408562	ptprk
ENSDARG00000024030	223.050982852516	321.000362837357	-0.525905836091724	0.00404431268623243	0.0660740789408562	angptl2a
ENSDARG00000037789	100842.398255046	155932.085176557	-0.628814240352214	0.00404604111225867	0.0660740789408562	pvalb1
ENSDARG00000102191	147.599220988633	225.946437587958	-0.616116843995088	0.00404880772633858	0.0660740789408562	CPNE8
ENSDARG00000009021	245.912170618004	322.190507623286	-0.391806805482445	0.00405575085884689	0.0660800251116214	chrna1
ENSDARG00000061272	340.388270115234	479.225944508591	-0.493864455178151	0.00405800660077691	0.0660800251116214	BX294434.1
ENSDARG00000097979	14.2170131114012	30.9233112686725	-1.113779980135	0.00405840974357489	0.0660800251116214	ugt1b3
ENSDARG00000027957	122.800254430485	88.1114077323761	0.485880899146569	0.00407074820851476	0.066230672141567	fgf12a
ENSDARG00000062532	237.226643921996	160.586471707302	0.560876512254074	0.00407979893376423	0.0663276402413487	washc2c
ENSDARG00000089961	65.7667657999543	115.099098546498	-0.806712471582164	0.00409175301328967	0.0664716273014355	si_cabz01007807.1
ENSDARG00000036613	188.106703276329	249.203771227419	-0.406648078507758	0.00409699966276093	0.0665065149492055	tab1
ENSDARG00000092792	12.42778842131	2.27374722394067	2.45222267128056	0.00410626756838836	0.0665777706480694	rprm3
ENSDARG00000117485	1530.05048307415	1067.69362469324	0.518734764709804	0.00410814744480857	0.0665777706480694	FO681323.1
ENSDARG00000099327	40.0669985641925	21.5815049210481	0.897872551407503	0.00411069646359235	0.0665777706480694	zgc_174944
ENSDARG00000016255	446.705007687481	569.810524912246	-0.351736177145933	0.00411828843611331	0.0665974391694067	chmp4ba
ENSDARG00000074836	30.3261057040022	16.8516513658883	0.85783939190584	0.00411898844000836	0.0665974391694067	setmar
ENSDARG00000034293	2121.00961449568	2592.73122648858	-0.289455015309179	0.00412382634848353	0.0665974391694067	hif1ab
ENSDARG00000034093	141.853721488223	194.462865359624	-0.455597417629373	0.00412432416850613	0.0665974391694067	dclk2a
ENSDARG00000022560	28.7721679870615	13.7231455219077	1.06286546960505	0.00412888073781854	0.0666208876944255	clcnk
ENSDARG00000089361	380.541825001577	291.650395112469	0.384804739914464	0.00413638609071069	0.0666495731385317	wu_fb59d01
ENSDARG00000007869	101.16956085912	73.4573705423708	0.459709992632059	0.00413687005687438	0.0666495731385317	ehd3
ENSDARG00000001939	123.522907109199	79.2001340497954	0.644089813678235	0.00415413314737262	0.0668741396491911	b3gat3
ENSDARG00000069157	402.970247838013	299.755675775293	0.427607609126888	0.00416085561587456	0.0668741396491911	tmem135
ENSDARG00000013623	8605.24298879148	11433.4857262753	-0.409977451729855	0.00416398547943996	0.0668741396491911	vdac2
ENSDARG00000035388	8.47959216621127	2.06091497475332	2.0369277896752	0.00416682994558242	0.0668741396491911	tmem174
ENSDARG00000099730	2224.59631397376	2744.3527126486	-0.302753890150397	0.0041684629715648	0.0668741396491911	pkma
ENSDARG00000101778	328.284351044238	221.966633079075	0.564445708284449	0.00416950600422263	0.0668741396491911	ca5a
ENSDARG00000100503	290.726435428186	375.038598479753	-0.366594187223962	0.00417729934802634	0.0669028611701451	sos1
ENSDARG00000007275	5492.02271382072	4488.54256512816	0.291150472070968	0.00417753187176116	0.0669028611701451	si_ch211-251b21.1
ENSDARG00000116344	200.365602025455	130.99251312605	0.611342436732524	0.00419945298964051	0.0672037741668048	CABZ01063556.1
ENSDARG00000098490	7.42557419596872	17.2377885506941	-1.22568035084625	0.00420841329104979	0.06729698153944	CABZ01118270.1
ENSDARG00000109774	419.989003182159	835.563003303228	-0.992441151018778	0.00422537744417471	0.0675179448637299	FH
ENSDARG00000061541	39.3667253439757	24.5058966549296	0.686990043875892	0.00422999310823572	0.0675414078145377	unc5db
ENSDARG00000073869	104.822466373328	145.57495017158	-0.474333388700325	0.00423379224131234	0.0675417744515601	pdzrn3b
ENSDARG00000060415	75.8767171093573	102.855315316363	-0.442024613109798	0.00423631073680335	0.0675417744515601	arhgef28a
ENSDARG00000027285	27.7636698567225	13.3977338425766	1.05739820883513	0.00424445631426608	0.0676214049770972	kcnf1b
ENSDARG00000055930	162.380494655105	240.842434838372	-0.566919438442203	0.00425030734938147	0.0676643885146338	zc3h7bb
ENSDARG00000098377	257.938844530245	403.692344749452	-0.647177154036702	0.00427337455851527	0.0679811846002504	tnfrsf11b
ENSDARG00000094052	41.5204972821333	25.630470389755	0.702666776097849	0.00427947530451864	0.068027807433311	taok3b
ENSDARG00000091931	237.873002934416	164.332630386448	0.536020433102363	0.00429075676522146	0.0681432103959725	gpatch4
ENSDARG00000056934	70.7566175455454	108.39448977256	-0.613312262508931	0.00429467934373378	0.0681432103959725	hepacama
ENSDARG00000051756	365.905669347668	480.903217632599	-0.393466024347514	0.00429626112142362	0.0681432103959725	pdhx
ENSDARG00000013847	419.854368196778	585.020277077443	-0.480221403298842	0.00431330328482857	0.0683629900239446	egfra
ENSDARG00000031463	3.35588503711472	0.223299808101622	3.56293617033554	0.00431659231029806	1	syt6b
ENSDARG00000020149	131.433596498304	77.8147117121267	0.754760029122468	0.00432579853761922	0.068510432927903	acoxl
ENSDARG00000002613	296.918332215867	218.757763284619	0.442675252746657	0.00433709716883074	0.0685883463403559	rpa3
ENSDARG00000104300	152.317121365599	203.077962078294	-0.415080216097239	0.00434063743927181	0.0685883463403559	wipf1a
ENSDARG00000077327	45.5564142107724	27.6391047090913	0.719581180267038	0.00434178793118473	0.0685883463403559	ano11
ENSDARG00000069065	111.435494082089	198.480676069633	-0.82940259962224	0.00434630660926729	0.0685883463403559	btg3
ENSDARG00000089877	147.912482797936	208.629219709771	-0.492058257065856	0.00434783466209632	0.0685883463403559	C7H4orf48
ENSDARG00000101350	174.58915453998	277.159724031551	-0.667756926188821	0.00434989465839816	0.0685883463403559	arhgap28
ENSDARG00000042953	904.364990970866	695.800175430388	0.377526338066394	0.00436146776652795	0.068720336468201	cyp2n13
ENSDARG00000013794	608.783664622784	933.008976482246	-0.615844488374278	0.00436628250348992	0.0687323313911279	klf11b
ENSDARG00000052139	1836.88086539844	2236.25158088584	-0.28398013711536	0.00436863466996731	0.0687323313911279	notch3
ENSDARG00000054753	18872.9900301521	29729.4049872255	-0.65555618334273	0.00437817857712544	0.0688320236374446	col10a1a
ENSDARG00000093936	22.1755534947406	10.3527970902414	1.11454462796291	0.00438504859066429	0.0688711201596885	si_dkeyp-1h4.6
ENSDARG00000070604	144.504587110691	88.4652534421757	0.709624027730505	0.00438880048030707	0.0688711201596885	zgc_162509
ENSDARG00000008904	202.560803450432	314.085382023077	-0.633544379001231	0.00439029321428024	0.0688711201596885	smarca2
ENSDARG00000056330	49.5695022516982	31.9881062648837	0.624028107854781	0.00439909281749445	0.0689587522742373	mhc2dbb
ENSDARG00000002847	708.65891931818	1016.00725521067	-0.520140195446106	0.0044204074127005	0.0692422942164619	fndc1
ENSDARG00000074161	166.985993038147	221.250276737979	-0.403321879076544	0.00443056639717619	0.0693508058959891	tnrc6b
ENSDARG00000092240	359.068261715286	470.844432181509	-0.390441559903188	0.00444333166234305	0.0694999252725087	si_ch211-243a20.3
ENSDARG00000077828	121.175611934675	162.917836760478	-0.429120397763306	0.00444778218723386	0.0695188679810915	slc29a3
ENSDARG00000101293	162.731450280634	208.886446553119	-0.363336251805424	0.00445533185690644	0.0695861875176217	PKN2
ENSDARG00000056141	913.669225533892	1270.66227602635	-0.476065168459641	0.00446178886723712	0.069636355702479	coq10b
ENSDARG00000105287	1519.1022009987	1112.02681129133	0.450041478095596	0.00446660812165712	0.069660908641542	mpp1
ENSDARG00000020884	94.663556608422	133.031969902907	-0.488933907862881	0.00447543431297759	0.0697478724448069	gli2b
ENSDARG00000038788	20.8950029287993	35.3872113265878	-0.76527865089049	0.00450195706629594	0.0701103038045798	dnai1.2
ENSDARG00000103123	20.0743841596526	10.2964991123279	0.962199424917512	0.00450964598565474	0.0701791173692174	CR854980.1
ENSDARG00000036065	296.445244195728	361.310300819725	-0.284106853366118	0.00452019488254881	0.0702923059271721	mgat1b
ENSDARG00000099344	31.4281436029356	58.7539801633357	-0.895337980973496	0.00454115588725228	0.0705671291386198	zgc_92162
ENSDARG00000069832	53.5988023724272	28.4010460281193	0.919402064017753	0.00454540906305537	0.0705722833411848	sfxn4
ENSDARG00000020581	117.875048793441	83.5957139095228	0.496292381759886	0.00454806467198782	0.0705722833411848	otofb
ENSDARG00000004864	35.105005229086	18.4954268299826	0.93295732638669	0.00455971278802747	0.0707019049357439	foxr1
ENSDARG00000039133	624.088777166959	480.820952493365	0.375339781544492	0.00457320378580887	0.0708598940385981	lamb4
ENSDARG00000038683	194.829527715153	91.2185348914958	1.09593442764541	0.00457978584940848	0.0709106813335541	MFAP4
ENSDARG00000010149	10555.3396720003	13406.004701615	-0.344863651381372	0.00460836133887412	0.0713016830081029	atp5fa1
ENSDARG00000058419	2047.08402458498	2419.3228957613	-0.24108020972029	0.00463254259589719	0.0716140327981997	gcn1
ENSDARG00000073926	233.319178999758	294.714651870456	-0.334175634565865	0.00463522327850416	0.0716140327981997	synrg
ENSDARG00000014554	887.812216266115	630.063343530482	0.495740259861619	0.00464144726010456	0.0716586030229092	ppp1r3cb
ENSDARG00000103038	636.789893508539	477.057152997918	0.414992221575338	0.00464498798043762	0.0716617124803676	pik3r3a
ENSDARG00000030694	703.907070943993	595.23889179488	0.242442319708212	0.00465246523838648	0.0717120029623994	atp6v1e1b
ENSDARG00000100548	9.08575364397696	2.29694402249909	1.98099898629134	0.00465493104038315	0.0717120029623994	tefm
ENSDARG00000062084	66.2991697925022	109.240451059875	-0.724779338039473	0.00466678976708848	0.0718431193699561	clcn1a
ENSDARG00000113737	12.0758135130743	4.76419956237419	1.34252616855196	0.00467660156139669	0.0719425587867906	LO018287.1
ENSDARG00000099307	1.51782459821176	7.07152207259843	-2.22312319502708	0.00468363354206066	1	si_dkey-10p5.10
ENSDARG00000037033	13.6486651800817	26.7073761904862	-0.96244891240312	0.00468896437867594	0.0720492830614735	ptger2b
ENSDARG00000058451	21239.3310979212	27390.6680218657	-0.366938373243121	0.00469025388801857	0.0720492830614735	rpl6
ENSDARG00000094732	9.39220359863522	22.8126251781518	-1.27268361843103	0.00469606399695981	0.0720869337444617	mical3b
ENSDARG00000010347	45.1093338640239	113.006533961117	-1.32657674841959	0.00469993406331124	0.072094771264231	acer1
ENSDARG00000054172	1604.07254738687	1266.08273896919	0.341581922526528	0.00472364420217185	0.0723967348268988	pgrmc1
ENSDARG00000052377	1291.70423172887	951.485681436855	0.440894784408683	0.00472636651875514	0.0723967348268988	psmd12
ENSDARG00000000002	373.643231051017	525.630507162765	-0.492707140199669	0.00473105266824049	0.072416826148674	ccdc80
ENSDARG00000071586	1880.21741773101	2459.30710240667	-0.387246577400894	0.00473663464884217	0.0724505912787976	tgfbi
ENSDARG00000079307	245.327562752071	176.337360453666	0.476957028185568	0.00474536388281943	0.0725324137644622	si_dkey-205h13.1
ENSDARG00000022615	485.469803137109	670.557555560516	-0.466408141665845	0.00477924181363651	0.0729586271351274	si_ch211-241e1.3
ENSDARG00000042370	20.7873955873774	35.8622640874339	-0.789976336989023	0.00478292264266887	0.0729586271351274	ptafr
ENSDARG00000036076	461.10284238421	358.947942970833	0.363603853159841	0.00478388078566566	0.0729586271351274	heatr3
ENSDARG00000056572	39.2285004942802	23.857796228271	0.707618971618996	0.00478684748398226	0.0729586271351274	nrsn1l
ENSDARG00000105490	35.7051705224225	18.8873872811233	0.929044015760443	0.00479413126814436	0.073017783544626	rph3ab
ENSDARG00000027986	260.553589454242	193.798494217705	0.426524800204118	0.00481693693272349	0.0733014387258097	slc35d1b
ENSDARG00000012355	105.459053606551	64.9907596712718	0.696089492303219	0.00481958667484238	0.0733014387258097	galnt8a.1
ENSDARG00000054864	1025.45829197837	1360.80723438368	-0.40830856448954	0.00483477164750069	0.0734359218797985	aplp2
ENSDARG00000062651	300.935013990937	237.474312146757	0.340863068254885	0.00483594937088855	0.0734359218797985	zc3hc1
ENSDARG00000058232	516.387991913466	667.199416932289	-0.36980899970974	0.00483869494585438	0.0734359218797985	fbrsl1
ENSDARG00000104713	156.752478441295	201.94481193435	-0.369779358888954	0.00485206833861374	0.0735868456160076	zgc_165653
ENSDARG00000104829	87.9858550841372	52.8694670844802	0.734622689219556	0.00485885628631073	0.073637751344794	zgc_112146
ENSDARG00000068177	1040.71477324772	1292.68464189772	-0.312962129692533	0.0048707929147639	0.0737665603040461	pak2a
ENSDARG00000100419	457.021161593287	566.458499382714	-0.3097278155325	0.00487987850370045	0.0738520399784286	ints1
ENSDARG00000008541	544.882312669953	350.610149965762	0.636868140135133	0.00489600935684108	0.0740202193374676	chia.4
ENSDARG00000093671	47.4229909067918	79.0253900148167	-0.7357088400665	0.00489832849272413	0.0740202193374676	BX001030.1
ENSDARG00000076962	281.535914616521	365.052172490603	-0.375343241273422	0.0049013388480215	0.0740202193374676	gdpd5b
ENSDARG00000101289	646.372931320094	836.188266243779	-0.370954700051049	0.00491197164800027	0.0741286297933092	slc29a1a
ENSDARG00000006585	62.5573332362761	42.8095079760019	0.555049625741744	0.00492087237404885	0.0742107667934564	DMWD
ENSDARG00000112702	68.5105755518373	40.4262613884325	0.766900748611575	0.00493014118350542	0.0742983355323218	BX537263.3
ENSDARG00000006283	892.563527782776	1137.47794020725	-0.349981107665808	0.00493543144343765	0.07432586580784	waslb
ENSDARG00000030326	370.615776244161	478.945312493052	-0.371029507791567	0.00494981393616756	0.0744901872862243	efna1a
ENSDARG00000090598	83.5115843894866	111.380108136007	-0.416080075129429	0.00496555878167953	0.0746257386168863	pkp1a
ENSDARG00000022315	411.748478021065	284.372558145002	0.533522130264249	0.00496577608317398	0.0746257386168863	atp6v1g1
ENSDARG00000080018	145.375430758275	102.258812250911	0.5088841839391	0.00497989114413105	0.0747854891204006	kif16bb
ENSDARG00000097110	201.958987311459	144.514526359705	0.48365059668053	0.00499858264253603	0.0750136947614149	si_dkey-56f14.4
ENSDARG00000076248	16.034697368097	34.015515801685	-1.09577329305265	0.00502533217147394	0.0753488449089033	ppp1r3db
ENSDARG00000101984	294.91636194602	420.841265526573	-0.512283020828661	0.00502793783362299	0.0753488449089033	pde6gb
ENSDARG00000095556	757.548677319771	480.138399778877	0.65705668974832	0.00503417947334896	0.0753778793008489	CR318588.4
ENSDARG00000036190	394.603479451373	291.014585494963	0.440490493219099	0.00503818083706151	0.0753778793008489	txnl4a
ENSDARG00000035327	8966.73962486694	13249.5270909147	-0.563268879018158	0.00504041271186944	0.0753778793008489	ckma
ENSDARG00000004627	291.664502649542	496.47805146051	-0.766723479353897	0.00504624566133321	0.0753935231669693	panx3
ENSDARG00000008805	322.139453310804	228.113955372774	0.498424637649943	0.0050484852185897	0.0753935231669693	orc3
ENSDARG00000074746	29.5539887934371	15.7533898095257	0.917423697668655	0.00506215284575291	0.0755450626355058	kcnd1
ENSDARG00000074311	14.2957877808954	36.9027869372663	-1.37444571531137	0.00507088767742328	0.0756228280455202	mast2
ENSDARG00000006397	1152.09882271173	1353.71801880387	-0.232915835221734	0.00507560992519497	0.075632899354223	laptm4a
ENSDARG00000044902	1773.20079623881	2101.89422208013	-0.24573537709433	0.005078611741353	0.075632899354223	atp2b4
ENSDARG00000025206	57.6610182576368	38.2352939473847	0.600125999656081	0.00508355951052148	0.0756540825907011	syt2a
ENSDARG00000086352	580.347948900274	346.998872720347	0.743073244668552	0.00509546502245965	0.0757423823200266	zp2.1
ENSDARG00000007196	63.9938899707962	38.5835547650628	0.731412767538876	0.0050984498691284	0.0757423823200266	rae1
ENSDARG00000060303	51.7283619110136	32.8149287383346	0.663402877581401	0.00510261339070336	0.0757423823200266	slc4a10b
ENSDARG00000089976	744.006407284613	609.618835479827	0.28865843573364	0.00510398499816639	0.0757423823200266	spcs3
ENSDARG00000099385	495.952683737352	619.04806300268	-0.322123932333032	0.00510714013127113	0.0757423823200266	lsp1b
ENSDARG00000088357	287.942624902913	378.229967004111	-0.391652976713296	0.00511548662783771	0.0758137728131197	acadl
ENSDARG00000071082	78.623128256494	47.3322008223684	0.730971201002658	0.00512084045200481	0.0758407426501195	p4ha1b
ENSDARG00000090973	48.3079062140987	72.6475827635109	-0.592047592592676	0.00513138986949043	0.0758577703687306	si_dkey-264d12.1
ENSDARG00000101171	14.5826239688992	6.20624484743519	1.22237786231637	0.00513139356323676	0.0758577703687306	FO704786.1
ENSDARG00000090814	6.04855113938011	18.0866635303676	-1.58784897879285	0.00513693754223346	0.0758577703687306	si_dkey-18a10.3
ENSDARG00000059075	177.722169003828	113.608380611778	0.647246391342821	0.00513946546060833	0.0758577703687306	nip7
ENSDARG00000092204	133.798975717193	261.714291708091	-0.969653111184895	0.00513966440429331	0.0758577703687306	ms4a17a.5
ENSDARG00000101471	54.0896706395034	102.194538032968	-0.919033190071464	0.00514443929695798	0.0758760600087411	fgd4a
ENSDARG00000095580	149.996175930783	194.364367692574	-0.37478495452175	0.00516512428767117	0.0761269699302553	si_ch211-67e16.11
ENSDARG00000052782	13.034384481439	4.09346103021969	1.68805522164558	0.00517186294302693	0.0761269699302553	glrba
ENSDARG00000078733	63.7143675821637	40.8748456885123	0.641841224821451	0.00517209329721865	0.0761269699302553	cnnm2b
ENSDARG00000095863	6698.73304471756	4109.20667485742	0.705057335754115	0.00518585026666478	0.0762771396316835	afp4
ENSDARG00000095397	30.7439936544377	17.146494032833	0.845915060345541	0.00519431270851124	0.0763492813182543	znf1170
ENSDARG00000101244	242.483496050208	340.38450622428	-0.489258294693602	0.00519883274639675	0.0763634159737674	gli1
ENSDARG00000087206	180.828434787617	226.201278721838	-0.324023614934069	0.00520377660991732	0.0763742641499971	cct2
ENSDARG00000103542	229.214870344326	313.711744204586	-0.453023051781241	0.00520668911702916	0.0763742641499971	vegfaa
ENSDARG00000063663	133.164032092751	100.589877382242	0.405394848330354	0.00522084904141705	0.0764811695332044	clp1
ENSDARG00000044972	737.195020006982	584.799422218934	0.334157102484771	0.00522567452141995	0.0764811695332044	bcap31
ENSDARG00000021539	308.005617134375	402.718804076194	-0.385868459790791	0.00522683306515528	0.0764811695332044	ephb2b
ENSDARG00000090371	137.289086426794	205.58704207168	-0.580994174057714	0.00522823279148233	0.0764811695332044	si_dkey-46i9.6
ENSDARG00000089413	1826.80318316575	2265.97546887143	-0.310661178555283	0.00524014210143851	0.0766031672322006	mbpb
ENSDARG00000099200	3477.06384545741	2352.53788409971	0.563610440564211	0.00526867855225139	0.0769678977068175	zgc_123103
ENSDARG00000027129	16.5162566767159	30.1988295807808	-0.864412990663722	0.00528227986962215	0.0771140993211506	tmem218
ENSDARG00000063916	3776.68192569984	2847.53800396953	0.407539003622655	0.00530328313438837	0.077368087059126	mt-nd4l
ENSDARG00000115405	6.43477005372347	1.30748437509986	2.3477062629928	0.00532058131737751	1	hbbe1.2
ENSDARG00000105712	789.298069142773	414.62845752223	0.929510030281487	0.00532117211696141	0.0775763271942879	CU467646.8
ENSDARG00000059337	414.50692887429	566.062786110418	-0.449127670287002	0.00532946093963436	0.0776444207498665	tgif1
ENSDARG00000014727	2245.90660026783	1578.91409807615	0.508266624824997	0.00533386518818832	0.0776558663083591	acox1
ENSDARG00000099807	2.78068986591081	0	3.84615592987617	0.00533853122245318	1	dre-mir-202
ENSDARG00000101995	14.5465817130394	6.15972615939652	1.26635540438572	0.00534274717448873	0.0777324436369683	gabrg1
ENSDARG00000099160	0.418432980476715	3.99135228825006	-3.3791194197066	0.00535892100093666	1	CR749168.2
ENSDARG00000075766	753.265634709445	515.855038854293	0.546328591128515	0.00536143110984905	0.0779514306350681	sccpdha.1
ENSDARG00000040700	125.903921020635	219.265063216281	-0.801023086643032	0.00536514025183624	0.077952545568318	nab1b
ENSDARG00000039499	1050.2118418052	809.783642811077	0.374421735064967	0.00536920756921885	0.0779588595638948	soul2
ENSDARG00000089124	34.8916743813825	14.3125200447612	1.29426405332095	0.00537713815451601	0.0780212202812126	hbae1.3
ENSDARG00000073764	755.062302558297	548.046262785857	0.462646517401291	0.00538124153156179	0.0780280022076459	si_ch211-113j14.1
ENSDARG00000096667	844.667657432335	594.082792597524	0.507199750502727	0.00538787170413818	0.0780713887716444	hemgn
ENSDARG00000045414	4334.42134756906	2843.4377395249	0.60826212312993	0.00539553432175129	0.0781296670342664	elovl2
ENSDARG00000017983	10.4754635859151	3.35849728328986	1.66371280023366	0.00540304449449733	0.0781600711308973	rsph14
ENSDARG00000092057	1380.51072858435	747.305821523202	0.885738487785355	0.00540491824595767	0.0781600711308973	si_dkey-90l23.1
ENSDARG00000019778	17962.7960904595	21794.8656731255	-0.27896158002798	0.00542216115887762	0.0783458009346109	rps6
ENSDARG00000030053	2347.74183325492	3187.72770369908	-0.44117957646644	0.00542506338251779	0.0783458009346109	eef1db
ENSDARG00000019797	96.1687242065409	136.133930784979	-0.495841741395638	0.00543181730180584	0.078360298464142	qrich1
ENSDARG00000112476	175.334127160549	130.312529925562	0.426383593805122	0.00543432523605432	0.078360298464142	surf2
ENSDARG00000036214	110.35247711078	65.2552826146472	0.764188036790571	0.00543702164087173	0.078360298464142	dazl
ENSDARG00000043307	103.234927493137	71.9530694112606	0.522589845906162	0.00546017818895156	0.0786412241173828	srd5a3
ENSDARG00000023309	18.9867267311841	8.59927385413931	1.13242907444295	0.00546656569756675	0.0786804157409674	spryd4
ENSDARG00000044514	97.9552775687281	66.0578304131853	0.576151677033592	0.00547327800304495	0.0786980419465377	st6gal1
ENSDARG00000074808	53.9412625834553	84.5116161786161	-0.649620062127508	0.00547512472628988	0.0786980419465377	megf6b
ENSDARG00000033413	186.979085208403	143.803567979523	0.376687294538812	0.00549132781703495	0.0787426472480114	acot18
ENSDARG00000045802	96.4797831567657	57.3921641782231	0.748467443770583	0.0054922789445641	0.0787426472480114	hapln3
ENSDARG00000004433	86.0589793663405	138.676630440261	-0.691171906609293	0.00549265111886327	0.0787426472480114	btk
ENSDARG00000098361	291.28467446818	373.729431030974	-0.360723895051827	0.00549418437954499	0.0787426472480114	nudcd3
ENSDARG00000007786	515.866720421251	424.421901504763	0.282312950732492	0.00549802861302658	0.0787426472480114	tmx2b
ENSDARG00000017128	548.841539110004	681.175823691258	-0.311737957379917	0.00550024362650369	0.0787426472480114	myofl
ENSDARG00000088975	14.8110941711753	31.8029699636121	-1.10740480450942	0.0055155652212387	0.078815468541136	si_ch211-14k19.8
ENSDARG00000055723	334.082307275848	1068.22094927244	-1.67703890757484	0.0055190242753009	0.078815468541136	hsp70l
ENSDARG00000036457	110.719108742711	157.223851577166	-0.510655461209	0.00551953396574283	0.078815468541136	cacng6a
ENSDARG00000062040	251.512441690325	339.887154540575	-0.436817443938157	0.00552002093277388	0.078815468541136	atp8b5a
ENSDARG00000063445	107.99565124401	155.663995201324	-0.533689958837448	0.00553168754123601	0.0789295310072638	snap47
ENSDARG00000093978	46.5650471722597	84.2063881934138	-0.853232168471247	0.00556353595924125	0.0793312170666559	zgc_77486
ENSDARG00000053215	758.224506556251	431.942065328933	0.812097299823881	0.00557338730426173	0.0794189186915383	me1
ENSDARG00000091563	477.859695652477	570.934983070656	-0.257155271667839	0.00557979062703947	0.0794574033551872	snw1
ENSDARG00000094579	26.9965792453488	9.57513564492661	1.48767073626801	0.00558505976551219	0.0794796966630581	b4galnt2.1
ENSDARG00000099902	449.792829331439	289.843543622283	0.632282448785313	0.00558919635174625	0.0794858540148937	il17rc
ENSDARG00000026369	7222.91762912674	5582.81411624881	0.371668330103704	0.0056056267693793	0.0796667221661456	dbi
ENSDARG00000086419	98.0831708293446	58.3390943804764	0.746397313655978	0.00562425389419135	0.0798778645370029	si_ch211-282j17.13
ENSDARG00000059885	23.5170248194956	11.2994105146788	1.04963617875959	0.0056279278275838	0.0798778645370029	frmd3
ENSDARG00000103315	20.1129979050663	36.2991852734847	-0.859538691078065	0.0056379351156333	0.0799265254232574	CU464124.1
ENSDARG00000040130	80.6737390692594	43.6976282831461	0.87818205473478	0.00563880519528479	0.0799265254232574	si_ch211-215k15.4
ENSDARG00000093760	234.522741734595	186.419143923523	0.334352241145702	0.00565363842218653	0.0800838815446356	si_ch211-197h24.9
ENSDARG00000056167	1254.06988378668	928.204116660888	0.434305506594185	0.00566404140826707	0.0801783170325932	hspe1
ENSDARG00000059906	1971.9774207504	2556.40325532405	-0.374854899673487	0.00567182023146058	0.0802355057133448	sdc4
ENSDARG00000078247	84.9563633631601	56.537394691509	0.587331782611818	0.00567744634917306	0.0802621862010895	vip
ENSDARG00000109510	887.386902371574	1032.61573057087	-0.219281918995978	0.00568819738574392	0.0803329061334797	lsm12b
ENSDARG00000087863	727.680063420433	1285.6323599119	-0.82157239709534	0.00568993556956613	0.0803329061334797	cd44a
ENSDARG00000074646	33.1131203679651	54.1517737893702	-0.709031146690856	0.00570021212067384	0.0803606977522615	adamts16
ENSDARG00000070835	18.853715885515	80.6170526106926	-2.09791020509219	0.00570573214984894	0.0803606977522615	tnnc2
ENSDARG00000012796	112.741044050149	78.6862349756701	0.519425393955234	0.00570850412784381	0.0803606977522615	hnmt
ENSDARG00000078619	5674.37028538695	3860.6958189897	0.555473590695535	0.00571369853185635	0.0803606977522615	pnp5a
ENSDARG00000077465	192.413420869656	257.789454350049	-0.421963160893837	0.00571686138273181	0.0803606977522615	sorcs2
ENSDARG00000015955	382.076014923394	281.631189005896	0.438702271031467	0.00571740069507968	0.0803606977522615	cldnc
ENSDARG00000028393	94.8238674294627	128.980968040246	-0.450475743233321	0.00571811675059195	0.0803606977522615	daam2
ENSDARG00000018782	472.266696192413	593.323632468963	-0.330163559530894	0.0057480407956646	0.0807116277071625	kdm4aa
ENSDARG00000077428	35.1940562165611	22.1194799712179	0.681052239279495	0.00575285910759939	0.0807116277071625	camta1a
ENSDARG00000074768	57.182266404035	80.9055024227334	-0.501464684651507	0.00575437047492817	0.0807116277071625	zgc_113295
ENSDARG00000092719	86.8519201686181	50.2237431841106	0.792849835280368	0.00575916614562084	0.0807261302972065	AL954655.2
ENSDARG00000097455	0.779345866142155	5.3324575523494	-2.81137675312612	0.00577346922320311	1	CR931782.1
ENSDARG00000011640	93.8934800710773	61.7096319280277	0.607731288558985	0.00579102666089244	0.0811197337746421	syt5b
ENSDARG00000105424	513.582725114763	686.689036818041	-0.420164601022954	0.00581035384168914	0.0813064441902261	si_rp71-46j2.7
ENSDARG00000014013	525.937692220858	649.487576242648	-0.303626924446324	0.00581193314947841	0.0813064441902261	lbr
ENSDARG00000052624	298.967925863968	232.239184552949	0.363846721575998	0.00582403256287006	0.0814226311395384	spryd7a
ENSDARG00000040911	54.6301480499129	77.2559872611766	-0.500177918266573	0.00583405774168403	0.0814822913698588	meox2a
ENSDARG00000087243	1477.32439190712	959.377055303469	0.62259711837321	0.00583933027727565	0.0814822913698588	zgc_100918
ENSDARG00000075538	8.94810060608852	18.8155747144888	-1.08016992396881	0.00583969077944281	0.0814822913698588	zgc_163061
ENSDARG00000034409	13.563894129478	40.0577997567667	-1.5632771063778	0.00584413602128239	0.0814913313948799	pik3r3b
ENSDARG00000102362	712.439036492494	896.369692212538	-0.330079103849601	0.00584844442474318	0.0814984528279147	slc25a12
ENSDARG00000030789	819.156592183851	656.029454012372	0.321270628910618	0.00585236474574934	0.0815001605735112	ddx18
ENSDARG00000034650	107.619977486428	67.7810689784925	0.662875508770048	0.00587300367571895	0.0816812192597863	fabp7b
ENSDARG00000098151	4.95116815314108	11.8120857907803	-1.27276407123735	0.0058744908822389	0.0816812192597863	BX255896.1
ENSDARG00000105277	131.680060897539	185.726740741578	-0.495650856037563	0.00587910573262975	0.0816812192597863	cnksr3
ENSDARG00000019808	3132.73396240782	2134.40632928216	0.553378740811702	0.00588059104176933	0.0816812192597863	evpla
ENSDARG00000089475	9.57089612739386	2.39024501342259	1.96810168157298	0.00590196586486311	0.0819071481163959	hbae1.1
ENSDARG00000071395	1024.67006246518	1211.36963000072	-0.241816614478031	0.00590449012749601	0.0819071481163959	camk2g1
ENSDARG00000040085	75.0516028060733	109.094513376828	-0.542601361267543	0.00591980416974951	0.0820665358416178	ccsapb
ENSDARG00000087087	44.9063762544605	68.0170780970374	-0.60384606797178	0.00593809936910444	0.0822570051710338	col28a1b
ENSDARG00000030241	929.034552945204	764.088675898786	0.282305890787938	0.00594120959995817	0.0822570051710338	vbp1
ENSDARG00000035133	349.948650605292	259.574970424661	0.430755982553002	0.00594758173381767	0.0822921366909911	pho
ENSDARG00000104966	47.740376287397	21.4251308019908	1.15017953470282	0.00595311610504609	0.0823156389267326	si_dkey-238k10.3
ENSDARG00000074425	386.164586219442	289.319041778552	0.415758862749447	0.00598768588809176	0.0827010579312051	si_busm1-57f23.1
ENSDARG00000069796	107.436378187444	78.9007178105205	0.442089762884983	0.00598869729846658	0.0827010579312051	znf1124
ENSDARG00000096843	31.8001745271917	17.9571708242569	0.82344952774329	0.0059932125041848	0.0827101867137015	zgc_193593
ENSDARG00000020718	155.990527913239	101.152098015875	0.627500705115995	0.0060061578910042	0.0828355709132071	slc25a22a
ENSDARG00000103129	450.27217055476	541.531835270958	-0.265065910816775	0.00602771021305388	0.0830794227181351	nid1b
ENSDARG00000003307	77.8621798865211	43.2505114523192	0.848428901285	0.00604642160787992	0.0832838303627106	stx16
ENSDARG00000114741	5.77233348982506	1.17813876566654	2.22575249134429	0.00604814717887797	1	CABZ01008739.1
ENSDARG00000062970	575.663152209713	756.629054052962	-0.395018085976942	0.00607189278733822	0.0835810257962015	niban2a
ENSDARG00000043666	216.049893227216	153.882223069355	0.491985877931471	0.00610640277649189	0.0839824701831761	abt1
ENSDARG00000079161	235.235284793539	176.17568891959	0.419869135753851	0.00610888331574734	0.0839824701831761	bsnb
ENSDARG00000033871	74.9218151150955	119.880004607672	-0.68165612738918	0.00611494094685332	0.0840119287576647	derl3
ENSDARG00000074356	165.06067758744	123.669602408486	0.418204036409019	0.00613466561229807	0.0842139998408432	fxn
ENSDARG00000010472	16.0166192791635	40.7423695983247	-1.3428699515586	0.00613749747209127	0.0842139998408432	atp1a2a
ENSDARG00000001829	970.863250773788	832.242798524631	0.221845920704951	0.00615538290370852	0.0844054422451021	zgc_112982
ENSDARG00000058803	99.8929923056068	163.706291376688	-0.71101850256516	0.00616868864243534	0.0845338813963361	grk1a
ENSDARG00000058734	1168.92637485252	767.912801930263	0.606128878759882	0.00617592743273045	0.0845543001134261	prdx1
ENSDARG00000037861	258.678785520596	455.115334344393	-0.816116918657416	0.00618298493672684	0.0845543001134261	slc2a3b
ENSDARG00000027078	748.77613390008	882.535585742129	-0.237980971356874	0.00618589833383635	0.0845543001134261	cnppd1
ENSDARG00000058285	250.998056728409	371.800170769279	-0.568847741274298	0.00618593901109408	0.0845543001134261	cpt1b
ENSDARG00000031709	321.412916981721	239.860960768441	0.421721769687629	0.00619239502588247	0.0845886678901577	mllt1b
ENSDARG00000093186	251.694805003799	159.951026699256	0.650464420569174	0.00620046906953102	0.0846450803003407	si_dkey-30j10.5
ENSDARG00000092683	0.385309643144506	4.5837558314094	-3.54978763294085	0.00620333524717329	1	AL845369.1
ENSDARG00000097527	33.0633288909223	83.6777552392071	-1.34484180092072	0.00622809215959688	0.0849681231690712	ms4a17a.5
ENSDARG00000091932	423.203741911574	327.817403633008	0.366220680218909	0.00623348065588239	0.0849876079258171	si_ch73-25f10.6
ENSDARG00000059871	536.338849941678	630.944087287747	-0.235641537454317	0.00626132900619268	0.0853130923637428	shrprbck1r
ENSDARG00000035918	459.779555237739	607.168851431171	-0.402211027637307	0.00627802121282926	0.0854486425343151	bzw2
ENSDARG00000040237	812.933064214082	1044.85264704266	-0.362196178717985	0.00627924087961859	0.0854486425343151	mef2d
ENSDARG00000100524	786.839467876364	1058.60129174586	-0.428553579538488	0.00629644895841651	0.0856285137183893	abca3b
ENSDARG00000032737	155.971144528698	111.758504342565	0.484621605896531	0.00633958614896064	0.0861082649550793	gria3a
ENSDARG00000113643	153.372592899613	232.778006917048	-0.601783050265275	0.00634536726912936	0.0861082649550793	ralbb
ENSDARG00000100712	51.7005752843987	84.5062712533853	-0.713203435644298	0.00634578487854538	0.0861082649550793	si_dkey-19b23.12
ENSDARG00000056214	3.40618368130197	0.201321709638956	3.55870954184376	0.00634700364454875	1	gnrh3
ENSDARG00000076807	111.493931581657	78.5262960127525	0.507622247105192	0.00635004998412254	0.0861082649550793	zgc_174268
ENSDARG00000039899	181.947520817914	123.099791317111	0.563167879289096	0.00635178860316358	0.0861082649550793	zbtb7a
ENSDARG00000011091	7.41873967042723	2.02794729349865	1.8474660040786	0.00635958916620549	1	drd2b
ENSDARG00000022101	448.338154656518	616.361065895794	-0.459595366803351	0.00637254893641832	0.086335164252233	obscnb
ENSDARG00000037362	113.739543246881	163.753310668362	-0.529541936866508	0.00638031994117723	0.0863859091089359	scube2
ENSDARG00000017246	2215.72525351369	2770.73803793792	-0.32283263281039	0.00639526091126716	0.0865336060250903	prx
ENSDARG00000093636	17.2486082047848	7.33213517839342	1.22132779878806	0.00639949187365387	0.0865362921289301	ENSDARG00000093636
ENSDARG00000035028	150.089584426284	230.148164850461	-0.615328369230586	0.00642029039218591	0.0867503383242897	lpcat4
ENSDARG00000032188	371.743530084435	310.421394562142	0.260093154769982	0.00642559496105371	0.0867503383242897	lrrc8aa
ENSDARG00000056624	46.0941643161005	70.2352558601162	-0.606724417551188	0.00643464031275783	0.0867503383242897	vegfd
ENSDARG00000079457	62.3742671566345	37.4236644936278	0.748329954563281	0.00643628818611222	0.0867503383242897	faap100
ENSDARG00000013236	501.567593265448	313.342965780831	0.679076443015345	0.0064411290114945	0.0867503383242897	dhcr24
ENSDARG00000105179	105.754368431187	139.49640893815	-0.398441186595805	0.00644289234745133	0.0867503383242897	hdac7a
ENSDARG00000061120	480.219266380392	307.494240198678	0.642113022189332	0.00644575605327964	0.0867503383242897	slc43a2b
ENSDARG00000099032	6.60312691484235	14.8879929369339	-1.173710788747	0.00644766028085937	0.0867503383242897	FO818704.1
ENSDARG00000070780	4.64613071418298	15.3601311700834	-1.71012020670168	0.00645528993014601	0.0867985726196324	rln3a
ENSDARG00000092107	5.28345910122046	13.0396505552243	-1.30375484114689	0.00647655059222103	0.0870299159104968	CU633823.1
ENSDARG00000034605	90.656541612952	44.4099174871779	1.03033702674529	0.00648265697091755	0.0870574584454884	zgc_153169
ENSDARG00000008398	149.11005047725	115.328151176557	0.370331464689646	0.00649243400271273	0.0871342299551065	cacna1c
ENSDARG00000055715	40.4432989187244	70.4412470694542	-0.800045493334031	0.00649940524834051	0.087173272893367	capn8
ENSDARG00000029581	114.520069497203	151.895774774654	-0.412649906255569	0.00650637097670899	0.0871950453681029	tbc1d7
ENSDARG00000068096	301.419222777154	236.494013837986	0.350551963165241	0.00650915483130013	0.0871950453681029	atf5a
ENSDARG00000045749	103.583336050988	179.788456363939	-0.795587932615873	0.00652630586275828	0.0873702581502138	ppfibp1a
ENSDARG00000101651	14.5471812359473	5.02714839361176	1.52746849957544	0.00653435970714576	0.0874235407202918	si_zfos-1056e6.1
ENSDARG00000077456	1.08850938255798	6.67170244504665	-2.5884063074243	0.00655282064696772	1	si_ch211-113a14.12
ENSDARG00000030441	1241.49615463234	996.887260169754	0.317208670913224	0.00655685088639617	0.087669794406269	ppa1b
ENSDARG00000099702	26.5202696029219	42.0317316204085	-0.664857833154849	0.00656519429895326	0.0877266934343319	ahrra
ENSDARG00000032496	475.850200007313	384.175794377493	0.308872148088869	0.00658416044295335	0.0878475248712135	pon1
ENSDARG00000024829	834.234465842424	1023.25534565601	-0.29462281306079	0.00659431964027676	0.0878475248712135	tnn
ENSDARG00000091637	18.5007664051989	7.24048139177825	1.32665775484812	0.00659655131762397	0.0878475248712135	pip4k2cb
ENSDARG00000078888	1806.37123237039	2127.45962520685	-0.236391222752911	0.00660315804120612	0.0878475248712135	iqgap1
ENSDARG00000057452	586.122052329937	808.9602602908	-0.465743191522157	0.00660349645307958	0.0878475248712135	ston2
ENSDARG00000010332	666.219148453538	378.668524065812	0.815982442333817	0.00660699906950426	0.0878475248712135	zgc_56231
ENSDARG00000092352	54.9635288850392	699.264187279836	-3.6687188827777	0.00661160537327646	0.0878475248712135	jac4
ENSDARG00000037421	956.960764149268	636.600630933529	0.587536606377219	0.00661693850193407	0.0878475248712135	egr1
ENSDARG00000052223	33.0375705475804	17.6608621159587	0.901041160661482	0.00662175310915513	0.0878475248712135	rcvrna
ENSDARG00000057626	25.4563228455203	44.2713345756767	-0.806949370669473	0.00662358991257542	0.0878475248712135	josd2
ENSDARG00000094753	24.0595885528401	39.1123817440323	-0.703986257723798	0.00662403796149587	0.0878475248712135	si_dkey-71d15.2
ENSDARG00000017947	126.693109580108	80.216618449473	0.65173597966735	0.00662527984816676	0.0878475248712135	ptk6a
ENSDARG00000061061	197.385519711342	153.853925846237	0.360430288032307	0.00662745306460833	0.0878475248712135	dpagt1
ENSDARG00000097082	68.0606304491966	151.13425005581	-1.15225336412273	0.00663653337950783	0.0879135841507642	im_7152348
ENSDARG00000034989	1693.24290398647	1011.24721059485	0.744061729778921	0.00666508071499573	0.0882046090308823	retsatl
ENSDARG00000073959	33.6598399630596	17.7652586664216	0.92984265895006	0.00666672301249259	0.0882046090308823	pmch
ENSDARG00000043796	50.7104089692557	76.132348375683	-0.592201213877049	0.00668153286631879	0.0883460846033279	ms4a17a.7
ENSDARG00000103184	105.015909294902	159.971424343726	-0.60871209914302	0.00669675821043017	0.0884928763521129	PAMR1
ENSDARG00000093044	39.9111795941357	84.1923369507227	-1.07925371760195	0.00671319965626347	0.0886555474605625	si_ch211-161h7.5
ENSDARG00000055400	126.383793932322	91.8871095318891	0.461515803065244	0.00674572379143977	0.0889467223068097	si_dkey-56f14.7
ENSDARG00000062502	32.1032667812697	12.9963040254664	1.28532769318608	0.00674703073481974	0.0889467223068097	si_ch73-196l6.5
ENSDARG00000042995	100.578024087319	61.8120693269868	0.701229152986796	0.00674768238189591	0.0889467223068097	sptlc1
ENSDARG00000070011	20.5312498388939	8.80784482092711	1.21184864802728	0.0067610535487589	0.0890644348007366	hce2l2
ENSDARG00000101443	177.743043160027	122.598583632541	0.536374203128987	0.00676491280173349	0.0890644348007366	relch
ENSDARG00000002396	106.783439723491	155.209047324031	-0.54282241517094	0.0067721755650175	0.0891053878757054	cry-dash
ENSDARG00000060569	86.9615725749169	58.4392734434812	0.574270468528765	0.00680264877359605	0.0894514967410362	tmem229b
ENSDARG00000052279	400.724157306631	272.547626351567	0.555748293192322	0.00681251163002648	0.0895263316475004	osgn1
ENSDARG00000091232	52.7912534849372	32.0923877250774	0.719276837679675	0.00682210995400651	0.0895848147007829	kcnj1a.1
ENSDARG00000018492	404.24696904797	564.86862626523	-0.482965682348018	0.00682531090567475	0.0895848147007829	znf503
ENSDARG00000019646	372.828022688918	583.354839246252	-0.645664950354314	0.00684135569158435	0.0897025925025806	twist3
ENSDARG00000098044	37.7629983507235	23.4429948659712	0.683107799093252	0.00684264417179517	0.0897025925025806	BX663503.2
ENSDARG00000103862	254.1055335405	325.674470162554	-0.357849244447837	0.00685443360013201	0.0897569326172373	hoxa4a
ENSDARG00000075800	337.935999481863	225.939598286588	0.579509348321088	0.00685676441241912	0.0897569326172373	calml4a
ENSDARG00000017355	11.6188591429473	22.2030535479184	-0.927861409493464	0.00685933688221198	0.0897569326172373	rsph9
ENSDARG00000104133	4.00004044474061	10.6788595544008	-1.42912071432186	0.00687203068911598	0.0898198504153449	CR626869.1
ENSDARG00000060065	425.767652520318	616.460691618541	-0.534620388224869	0.00687251604762332	0.0898198504153449	ubap2b
ENSDARG00000054155	4318.61374440795	3302.55993471669	0.387041744736753	0.00688941504716668	0.0899859080415076	pcna
ENSDARG00000097855	190.421861147708	146.388520569548	0.382230314466789	0.00689529538183639	0.0900079312008571	BX323586.3
ENSDARG00000038028	837.052333251753	1068.82618610031	-0.352255226761847	0.00690884934664406	0.0901300346376787	ndufa6
ENSDARG00000059835	346.171069574846	254.214622850368	0.444819994247667	0.00692271628864461	0.0902560702031065	zfyve27
ENSDARG00000055078	133.365328684208	98.029438021333	0.444285266489604	0.00693258818155608	0.0902820262518425	chac2
ENSDARG00000023176	235.832922146978	453.667316305425	-0.945990127307928	0.00693577698195228	0.0902820262518425	tdo2b
ENSDARG00000002696	1994.87301118265	1535.1455170371	0.378227287667192	0.0069373281122688	0.0902820262518425	gnb3b
ENSDARG00000088083	512.933584096403	643.468353173486	-0.327640587177191	0.00695291467176829	0.0904300296097864	sik3
ENSDARG00000074082	54.3896114970683	79.0946613555826	-0.537279581590848	0.00696805457167608	0.0905720479153051	gpc5c
ENSDARG00000054191	3385.59880245565	4028.37811512051	-0.250704138658733	0.00698450904268261	0.0906385047046615	pgk1
ENSDARG00000020785	970.48443797211	1258.17381947451	-0.374611378850613	0.00699013653165874	0.0906385047046615	lama4
ENSDARG00000037963	78.2061142523392	110.713142799657	-0.507562962173692	0.006991843676856	0.0906385047046615	nek6
ENSDARG00000036279	1523.46306358305	1902.27955255802	-0.320350455431649	0.00699396260596542	0.0906385047046615	lamc1
ENSDARG00000004539	1153.32949154276	1544.19394619357	-0.421270548477889	0.00699428535838394	0.0906385047046615	ptgs2a
ENSDARG00000030700	407.899149275779	297.685506229305	0.454653928183199	0.00704555758952942	0.0911952643996986	ctps1a
ENSDARG00000012801	165.595174549654	282.026043258246	-0.770163202812818	0.00704574782733925	0.0911952643996986	pfkpb
ENSDARG00000023578	52.3180300704953	74.0558303904716	-0.499641211742417	0.00705006038991456	0.0911960795464536	lpp
ENSDARG00000044332	825.912222651895	674.637972267945	0.291089501431601	0.00705612300853016	0.0912195179295526	zranb2
ENSDARG00000053362	872.282151354597	1114.63205601444	-0.354458499900522	0.0070676989929436	0.0913141603784284	cilp
ENSDARG00000105003	188.220698786868	142.272793448343	0.406701379707327	0.00707408460673707	0.0913416700725497	scn1bb
ENSDARG00000060783	259.41936335415	345.725038766009	-0.416155389045655	0.00709984133787778	0.0916191191285972	acap2
ENSDARG00000101284	8.91481506595662	1.93603829921592	2.22335754120827	0.00712164238174826	0.0918452196588447	CT737129.1
ENSDARG00000087187	83.3765625425246	57.4149045538588	0.5456097985578	0.0071357486112566	0.0918575398602085	grip2a
ENSDARG00000055288	73.2821956407043	45.6058176248143	0.686405891745447	0.00714093134675127	0.0918575398602085	prelid3a
ENSDARG00000039730	23.9965447860772	10.1636680962451	1.21690820061633	0.00714166272076819	0.0918575398602085	zgc_112160
ENSDARG00000077874	721.771445560625	546.273829741697	0.401441944236751	0.00714678640382426	0.0918575398602085	vwa10.1
ENSDARG00000070723	968.881664838707	1189.56651561952	-0.295574878551857	0.00714774319633748	0.0918575398602085	ndufa9a
ENSDARG00000011615	571.202781701997	714.510788556031	-0.3224323844868	0.0071482801289165	0.0918575398602085	mybpc3
ENSDARG00000021864	12619.4293897238	16140.2994228316	-0.354991460788223	0.00716044457461753	0.0918809598223311	rplp1
ENSDARG00000104737	27.1766222858557	15.5151106174885	0.80434323490293	0.00716280473530007	0.0918809598223311	si_ch211-223a21.3
ENSDARG00000036571	21.2376462609863	38.0696357792187	-0.832607194435402	0.00716716510754279	0.0918809598223311	sema3e
ENSDARG00000046098	1096.16826329456	588.096054937302	0.898372299706066	0.00716722864597308	0.0918809598223311	ebp
ENSDARG00000025593	402.508815575742	311.875794881203	0.367217243160548	0.00717164545896969	0.0918826934623818	plekhj1
ENSDARG00000105782	25.1493087592058	47.6879600862911	-0.93024267133794	0.00717915151316464	0.0918934128692795	CABZ01081777.1
ENSDARG00000045342	25.6675523228613	12.3098089499352	1.06165374858544	0.00718104628992459	0.0918934128692795	si_ch211-140b10.6
ENSDARG00000040621	70.235528001625	94.8364399633103	-0.431927242970235	0.00719816291492711	0.0920575543232037	lrrc32
ENSDARG00000010583	437.590007852953	522.292246034369	-0.255822130346428	0.00722736101206754	0.0923290615795676	pard3ab
ENSDARG00000079479	14.7683543483039	5.42632403562385	1.42852279342517	0.00722799736503605	0.0923290615795676	gpr4
ENSDARG00000060113	656.469069291687	834.433102677524	-0.346065539120351	0.00724277788165309	0.0923979989005859	znf395a
ENSDARG00000105346	942.517472478008	581.420197788442	0.697138431162805	0.00724341190341292	0.0923979989005859	zp2.2
ENSDARG00000100199	117.819273605904	77.8696683219392	0.592172745096717	0.00724631091098257	0.0923979989005859	si_ch1073-185p12.2
ENSDARG00000018618	1040.93124237	1224.8167041214	-0.234982599808097	0.00725946540797752	0.0925107646408537	cpsf6
ENSDARG00000102945	63.0056827397745	30.9414145993697	1.03420981637767	0.00729232223290157	0.0928743235122063	ccl39.2
ENSDARG00000087897	971.383349280405	1183.41942509494	-0.284935040321671	0.00729707812547884	0.0928797725817176	macroh2a2
ENSDARG00000098475	207.145140880014	149.048312777846	0.474673392151772	0.00731600843216334	0.0930655251655158	arr3b
ENSDARG00000037433	761.445492203886	917.414044255425	-0.268796916377791	0.00732476340573943	0.0930687584736349	fmr1
ENSDARG00000077256	448.090872564175	329.605688604034	0.444418022961013	0.00732493630298086	0.0930687584736349	nat8l
ENSDARG00000042245	3096.47631730704	4106.15997434412	-0.407115684620032	0.00733259343851507	0.0931109202310849	myl13
ENSDARG00000025504	57.4442986238477	85.3336786707614	-0.569042406279439	0.00736449804279182	0.0934607498511606	gucy2f
ENSDARG00000100170	973.24757096805	1137.05018512088	-0.224814172026827	0.00737688601121799	0.0935626322699398	pam
ENSDARG00000111496	30.7697900450923	48.9349189930976	-0.677819766547612	0.00739280902789936	0.0937016250939612	AL929334.1
ENSDARG00000075625	233.688613949141	282.052414179214	-0.27141420764098	0.00740406341664498	0.0937016250939612	lrig1
ENSDARG00000040482	104.667417133229	139.881970506853	-0.425918600087665	0.00740411487927369	0.0937016250939612	osbpl3b
ENSDARG00000007989	494.571542231069	395.651608544708	0.323736291339586	0.00740531016586012	0.0937016250939612	nedd8
ENSDARG00000099195	1204.20193664536	919.214358369251	0.389511815021321	0.00744766124655072	0.0941819742787145	ier2a
ENSDARG00000003599	31474.8976836776	40520.5053714579	-0.364450133895986	0.00745706421749306	0.0942453463530041	rpl3
ENSDARG00000114920	324.027032965473	414.707857538209	-0.355795487978846	0.00748478750129611	0.0945400469557472	TTC28
ENSDARG00000098338	116.046368019947	86.9690231210536	0.417661969275525	0.00750093532166589	0.0946882776487941	si_ch73-340n8.4
ENSDARG00000027639	745.219263697365	321.744187397772	1.21245460024056	0.00750825370124442	0.0947249408751942	zgc_165539
ENSDARG00000095333	28.6861188320909	15.8489059200251	0.857855295065599	0.0075210328877941	0.0948251976310328	si_ch211-157j23.3
ENSDARG00000097253	31.6443951195773	48.1450210028889	-0.609156013072353	0.00752685275664454	0.0948251976310328	yeats2
ENSDARG00000100159	68.6207505142391	94.82142864734	-0.467946537530748	0.00753107779058824	0.0948251976310328	angptl1b
ENSDARG00000034215	90.8659033592505	62.8941578444899	0.53129719790276	0.00753387520787096	0.0948251976310328	rab42a
ENSDARG00000015985	182.338892494729	242.525267884263	-0.412875139838913	0.00754314950272603	0.0948862768631305	abcc9
ENSDARG00000067999	27.9462992052574	15.7715956503105	0.826298225968947	0.00755760862616931	0.0950124669698848	GJD2
ENSDARG00000069006	803.091764927524	1083.87741030648	-0.43284151196104	0.00758465818201973	0.0952895624532215	tle3b
ENSDARG00000095826	90.8421986556405	149.972049030647	-0.720490235844523	0.00759022468906365	0.0952895624532215	smdt1a
ENSDARG00000100562	579.981142902137	688.910305712067	-0.247903616659544	0.00759297072670125	0.0952895624532215	CABZ01080702.1
ENSDARG00000097261	40.0806121157941	24.7363213356015	0.689245822253974	0.00760938885632568	0.0954265523753743	si_dkey-4c15.16
ENSDARG00000061379	284.886629381006	394.269059180613	-0.469129634061245	0.00761533377376679	0.0954265523753743	cmya5
ENSDARG00000045580	5075.37381780817	6502.03601347312	-0.357384262712952	0.00762119834709944	0.0954265523753743	lum
ENSDARG00000076933	151.686827394601	198.526351889153	-0.388719672134972	0.00762167338170511	0.0954265523753743	aldh1a3
ENSDARG00000041864	176.119777867143	116.956684073955	0.593369755502138	0.00762798712155891	0.0954490135464357	capn3a
ENSDARG00000068940	556.268516176834	750.773426401514	-0.431931573580224	0.00763236287258544	0.0954490135464357	atp5meb
ENSDARG00000102733	51.3031108575655	32.011713938271	0.674326647240627	0.00763818938853744	0.0954662459394371	EMC4
ENSDARG00000040853	93.0957254768454	65.2871588778619	0.516520725785062	0.0076469311096534	0.0954997794488567	shoc2
ENSDARG00000075201	108.631449344047	146.84345533013	-0.435658063446386	0.00764977264084737	0.0954997794488567	inpp4b
ENSDARG00000062055	271.954657203138	327.949277729205	-0.270508155153327	0.00765962529787356	0.0955007959682684	rnf38
ENSDARG00000060410	447.123265175846	559.93338232969	-0.324680229461457	0.00766201817062822	0.0955007959682684	thbs2a
ENSDARG00000099705	260.503607394936	191.613620024244	0.441746831243857	0.00766576969455378	0.0955007959682684	foxred1
ENSDARG00000023587	59.4517873978681	36.8098864983321	0.690774418099319	0.00766788704821858	0.0955007959682684	kcnk5a
ENSDARG00000069415	3582.97534867005	2401.61594219089	0.577078480052067	0.00767646594270984	0.0955007959682684	col17a1a
ENSDARG00000006840	657.133680345376	513.032378765832	0.356168962295887	0.00768273788191103	0.0955007959682684	gnmt
ENSDARG00000054418	13.3507730246566	28.4247960610341	-1.10726063010357	0.00768484422577319	0.0955007959682684	ssuh2.2
ENSDARG00000045424	1575.66557149062	855.194448742584	0.881949224385665	0.00769063530835613	0.0955007959682684	zgc_173856
ENSDARG00000031588	1664.64814094484	1053.30992975982	0.660234643395331	0.00769393566903321	0.0955007959682684	si_dkey-239b22.1
ENSDARG00000104478	699.125697031933	950.597509133722	-0.443466988481115	0.00769435583546766	0.0955007959682684	cap2
ENSDARG00000053446	1412.56826043795	1124.26381506489	0.329658754129671	0.00772109274395702	0.0957235485332927	sub1a
ENSDARG00000001169	82.1110498890945	59.7037253156394	0.46395422867897	0.0077264029911129	0.0957235485332927	hsd17b8
ENSDARG00000059534	93.2546101477262	64.3454264013748	0.542823232363967	0.00772691877458999	0.0957235485332927	JPH3
ENSDARG00000044114	52.8019417970726	32.7638076182995	0.693076578451592	0.00773014490252545	0.0957235485332927	cyb561d2
ENSDARG00000038957	15.8153282426779	6.55359482678438	1.26414361701334	0.0077351253808876	0.0957299830875709	flvcr2a
ENSDARG00000098897	923.210484309321	1085.96469998745	-0.233844720880216	0.00775337826305492	0.0958617206682061	pds5b
ENSDARG00000030357	322.003026907506	221.184446812009	0.542810568031981	0.00775828160261357	0.0958617206682061	zgc_66313
ENSDARG00000098805	731.853976680691	440.354309964672	0.733169570664742	0.00775917095995685	0.0958617206682061	vwa11
ENSDARG00000056450	121.777213464831	83.6491910449794	0.541919403713312	0.00776518089394009	0.0958807721426665	MANEAL
ENSDARG00000105112	83.1706985597109	133.79597639025	-0.684682568529272	0.00777193491270285	0.095908984029099	ntn1a
ENSDARG00000071384	49.3809752620034	75.7161941291559	-0.616566150196853	0.00779753173529543	0.0961533617154074	slc7a11
ENSDARG00000010641	4244.48065615382	3402.23590845768	0.31907264280079	0.00780883157742463	0.0961533617154074	slc20a1b
ENSDARG00000102787	338.181591524301	405.895176057113	-0.264843091172292	0.00780965373524611	0.0961533617154074	fam193a
ENSDARG00000069143	10.2197775683488	20.252807364145	-0.976258341310591	0.00781021146634287	0.0961533617154074	map3k7cl
ENSDARG00000062003	1302.80302640111	1519.91503763545	-0.223041431083151	0.00781414085888492	0.0961533617154074	myo5b
ENSDARG00000043360	60.016638542696	36.5953804272995	0.718114028104894	0.00782060668950705	0.0961777762503274	dph3
ENSDARG00000059601	559.116747788231	431.623973162032	0.374560055466736	0.00785756776628965	0.0965498326636856	map1aa
ENSDARG00000099509	33.3511868364844	67.1365352945274	-1.01597340637453	0.00785985823222082	0.0965498326636856	btr23
ENSDARG00000035152	1082.55018631548	1244.57730770211	-0.201928830225269	0.00788034946541206	0.0967207268696078	ap2b1
ENSDARG00000079340	33.8419549126128	18.8810315215936	0.842138069165215	0.00788725696656623	0.0967207268696078	slc47a4
ENSDARG00000045294	95.3291896798015	131.27980794501	-0.465396420504651	0.00789120967010206	0.0967207268696078	sh3glb1a
ENSDARG00000053609	186.742076234275	147.665894270845	0.338697768016477	0.00789453453852318	0.0967207268696078	gatd1
ENSDARG00000023445	50.1467136480512	26.8874614311445	0.88703739512766	0.00789630538096705	0.0967207268696078	atp2b3b
ENSDARG00000007181	55.0728058793848	30.6980470089854	0.843615967051689	0.00791992133032689	0.0969529589959409	nadk2
ENSDARG00000007867	1629.48475235281	1977.43276598027	-0.27966135093573	0.00792430056285556	0.0969529589959409	dazap2
ENSDARG00000103052	253.660494300232	198.605790055889	0.352637565604184	0.0079429629716803	0.0971104107718943	pcyox1
ENSDARG00000093776	4.16896170141346	13.7515204254567	-1.6961077302609	0.00794752375408785	0.0971104107718943	si_ch211-272h9.6
ENSDARG00000074132	2962.68396803446	8563.60637445417	-1.53131500357712	0.00795198819922751	0.0971104107718943	scpp7
ENSDARG00000110291	34.7773692824009	55.6141434957652	-0.673492768209388	0.00795527036985042	0.0971104107718943	CABZ01044731.2
ENSDARG00000087798	30.1643606319518	14.9022055586413	1.02792522481451	0.00797367132694892	0.0972716059747075	pdyn
ENSDARG00000040298	7198.22899173794	5326.58511818063	0.434425047538824	0.00797754084415122	0.0972716059747075	apoa4b.1
ENSDARG00000076622	133.835415580813	182.048622284868	-0.443745222914524	0.00799666024336409	0.0974493633291274	atp13a3
ENSDARG00000070575	45.4171216384538	26.2469081948532	0.800242602365287	0.00804176448882326	0.0978583079556812	fam131bb
ENSDARG00000027529	40.0643706051802	69.2569309956223	-0.798025239086382	0.00804266838232049	0.0978583079556812	hmox1a
ENSDARG00000009524	139.335900705943	184.418308352505	-0.405283961069598	0.00804389819356112	0.0978583079556812	rnf150b
ENSDARG00000102512	80.7013786781786	58.7161484061759	0.465016469949944	0.00805065457256594	0.0978850125366941	kdm8
ENSDARG00000026871	494.059853729572	365.20932469759	0.437706041886899	0.00806744305674268	0.0980335945626829	uchl1
ENSDARG00000086266	19.9368859083108	10.298630964986	0.950774343850638	0.0080850019253969	0.0981913646400778	CR925773.1
ENSDARG00000094005	10.1144513337026	27.1985415052078	-1.43255725914507	0.00809604164337391	0.0982698267346177	si_dkey-98j1.5
ENSDARG00000109726	24.567602540927	13.9627279280705	0.823845861721949	0.00810093246510559	0.0982736069537399	PLCB1
ENSDARG00000056314	2386.11162882156	1604.68399373154	0.572481600525052	0.00811135501588538	0.0983444512095481	a2ml
ENSDARG00000104674	1645.9379629884	2063.98766000918	-0.326435170971301	0.00812173415581844	0.0983786296401228	cct2
ENSDARG00000058598	106.084901825872	154.037357402408	-0.535174251224121	0.00812334257792627	0.0983786296401228	sox18
ENSDARG00000052030	15.411676286076	64.6609474965198	-2.07548143793094	0.00814337698543423	0.0985656345783522	akr1a1b
ENSDARG00000057707	98.92900813433	66.0358662740777	0.587064581675924	0.00815980492062184	0.0987088013509271	zgc_66443
ENSDARG00000098345	124.907585486564	170.204591830099	-0.446641464547075	0.00817257721689283	0.0988076096194479	mamdc2a
ENSDARG00000102226	63.4004556194078	38.7046362900361	0.716279623353199	0.00818101221903021	0.0988538976466151	gpr19
ENSDARG00000015731	272.053066138954	378.348854485147	-0.475850088871768	0.00819593082691208	0.0989305610955482	ano5a
ENSDARG00000002576	10.0796023313994	23.0802141055876	-1.19050189484725	0.00819657677669546	0.0989305610955482	cabp5a
ENSDARG00000032976	107.205120316484	141.646315178126	-0.404067597140683	0.00822314728025305	0.0991954697213212	cmlc1
ENSDARG00000105644	341.333718422688	226.408243666616	0.590834022347178	0.00823284120015693	0.0992566135704313	zgc_172079
ENSDARG00000067509	6.31436225842634	1.61301001018181	1.95027143868585	0.00823791195674039	1	slc24a4b
ENSDARG00000100115	49.9808610692765	76.4089638447426	-0.609480288822158	0.00826183215903888	0.0995334715569065	dnah1
ENSDARG00000061243	82.1659032256459	110.422350872034	-0.422806276477161	0.00826508137532187	0.0995334715569065	ubash3ba
ENSDARG00000069552	11.6756972491875	22.0306149150343	-0.895149484325773	0.00827067963442813	0.0995450280172898	atoh7
ENSDARG00000053563	45.455902693325	110.089478895655	-1.2789835056715	0.00829034443722374	0.0997257800576354	ms4a17a.12
ENSDARG00000102272	132.489742791943	185.703803707846	-0.486591678321888	0.00829852087518092	0.0997295552487568	coro6
ENSDARG00000037746	16139.4453392059	11105.0433576964	0.539382039923154	0.008299952734123	0.0997295552487568	actb1
ENSDARG00000019096	364.527583675115	297.464887575517	0.293912297946288	0.00830902425885988	0.0997826863990672	myl7
ENSDARG00000089901	3.24887518693523	15.3296651882411	-2.2151980551171	0.00832385624843955	0.0998516401467183	si_ch211-261n11.8
ENSDARG00000015240	52.7150337505785	79.5780888956892	-0.586649142320471	0.00832866670499405	0.0998516401467183	cdkl5
ENSDARG00000030630	110.196410049798	76.9133618928522	0.521936560724808	0.00832872487710278	0.0998516401467183	mfsd2aa
ENSDARG00000055475	7307.61223354092	8983.33046912093	-0.29785155739749	0.00834551712460648	0.0999970951948939	rps27.2
ENSDARG00000087363	137.463583745592	42.0052487105136	1.71055643035056	0.00835830471171411	0.100045934187395	si_dkeyp-46h3.6
ENSDARG00000014148	295.456926197173	238.194530487699	0.312861190191054	0.00835891705489275	0.100045934187395	med22
ENSDARG00000020001	277.225065464115	336.521408003763	-0.280849977697188	0.00837795861193521	0.100217944153918	rad23aa
ENSDARG00000090160	113.614356948719	188.726452882745	-0.73496086728344	0.00838776283140266	0.100261828533926	zgc_173709
ENSDARG00000025024	37.4629380161797	22.0508935727587	0.746938396051894	0.00839097129762024	0.100261828533926	pnoca
ENSDARG00000094344	81.2656022171196	33.1776584699911	1.29372421899651	0.00840992630770874	0.100317544504201	si_dkey-222h21.8
ENSDARG00000089549	25.5955220462427	13.6933958537446	0.894740022507121	0.00841104879768386	0.100317544504201	baalcb
ENSDARG00000012144	782.664211492707	622.021607448578	0.330762177128559	0.00841328997644129	0.100317544504201	emc7
ENSDARG00000076402	130.053313967635	96.7876983349085	0.43132363434648	0.0084150409467527	0.100317544504201	nat16l
ENSDARG00000087331	109.872363487783	79.5207207613538	0.467442639762652	0.00841900734632179	0.100317544504201	si_dkey-77f5.3
ENSDARG00000002663	45.5630033687877	23.1021260257474	0.979839382568609	0.00842737113474355	0.100319379491682	optn
ENSDARG00000062429	45.0913896524958	68.8198443428573	-0.619964904732118	0.00842851077462733	0.100319379491682	trim109
ENSDARG00000101201	0	2.84074807117081	-4.01472927830713	0.00844557131042669	1	si_dkey-207b20.2
ENSDARG00000062156	124.456462626421	183.789104299963	-0.566750837524473	0.00845917794123037	0.100628580165634	abi3bpa
ENSDARG00000010384	48.9037802255352	30.9281604099567	0.653739760616727	0.00847088523938928	0.10071202063008	lpar5a
ENSDARG00000078620	140.484912427048	102.002680173701	0.467274774538545	0.00847588114516373	0.100715619809088	si_dkey-156m2.3
ENSDARG00000092553	35986.9000079601	46040.6491771003	-0.355432690889042	0.00848605431512317	0.10078070038879	slc25a5
ENSDARG00000011961	283.623830886669	210.266373433464	0.430644308767869	0.00856280114174646	0.101601373632075	csrp2
ENSDARG00000099380	12344.3809740989	15726.451229874	-0.349334938029343	0.00856462650980537	0.101601373632075	rpl13
ENSDARG00000018032	15.3782108973416	5.87296032101181	1.42417256083435	0.00857057622679985	0.101615782224931	scn8ab
ENSDARG00000058475	18.7680991121766	35.4780322782892	-0.914881646677029	0.00857728893577507	0.101639216212995	ern2
ENSDARG00000015228	84.0639859305571	156.557627097981	-0.896860238986132	0.0085968398719353	0.101761672204198	ero1a
ENSDARG00000025320	185.068626242582	238.83228764922	-0.369226606176008	0.00859710678966501	0.101761672204198	col21a1
ENSDARG00000025220	351.635412949384	426.045484651238	-0.276284240773653	0.00862327080445302	0.10201510003504	sppl3
ENSDARG00000026109	122.59594527799	90.8601157909716	0.43319683508061	0.0086327524948345	0.102071001949944	slc48a1b
ENSDARG00000100804	16.9089931272545	29.8650248039443	-0.820153787867829	0.00864110953376567	0.102113552089544	st6galnac4
ENSDARG00000087247	37.5698289997437	22.8537423047798	0.725650359693783	0.00866825186478751	0.102377922409653	kcnab2a
ENSDARG00000045254	125.252948308242	83.1752910202267	0.594477517311266	0.00871278295461062	0.102847261939463	zmp_0000000624
ENSDARG00000100443	147.776869807245	214.308968313637	-0.539142792556129	0.00871775669076972	0.102849399991159	CR376766.2
ENSDARG00000097176	46.2279450761433	25.950315329635	0.834252006149951	0.0087390595170909	0.103044075404819	BX927308.2
ENSDARG00000044511	257.250550796123	359.008538658371	-0.480613932399358	0.00874395042505302	0.103045126920175	etv5b
ENSDARG00000043304	630.979956261915	448.573469185398	0.491985872266957	0.00875063833064508	0.103067342796731	nop2
ENSDARG00000018149	1756.39550113253	1383.27490242581	0.344088327971315	0.00877345012191766	0.103269258337471	slc38a4
ENSDARG00000057121	105.834867209915	57.8182664007463	0.877310432544892	0.00877740574126498	0.103269258337471	c7b
ENSDARG00000059305	148.007504394455	89.5386975987922	0.724582572448724	0.00878899716319708	0.103348974861485	tmem37
ENSDARG00000077769	195.749335078808	245.537233016393	-0.327121482398731	0.00880568468709504	0.103470216940909	cited1
ENSDARG00000014588	155.610844345955	196.817785900989	-0.343534788086404	0.00880895090172606	0.103470216940909	adcy2b
ENSDARG00000078970	178.393061473659	130.516417870062	0.448395924914354	0.00882271681793671	0.103527866066104	il7r
ENSDARG00000011404	723.3769220411	503.937601604819	0.522064489053385	0.00882350731756309	0.103527866066104	fen1
ENSDARG00000104267	10512.5296620573	13346.2088446533	-0.344325092643477	0.008832743815139	0.10357960779939	postnb
ENSDARG00000089429	419.19166072223	311.558582428063	0.427164141412308	0.0088423607000646	0.10362803507331	si_dkey-205h13.2
ENSDARG00000041797	520.196940426189	352.725852126171	0.559786277811109	0.00884653123272622	0.10362803507331	cx28.9
ENSDARG00000092780	25.1618017153816	13.0677571067771	0.935487858073327	0.00885803810616924	0.103706218089685	si_ch1073-170o4.1
ENSDARG00000076800	217.095495652968	378.195777207653	-0.802626590772899	0.00887267591970147	0.103820951601305	tnfrsf18
ENSDARG00000018105	1044.42137145313	1486.23221090543	-0.508914936380486	0.00888450279803355	0.103851653982947	casq1b
ENSDARG00000079122	13.3995506087079	38.0097399619157	-1.49202570771129	0.00888497841158861	0.103851653982947	tmx2a
ENSDARG00000075053	125.482976559603	71.3879311783585	0.811769068833235	0.00889143544779091	0.103860593900302	sccpdha.2
ENSDARG00000012903	483.429023594482	273.115160056094	0.822453406376408	0.00889542272081807	0.103860593900302	slc34a2a
ENSDARG00000011245	1229.70437570066	882.269150530586	0.478607407511377	0.00890530163888587	0.103919398135123	esrp1
ENSDARG00000099096	16.6242633040816	7.32365704050562	1.19879345387891	0.00891683006266859	0.103951223087021	gabrb4
ENSDARG00000077138	427.64309589329	544.380272975777	-0.349401473044829	0.00891771676156597	0.103951223087021	zgc_195173
ENSDARG00000052779	76.7093004477568	41.7888951448424	0.879040368971132	0.00893244259730399	0.104066350780751	zgc_153932
ENSDARG00000091726	772.207497125998	1018.1007003951	-0.399148049097909	0.00895166554203787	0.104099728023906	aebp1
ENSDARG00000037998	1575.1294980195	1870.80943700081	-0.248732618046467	0.00895761845164176	0.104099728023906	flot1b
ENSDARG00000003219	1065.59477275711	730.283237264392	0.545273059187217	0.00896054018404662	0.104099728023906	bin2a
ENSDARG00000009724	1349.51468604563	1599.6705706325	-0.245167758689617	0.00896128101783849	0.104099728023906	rpn2
ENSDARG00000012002	264.084660168326	208.480795686151	0.343397004884974	0.00896843312093951	0.104099728023906	slc38a7
ENSDARG00000100722	173.036968754319	125.027539164156	0.471956088825332	0.0089749371288374	0.104099728023906	si_ch211-160f23.7
ENSDARG00000019566	497.277076328981	418.779266300539	0.24921611206529	0.00897769796809373	0.104099728023906	neurod1
ENSDARG00000053129	197.672760544585	257.487758950061	-0.384317911517003	0.00898227543257713	0.104099728023906	carhsp1
ENSDARG00000074442	34.3939017927118	55.5424438138499	-0.688409325740544	0.00898493946936114	0.104099728023906	alx4b
ENSDARG00000076702	11.5337963472672	23.5025441448063	-1.01036781050756	0.00898692178405594	0.104099728023906	CABZ01068356.1
ENSDARG00000100047	315.938111382674	230.901393604505	0.453224041798136	0.00898866710290297	0.104099728023906	ergic1
ENSDARG00000097397	37.6530105858391	20.2501121533787	0.901309722959667	0.0089991562295735	0.104164990661622	ugt5a4
ENSDARG00000086705	96.091997793075	140.023274286369	-0.542901961244928	0.0090251808519407	0.104409908939433	prob1
ENSDARG00000101209	901.35034587206	1158.26261140985	-0.362101129187621	0.00903312161109074	0.104445468628237	lamb1a
ENSDARG00000011932	544.384295257918	644.456772933728	-0.243054121095406	0.00906265540296031	0.104730525012131	prkcbp1l
ENSDARG00000039222	1.72591128150941	6.16054792653636	-1.85675190258674	0.00906320655013374	1	mpl
ENSDARG00000101423	1584.65177286973	1281.13517124581	0.307140388923721	0.00907483629980919	0.104814847682403	cyp2y3
ENSDARG00000074794	87.4044779451521	61.3014083537784	0.513947774122357	0.00908829793847966	0.104875054276815	necab3
ENSDARG00000039577	436.53635876085	546.006022194712	-0.322669037416478	0.00908987723295242	0.104875054276815	ptk2bb
ENSDARG00000111290	96.2964856792982	56.6461390495446	0.763029283582843	0.00909470997246752	0.104875054276815	ERG28
ENSDARG00000035914	345.540890994246	272.704017628932	0.340626740164855	0.00911699707251883	0.105075594616678	tmem167a
ENSDARG00000019367	578.889512156184	735.026411078421	-0.344556396342396	0.00913058429571898	0.105141511775509	tgfb3
ENSDARG00000056050	54.8538315609721	83.0280828705335	-0.596175540339754	0.00913259458730112	0.105141511775509	kctd17
ENSDARG00000091090	880.645720708668	1111.16062802464	-0.335682946212385	0.00914139848068221	0.105141511775509	xirp2b
ENSDARG00000078902	47.625412618347	30.8658659412675	0.624525518501487	0.00914231411803822	0.105141511775509	rims1b
ENSDARG00000090728	29.5684425119182	52.48566815592	-0.834562594273717	0.00916768164207058	0.105321835595912	tnfrsf9b
ENSDARG00000035161	46.6205062639576	25.8483333951606	0.852194110994917	0.00916812589088232	0.105321835595912	pkdcca
ENSDARG00000105532	162.779485910844	210.055900594254	-0.36720201882517	0.00917271718214162	0.105321835595912	znf16l
ENSDARG00000060501	74.1572641996841	52.294680218421	0.500705093129412	0.00918192516961768	0.105371184032083	dpcd
ENSDARG00000018750	80.8345377997914	50.8051447064926	0.668748530212692	0.00918739280630215	0.105377578633482	npr1b
ENSDARG00000008060	414.338209630249	558.363429388219	-0.430861065920727	0.00920108734517952	0.105478276937795	scara3
ENSDARG00000031483	88.7002775634157	131.223528660535	-0.559370475448305	0.00920759296993186	0.105496500338888	col9a1b
ENSDARG00000100353	207.138095120068	283.558943645536	-0.4544096751381	0.0092199081965838	0.105507817772692	si_ch1073-398f15.1
ENSDARG00000021909	11.9722717093047	4.96373707956644	1.27406434619768	0.00922303098119814	0.105507817772692	VSTM2A
ENSDARG00000117621	10.8401826467494	21.6544580378856	-0.997369232356532	0.00922401535800078	0.105507817772692	FP016248.1
ENSDARG00000044125	238.984512056817	330.898327410686	-0.469415399547647	0.00922824668962457	0.105507817772692	txn
ENSDARG00000018559	39.7314358036585	71.564356969273	-0.851587465232084	0.00923975218360121	0.105531538815171	kdm7ab
ENSDARG00000054184	83.6427372923652	59.2353628302057	0.495647876374343	0.00924015663717173	0.105531538815171	btr06
ENSDARG00000098669	25.0283242074935	47.2177447269219	-0.916493282356153	0.00925203675324239	0.105611015279033	exd1
ENSDARG00000052010	150.901782467562	106.743203387095	0.502439983337219	0.00926121846386917	0.105659621602675	ciao2b
ENSDARG00000080019	165.231755082306	116.193283458383	0.506654422120771	0.00926619264393721	0.105660198798561	UBA6
ENSDARG00000067795	514.944919853814	391.156413913993	0.395249236381497	0.00927211666742002	0.105671600468844	ifngr2
ENSDARG00000104207	320.529933560959	191.034716280509	0.746957581895582	0.00928209483499682	0.105729169405006	pcyt1bb
ENSDARG00000003382	263.314441407953	318.784218959449	-0.276395927898792	0.00928844078216464	0.105745325827721	cwc25
ENSDARG00000062241	9.52066349016747	2.77851092162668	1.80537447627242	0.0092939835952719	0.105752326593073	si_ch211-15p9.2
ENSDARG00000030844	247.08443550348	369.731249821204	-0.58117320168149	0.00930483326524209	0.105812237660254	klf11a
ENSDARG00000098874	119.018950839032	89.007747969476	0.420854597363348	0.00930911019117237	0.105812237660254	exoc6b
ENSDARG00000058725	42.8691164722487	21.3439374142233	0.996261312458929	0.00931640116586405	0.105839051889594	rfesd
ENSDARG00000036414	854.182613050795	636.980818391189	0.422686840443859	0.00935170116599071	0.106145119392765	si_ch73-335l21.1
ENSDARG00000056206	375.546771947831	509.15240670729	-0.440485396423192	0.00935323489150599	0.106145119392765	camk2g2
ENSDARG00000086585	26.9116205772918	14.0307060720488	0.947116028222681	0.00937001993536348	0.106279401592442	nrg2b
ENSDARG00000101014	19.4438676142318	9.76963222525741	0.995307575255186	0.00938521117130883	0.106395473711721	slco1f4
ENSDARG00000042418	62.9863016791751	45.1034491059586	0.482986132614273	0.00940498497245832	0.106563346097653	galnt17
ENSDARG00000062020	617.562384987691	761.475039077115	-0.302684875861236	0.0094218257686387	0.106618187510123	gse1
ENSDARG00000076533	59.7186805708582	33.7301887587737	0.827800480190895	0.00942779041773227	0.106618187510123	nfe2l1b
ENSDARG00000034270	2052.2918817025	2432.54728693595	-0.245000728105295	0.00942914250294566	0.106618187510123	ogdha
ENSDARG00000060756	238.230734793307	138.825758141283	0.779630799824105	0.00942969803794097	0.106618187510123	abhd6a
ENSDARG00000020609	2506.51796370697	1980.34999371516	0.340265489842085	0.0094402862981715	0.106645414184238	snap25a
ENSDARG00000079385	92.1210704558245	58.0626075811661	0.660718607811045	0.0094420450582503	0.106645414184238	si_ch211-235m3.5
ENSDARG00000071107	67.5251083719428	96.13605684361	-0.509168373045656	0.00946129674691486	0.106806642918881	wnt7bb
ENSDARG00000035751	2635.24621061098	3215.68585488443	-0.287400262081439	0.00947900878732285	0.106950330481571	ipo7
ENSDARG00000102693	16.482971136584	7.47938214819942	1.12065309397836	0.00949408709199247	0.106998681409084	BX005336.1
ENSDARG00000061021	181.646939450576	131.509651133203	0.461423253819693	0.00949618582698485	0.106998681409084	fam160a1a
ENSDARG00000078618	10.4157849228373	2.83723682543176	1.85579910430251	0.00949825200765636	0.106998681409084	inpp5kb
ENSDARG00000097175	0.735193269804987	4.40216285438911	-2.54803313082444	0.00950825981717169	1	CR383662.6
ENSDARG00000076949	315.632627530294	177.486825314584	0.832799729170819	0.00950954143415593	0.107069653293277	zgc_173837
ENSDARG00000008480	144.555846785129	111.450560998814	0.380346554700128	0.00954300501851355	0.107390082693918	trmt61a
ENSDARG00000102645	628.071427451419	732.79349935724	-0.22185390926994	0.00956270920188248	0.107555419010691	usp47
ENSDARG00000026862	171.132793734918	273.055818707013	-0.6734511197896	0.0095825538189474	0.107722160793406	aktip
ENSDARG00000075165	150.877500116158	198.228083795299	-0.393739798402187	0.00959469084612718	0.10780212856434	zc3h6
ENSDARG00000025089	608.879692710558	873.116033487683	-0.519762626290703	0.00961390202477934	0.107961453402284	loxl4
ENSDARG00000011088	242.392109919739	316.883005708344	-0.386238638285686	0.00962784532142185	0.108055032667407	si_ch211-288d18.1
ENSDARG00000044199	686.767510098653	909.617865101642	-0.405159638326313	0.00963230556816168	0.108055032667407	gnat1
ENSDARG00000104775	11.3802474823372	2.58739682608446	2.16415107961778	0.00964003499627414	0.108085240867316	ly6m2
ENSDARG00000007217	160.437842650375	113.093022490792	0.507140423919625	0.00966109661700156	0.108264821619245	wdr55
ENSDARG00000093975	65.2514038948427	26.8955693941948	1.28193282954138	0.00968014511379405	0.108421667088737	si_dkey-222h21.9
ENSDARG00000097467	52.5935440633872	77.7008538542417	-0.562029855049482	0.00970423921285396	0.108607613560249	CU693502.1
ENSDARG00000068460	74.8859576655945	100.545086396947	-0.421640286578361	0.00970686872360474	0.108607613560249	otog
ENSDARG00000000019	898.828994051393	1088.65292788495	-0.277071882772936	0.00971514718377318	0.108643594874295	ube2h
ENSDARG00000079434	744.706907703936	899.976089915979	-0.273993421355378	0.00975719934038593	0.109057030127439	tmem131l
ENSDARG00000100143	300.826489655321	371.996604768001	-0.30586899952422	0.00976782558777824	0.109118967784342	lrp6
ENSDARG00000036775	67.3007931716222	43.7750531378863	0.615580605334048	0.0097843737632424	0.109192274546376	dtd2
ENSDARG00000040736	80.2569805132791	44.7101926517542	0.849653491415413	0.00978793694289159	0.109192274546376	crygm7
ENSDARG00000020594	925.084010835186	1237.26700686085	-0.420001146129628	0.00978965220070957	0.109192274546376	txlnba
ENSDARG00000076320	100.498636567164	149.156334948096	-0.576629734156971	0.00981973871817858	0.109470957346552	ano9a
ENSDARG00000032959	13.5926908884906	5.86562074556183	1.22034340267014	0.00982829841578127	0.109509493251644	kcnc1b
ENSDARG00000041787	303.69349529601	214.522999106854	0.501080430635026	0.0098432236444031	0.10958047411053	cx32.3
ENSDARG00000095885	630.855304168143	822.522963306076	-0.383131814166542	0.00984488136463666	0.10958047411053	si_ch211-158m24.12
ENSDARG00000088260	82.8504732621322	54.0051880227142	0.613940839690527	0.00987287696439368	0.109835116462358	gig2p
ENSDARG00000074675	248.758888708293	312.978279525129	-0.329690318016234	0.00989013793737493	0.109970134785526	pan2
ENSDARG00000062129	346.874733412129	439.177658335485	-0.34232949454489	0.00990390010141531	0.110066129557935	mxra8b
ENSDARG00000091760	125.860596632774	158.623404702204	-0.334389037078381	0.00991258458290789	0.110105623783231	cwf19l2
ENSDARG00000039304	80.5367596826883	107.829493012054	-0.421030947249462	0.00992841228388708	0.110149408772615	six1a
ENSDARG00000022684	2117.82202701885	2498.45173768558	-0.238236997490973	0.00993253937975942	0.110149408772615	fkbp1aa
ENSDARG00000036994	100.409096599291	127.080167381198	-0.340686462293934	0.00993393855977848	0.110149408772615	tbc1d16
ENSDARG00000076765	142.329460308984	104.775002740498	0.445815966511591	0.0099370575668119	0.110149408772615	ddhd2
ENSDARG00000093606	20.099505212906	35.4607369871595	-0.809836408177397	0.00995815650564372	0.110326297682558	si_dkey-159f12.2
ENSDARG00000102868	10.9871900179609	61.3539745818678	-2.48072566430671	0.00998915994163306	0.110612679229848	si_dkey-203a12.4
ENSDARG00000097324	0	2.27470491209755	-3.70874923780864	0.00999641665461405	1	BX546473.1
ENSDARG00000062801	368.056869311126	466.408453601717	-0.342346303130291	0.00999722597755724	0.110644904320979	erfl3
ENSDARG00000055136	161.710690980058	214.235714439823	-0.406828023195746	0.0100179884099875	0.110817541896047	si_dkey-101k6.5
ENSDARG00000051729	257.965158819543	345.396167986729	-0.423343756219217	0.0100304581414128	0.110898316184811	nfatc3b
ENSDARG00000079296	266.758695086161	148.45018394197	0.844777400618667	0.010049147649868	0.111047738705545	gcga
ENSDARG00000062217	82.1568987195919	58.6538041383896	0.495501902106013	0.0100573937020122	0.111081661783418	kcnj3b
ENSDARG00000115610	603.118428403113	756.935237141484	-0.327452929206467	0.0100824129977898	0.111249977802933	ccl25a
ENSDARG00000077721	194.821552305665	149.889688304111	0.376635041416861	0.0100842851294763	0.111249977802933	knop1
ENSDARG00000105581	9.90742094543171	20.9671439636963	-1.09793369652806	0.0100881853124188	0.111249977802933	MSMP
ENSDARG00000110366	89.1406262399657	52.3035339177482	0.764865393924624	0.0100960164404878	0.111279153987092	FO904880.1
ENSDARG00000056023	203.37971043036	294.394240423456	-0.532749369039412	0.0101066041049807	0.111338667398812	hoxb9a
ENSDARG00000037017	789.796175783089	928.503394526016	-0.233098142840614	0.0101404827881004	0.111654571899761	ube4b
ENSDARG00000097738	446.302944135392	602.422743741598	-0.433162297422188	0.010153664444841	0.111742378967327	AL929222.2
ENSDARG00000102674	1045.02678579816	1223.83789774451	-0.228107211119041	0.0101657681668121	0.111818239292562	ckap5
ENSDARG00000098566	8.39699169213773	2.26297654040958	1.88908950496699	0.0101816008864442	0.111935017942158	si_ch73-233f7.4
ENSDARG00000056914	159.092234565485	120.179446794719	0.400990257973441	0.0102020759373643	0.11210268797534	emg1
ENSDARG00000099169	75.1981515710646	133.82769254169	-0.832461555734927	0.0102087351124427	0.1121184521561	cxcl8b.3
ENSDARG00000006332	401.868325038171	491.386638276537	-0.292214197459282	0.0102180388198319	0.112159384041286	snx14
ENSDARG00000018914	1047.50080043897	1260.4861117104	-0.266730237192149	0.01022712663599	0.112159384041286	hnrnpk
ENSDARG00000100498	146.766401836358	98.6934022729156	0.572548745579898	0.0102281414058153	0.112159384041286	CABZ01079251.1
[truncated: 2,213 more rows]
