# Supplementary material for: Transcriptomic Profiling of Zebrafish Mutant for cdkl5 Reveals Dysregulated Gene Expression Associated with Neuronal, Muscle, Visual and Skeletal Development
Source: Int J Mol Sci. 2025 Jun 24;26(13):6069. doi: 10.3390/ijms26136069 (PMC12250029; doi:10.3390/ijms26136069)
Supplement: Supplementary file 1 [file ijms-26-06069-s001.zip › Supplementary Table S3.xlsx]

## Sheet: Supplementary Table S3
Supplementary Table S3. List of significantly enriched GO terms (all DEGs) in cdkl5-/- versus WT siblings at 5 days post-fertilization.
Category	GO ID	Description	p-value	padj	Gene ID	Gene name	No. of genes			Gene ID
							Total	Upregulated	Downregulated	Upregulated	Downregulated
BP	GO:0031033	myosin filament organization	2.99482498748011e-06	0.00237689276506338	ENSDARG00000011615/ENSDARG00000099959/ENSDARG00000028213/ENSDARG00000003081/ENSDARG00000091253/ENSDARG00000077388/ENSDARG00000021265/ENSDARG00000000563/ENSDARG00000010478	mybpc3/smyhc1/ttn.2/mybphb/smyd1b/obsl1b/mybpc2b/ttn.1/hsp90aa1.1	9	0	9		ENSDARG00000011615/ENSDARG00000099959/ENSDARG00000028213/ENSDARG00000003081/ENSDARG00000091253/ENSDARG00000077388/ENSDARG00000021265/ENSDARG00000000563/ENSDARG00000010478
BP	GO:0031034	myosin filament assembly	2.99482498748011e-06	0.00237689276506338	ENSDARG00000011615/ENSDARG00000099959/ENSDARG00000028213/ENSDARG00000003081/ENSDARG00000091253/ENSDARG00000077388/ENSDARG00000021265/ENSDARG00000000563/ENSDARG00000010478	mybpc3/smyhc1/ttn.2/mybphb/smyd1b/obsl1b/mybpc2b/ttn.1/hsp90aa1.1	9	0	9		ENSDARG00000011615/ENSDARG00000099959/ENSDARG00000028213/ENSDARG00000003081/ENSDARG00000091253/ENSDARG00000077388/ENSDARG00000021265/ENSDARG00000000563/ENSDARG00000010478
BP	GO:0071688	striated muscle myosin thick filament assembly	2.99482498748011e-06	0.00237689276506338	ENSDARG00000011615/ENSDARG00000099959/ENSDARG00000028213/ENSDARG00000003081/ENSDARG00000091253/ENSDARG00000077388/ENSDARG00000021265/ENSDARG00000000563/ENSDARG00000010478	mybpc3/smyhc1/ttn.2/mybphb/smyd1b/obsl1b/mybpc2b/ttn.1/hsp90aa1.1	9	0	9		ENSDARG00000011615/ENSDARG00000099959/ENSDARG00000028213/ENSDARG00000003081/ENSDARG00000091253/ENSDARG00000077388/ENSDARG00000021265/ENSDARG00000000563/ENSDARG00000010478
BP	GO:0055002	striated muscle cell development	2.22835536457536e-05	0.0132642853076348	ENSDARG00000076312/ENSDARG00000011615/ENSDARG00000067701/ENSDARG00000099959/ENSDARG00000009021/ENSDARG00000044968/ENSDARG00000071586/ENSDARG00000027397/ENSDARG00000016153/ENSDARG00000028213/ENSDARG00000003081/ENSDARG00000091253/ENSDARG00000013422/ENSDARG00000061436/ENSDARG00000077388/ENSDARG00000023963/ENSDARG00000021265/ENSDARG00000005915/ENSDARG00000000563/ENSDARG00000030110/ENSDARG00000010478/…	myot/mybpc3/myoz3a/smyhc1/chrna1/vcla/tgfbi/vangl2/dag1/ttn.2/mybphb/smyd1b/slc8a1a/col6a2/obsl1b/tpm4a/mybpc2b/tcf3a/ttn.1/myod1/hsp90aa1.1/myhz2/tnnt3b/bmp2b/dmd/cavin4b/myoz2a/mef2cb/tmod4/tln1/rbfox2	31	1	30	ENSDARG00000041430	ENSDARG00000076312/ENSDARG00000011615/ENSDARG00000067701/ENSDARG00000099959/ENSDARG00000009021/ENSDARG00000044968/ENSDARG00000071586/ENSDARG00000027397/ENSDARG00000016153/ENSDARG00000028213/ENSDARG00000003081/ENSDARG00000091253/ENSDARG00000013422/ENSDARG00000061436/ENSDARG00000077388/ENSDARG00000023963/ENSDARG00000021265/ENSDARG00000005915/ENSDARG00000000563/ENSDARG00000030110/ENSDARG00000010478/…
BP	GO:0031099	regeneration	3.40407890422524e-05	0.0162102237419206	ENSDARG00000099351/ENSDARG00000011027/ENSDARG00000045219/ENSDARG00000055120/ENSDARG00000069375/ENSDARG00000043130/ENSDARG00000012076/ENSDARG00000101209/ENSDARG00000019601/ENSDARG00000094929/ENSDARG00000101592/ENSDARG00000068401/ENSDARG00000078322/ENSDARG00000025319/ENSDARG00000039150/ENSDARG00000034434/ENSDARG00000011564/ENSDARG00000076140/ENSDARG00000024488/ENSDARG00000063535/ENSDARG00000074662/…	igfbp1a/fgfr1a/dkk1b/ctsba/zgc:162608/notch2/apoa1a/lamb1a/col12a1b/apoa4b.3/prp/yap1/col12a1a/fynb/lgmn/igf1rb/sfpq/clcf1/top2a/chd4a/cntf/junbb/gata4/neurod1/hapln1a/anxa1a/hmgb1a/col10a1a/il4r.1/hspa9	30	12	18	ENSDARG00000099351/ENSDARG00000045219/ENSDARG00000069375/ENSDARG00000094929/ENSDARG00000025319/ENSDARG00000034434/ENSDARG00000076140/ENSDARG00000098952/ENSDARG00000019566/ENSDARG00000026726/ENSDARG00000099175/ENSDARG00000116052	ENSDARG00000011027/ENSDARG00000055120/ENSDARG00000043130/ENSDARG00000012076/ENSDARG00000101209/ENSDARG00000019601/ENSDARG00000101592/ENSDARG00000068401/ENSDARG00000078322/ENSDARG00000039150/ENSDARG00000011564/ENSDARG00000024488/ENSDARG00000063535/ENSDARG00000074662/ENSDARG00000104773/ENSDARG00000089769/ENSDARG00000054753/ENSDARG00000003035
BP	GO:0055001	muscle cell development	4.66179745817422e-05	0.0184995662465214	ENSDARG00000076075/ENSDARG00000076312/ENSDARG00000011615/ENSDARG00000067701/ENSDARG00000099959/ENSDARG00000009021/ENSDARG00000044968/ENSDARG00000071586/ENSDARG00000027397/ENSDARG00000016153/ENSDARG00000028213/ENSDARG00000003081/ENSDARG00000091253/ENSDARG00000013422/ENSDARG00000061436/ENSDARG00000077388/ENSDARG00000023963/ENSDARG00000021265/ENSDARG00000005915/ENSDARG00000000563/ENSDARG00000030110/…	myh7ba/myot/mybpc3/myoz3a/smyhc1/chrna1/vcla/tgfbi/vangl2/dag1/ttn.2/mybphb/smyd1b/slc8a1a/col6a2/obsl1b/tpm4a/mybpc2b/tcf3a/ttn.1/myod1/hsp90aa1.1/myhz2/tnnt3b/bmp2b/dmd/cavin4b/myoz2a/mef2cb/tmod4/tln1/rbfox2	32	1	31	ENSDARG00000041430	ENSDARG00000076075/ENSDARG00000076312/ENSDARG00000011615/ENSDARG00000067701/ENSDARG00000099959/ENSDARG00000009021/ENSDARG00000044968/ENSDARG00000071586/ENSDARG00000027397/ENSDARG00000016153/ENSDARG00000028213/ENSDARG00000003081/ENSDARG00000091253/ENSDARG00000013422/ENSDARG00000061436/ENSDARG00000077388/ENSDARG00000023963/ENSDARG00000021265/ENSDARG00000005915/ENSDARG00000000563/ENSDARG00000030110/…
BP	GO:0035336	long-chain fatty-acyl-CoA metabolic process	9.3056767726589e-05	0.0250174171550064	ENSDARG00000027495/ENSDARG00000100185/ENSDARG00000103735/ENSDARG00000099960/ENSDARG00000038639/ENSDARG00000069279	elovl4b/elovl7b/elovl1b/elovl1a/elovl6l/elovl7a	6	1	5	ENSDARG00000069279	ENSDARG00000027495/ENSDARG00000100185/ENSDARG00000103735/ENSDARG00000099960/ENSDARG00000038639
BP	GO:0035337	fatty-acyl-CoA metabolic process	9.3056767726589e-05	0.0250174171550064	ENSDARG00000027495/ENSDARG00000100185/ENSDARG00000103735/ENSDARG00000099960/ENSDARG00000038639/ENSDARG00000069279	elovl4b/elovl7b/elovl1b/elovl1a/elovl6l/elovl7a	6	1	5	ENSDARG00000069279	ENSDARG00000027495/ENSDARG00000100185/ENSDARG00000103735/ENSDARG00000099960/ENSDARG00000038639
BP	GO:0043062	extracellular structure organization	9.45639455670127e-05	0.0250174171550064	ENSDARG00000102777/ENSDARG00000012060/ENSDARG00000071586/ENSDARG00000069375/ENSDARG00000079327/ENSDARG00000012076/ENSDARG00000027397/ENSDARG00000094929/ENSDARG00000015156/ENSDARG00000054619/ENSDARG00000045958/ENSDARG00000060410/ENSDARG00000045835/ENSDARG00000010785/ENSDARG00000063563/ENSDARG00000052063/ENSDARG00000052061/ENSDARG00000045580/ENSDARG00000075209	thbs4a/thbs3b/tgfbi/zgc:162608/hmcn2/apoa1a/vangl2/apoa4b.3/fbln2/fras1/egfl6/thbs2a/si:dkey-14d8.6/thbs1b/creb3l2/col4a5/col4a6/lum/p4htm	19	4	15	ENSDARG00000069375/ENSDARG00000094929/ENSDARG00000045835/ENSDARG00000075209	ENSDARG00000102777/ENSDARG00000012060/ENSDARG00000071586/ENSDARG00000079327/ENSDARG00000012076/ENSDARG00000027397/ENSDARG00000015156/ENSDARG00000054619/ENSDARG00000045958/ENSDARG00000060410/ENSDARG00000010785/ENSDARG00000063563/ENSDARG00000052063/ENSDARG00000052061/ENSDARG00000045580
BP	GO:0031175	neuron projection development	0.000106032321250642	0.0252462956897779	ENSDARG00000061099/ENSDARG00000017905/ENSDARG00000058256/ENSDARG00000043697/ENSDARG00000052494/ENSDARG00000009021/ENSDARG00000105112/ENSDARG00000033655/ENSDARG00000069375/ENSDARG00000057568/ENSDARG00000012076/ENSDARG00000079752/ENSDARG00000014018/ENSDARG00000001220/ENSDARG00000101812/ENSDARG00000099871/ENSDARG00000027397/ENSDARG00000101209/ENSDARG00000088440/ENSDARG00000045760/ENSDARG00000003146/…	nfasca/casp3a/draxin/nefmb/pcdh18b/chrna1/ntn1a/stmn1b/zgc:162608/nefla/apoa1a/col6a4a/lhx1a/mycbp2/zgc:114120/myo7aa/vangl2/lamb1a/ssh2a/prmt8b/si:dkey-27m7.4/col19a1/pacsin1a/col12a1b/apoa4b.3/col6a2/mmp14a/notch3/stmn3/foxb1a/col12a1a/amigo1/lgmn/ndr2/vax2/rtn4a/fez1/plxnb2a/sfpq/en1b/kctd12.2/clcf1/col2a1a/cdkl5/rbpms2a/cntf/col4a5/fgf19/col4a6/stmn4/rab13/plxnd1/ptprfa/lamc1/hmgb1a/slit1a/sh…	60	26	34	ENSDARG00000058256/ENSDARG00000043697/ENSDARG00000033655/ENSDARG00000069375/ENSDARG00000057568/ENSDARG00000014018/ENSDARG00000101812/ENSDARG00000045760/ENSDARG00000003146/ENSDARG00000032865/ENSDARG00000094929/ENSDARG00000038465/ENSDARG00000089042/ENSDARG00000079620/ENSDARG00000101279/ENSDARG00000058702/ENSDARG00000023174/ENSDARG00000098730/ENSDARG00000076140/ENSDARG00000098663/ENSDARG00000030106/…	ENSDARG00000061099/ENSDARG00000017905/ENSDARG00000052494/ENSDARG00000009021/ENSDARG00000105112/ENSDARG00000012076/ENSDARG00000079752/ENSDARG00000001220/ENSDARG00000099871/ENSDARG00000027397/ENSDARG00000101209/ENSDARG00000088440/ENSDARG00000096073/ENSDARG00000019601/ENSDARG00000061436/ENSDARG00000002235/ENSDARG00000052139/ENSDARG00000078322/ENSDARG00000039150/ENSDARG00000044601/ENSDARG00000003811/…
BP	GO:0061061	muscle structure development	0.000117337016717403	0.0253981306185578	ENSDARG00000076075/ENSDARG00000076312/ENSDARG00000011615/ENSDARG00000005221/ENSDARG00000067701/ENSDARG00000076229/ENSDARG00000099959/ENSDARG00000009021/ENSDARG00000044968/ENSDARG00000071586/ENSDARG00000077293/ENSDARG00000079752/ENSDARG00000027397/ENSDARG00000101209/ENSDARG00000015536/ENSDARG00000062590/ENSDARG00000016153/ENSDARG00000028213/ENSDARG00000003081/ENSDARG00000091253/ENSDARG00000074908/…	myh7ba/myot/mybpc3/desmb/myoz3a/mkl1b/smyhc1/chrna1/vcla/tgfbi/synpo2la/col6a4a/vangl2/lamb1a/sox6/pleca/dag1/ttn.2/mybphb/smyd1b/col6a1/slc8a1a/col6a2/ctsd/obsl1b/tpm4a/mybpc2b/tcf3a/sgcd/ttn.1/myod1/hsp90aa1.1/synpo2lb/myhz2/tnnt3b/bmp2b/sgcb/dmd/cavin4b/myoz2a/mef2cb/gata4/lamc1/tmod4/tln1/rbfox2	46	3	43	ENSDARG00000076229/ENSDARG00000041430/ENSDARG00000098952	ENSDARG00000076075/ENSDARG00000076312/ENSDARG00000011615/ENSDARG00000005221/ENSDARG00000067701/ENSDARG00000099959/ENSDARG00000009021/ENSDARG00000044968/ENSDARG00000071586/ENSDARG00000077293/ENSDARG00000079752/ENSDARG00000027397/ENSDARG00000101209/ENSDARG00000015536/ENSDARG00000062590/ENSDARG00000016153/ENSDARG00000028213/ENSDARG00000003081/ENSDARG00000091253/ENSDARG00000074908/ENSDARG00000013422/…
BP	GO:0030239	myofibril assembly	0.000159594214739332	0.0299472019312014	ENSDARG00000076312/ENSDARG00000011615/ENSDARG00000067701/ENSDARG00000099959/ENSDARG00000044968/ENSDARG00000028213/ENSDARG00000003081/ENSDARG00000091253/ENSDARG00000013422/ENSDARG00000077388/ENSDARG00000023963/ENSDARG00000021265/ENSDARG00000000563/ENSDARG00000010478/ENSDARG00000068457/ENSDARG00000008487/ENSDARG00000012311/ENSDARG00000020890/ENSDARG00000100729	myot/mybpc3/myoz3a/smyhc1/vcla/ttn.2/mybphb/smyd1b/slc8a1a/obsl1b/tpm4a/mybpc2b/ttn.1/hsp90aa1.1/tnnt3b/dmd/myoz2a/tmod4/tln1	19	0	19		ENSDARG00000076312/ENSDARG00000011615/ENSDARG00000067701/ENSDARG00000099959/ENSDARG00000044968/ENSDARG00000028213/ENSDARG00000003081/ENSDARG00000091253/ENSDARG00000013422/ENSDARG00000077388/ENSDARG00000023963/ENSDARG00000021265/ENSDARG00000000563/ENSDARG00000010478/ENSDARG00000068457/ENSDARG00000008487/ENSDARG00000012311/ENSDARG00000020890/ENSDARG00000100729
BP	GO:2000026	regulation of multicellular organismal development	0.000176249811162866	0.0299472019312014	ENSDARG00000041623/ENSDARG00000017905/ENSDARG00000011027/ENSDARG00000019457/ENSDARG00000010420/ENSDARG00000056184/ENSDARG00000069048/ENSDARG00000045748/ENSDARG00000009021/ENSDARG00000105112/ENSDARG00000009782/ENSDARG00000014018/ENSDARG00000101812/ENSDARG00000027397/ENSDARG00000088440/ENSDARG00000019601/ENSDARG00000020258/ENSDARG00000104039/ENSDARG00000058543/ENSDARG00000052139/ENSDARG00000043135/…	mt2/casp3a/fgfr1a/tfe3b/ndrg1b/dvl2/serpinf1/stab2/chrna1/ntn1a/myh11a/lhx1a/zgc:114120/vangl2/ssh2a/col12a1b/ewsr1a/errfi1a/lama5/notch3/pomca/VASH1/thbs2a/gli3/si:ch211-241e1.3/fbn2b/col12a1a/tcf3a/plcd4a/ndr2/tph1b/myod1/vax2/id1/mdga2a/plxnb2a/sfpq/bmp2b/crx/zc4h2/fgf3/kctd12.2/clcf1/eftud2/thbs1b/bmper/cdkl5/rbpms2a/cntf/lrp1aa/fgf19/plxnd1/klf2a/ccdc136b/ins/enpp2/slit1a/cish/dio1/tspan12/c…	66	21	45	ENSDARG00000041623/ENSDARG00000010420/ENSDARG00000014018/ENSDARG00000101812/ENSDARG00000043135/ENSDARG00000092716/ENSDARG00000022615/ENSDARG00000057975/ENSDARG00000101279/ENSDARG00000036082/ENSDARG00000058702/ENSDARG00000040764/ENSDARG00000024017/ENSDARG00000041430/ENSDARG00000101540/ENSDARG00000076140/ENSDARG00000098663/ENSDARG00000057921/ENSDARG00000027657/ENSDARG00000010381/ENSDARG00000039697	ENSDARG00000017905/ENSDARG00000011027/ENSDARG00000019457/ENSDARG00000056184/ENSDARG00000069048/ENSDARG00000045748/ENSDARG00000009021/ENSDARG00000105112/ENSDARG00000009782/ENSDARG00000027397/ENSDARG00000088440/ENSDARG00000019601/ENSDARG00000020258/ENSDARG00000104039/ENSDARG00000058543/ENSDARG00000052139/ENSDARG00000060410/ENSDARG00000052131/ENSDARG00000098237/ENSDARG00000078322/ENSDARG00000005915/…
BP	GO:0006636	unsaturated fatty acid biosynthetic process	0.000186751031973038	0.0299472019312014	ENSDARG00000027495/ENSDARG00000100185/ENSDARG00000103735/ENSDARG00000099960/ENSDARG00000038639/ENSDARG00000030265/ENSDARG00000069279	elovl4b/elovl7b/elovl1b/elovl1a/elovl6l/scdb/elovl7a	7	2	5	ENSDARG00000030265/ENSDARG00000069279	ENSDARG00000027495/ENSDARG00000100185/ENSDARG00000103735/ENSDARG00000099960/ENSDARG00000038639
BP	GO:0010927	cellular component assembly involved in morphogenesis	0.000188663598894591	0.0299472019312014	ENSDARG00000076312/ENSDARG00000011615/ENSDARG00000067701/ENSDARG00000099959/ENSDARG00000044968/ENSDARG00000028213/ENSDARG00000003081/ENSDARG00000091253/ENSDARG00000013422/ENSDARG00000077388/ENSDARG00000023963/ENSDARG00000021265/ENSDARG00000000563/ENSDARG00000010478/ENSDARG00000068457/ENSDARG00000008487/ENSDARG00000012311/ENSDARG00000020890/ENSDARG00000100729	myot/mybpc3/myoz3a/smyhc1/vcla/ttn.2/mybphb/smyd1b/slc8a1a/obsl1b/tpm4a/mybpc2b/ttn.1/hsp90aa1.1/tnnt3b/dmd/myoz2a/tmod4/tln1	19	0	19		ENSDARG00000076312/ENSDARG00000011615/ENSDARG00000067701/ENSDARG00000099959/ENSDARG00000044968/ENSDARG00000028213/ENSDARG00000003081/ENSDARG00000091253/ENSDARG00000013422/ENSDARG00000077388/ENSDARG00000023963/ENSDARG00000021265/ENSDARG00000000563/ENSDARG00000010478/ENSDARG00000068457/ENSDARG00000008487/ENSDARG00000012311/ENSDARG00000020890/ENSDARG00000100729
BP	GO:0061564	axon development	0.000240132491311142	0.035514301462011	ENSDARG00000061099/ENSDARG00000017905/ENSDARG00000058256/ENSDARG00000043697/ENSDARG00000009021/ENSDARG00000105112/ENSDARG00000057568/ENSDARG00000079752/ENSDARG00000014018/ENSDARG00000001220/ENSDARG00000027397/ENSDARG00000101209/ENSDARG00000088440/ENSDARG00000003146/ENSDARG00000096073/ENSDARG00000019601/ENSDARG00000061436/ENSDARG00000002235/ENSDARG00000052139/ENSDARG00000089042/ENSDARG00000078322/…	nfasca/casp3a/draxin/nefmb/chrna1/ntn1a/nefla/col6a4a/lhx1a/mycbp2/vangl2/lamb1a/ssh2a/si:dkey-27m7.4/col19a1/col12a1b/col6a2/mmp14a/notch3/foxb1a/col12a1a/amigo1/lgmn/ndr2/vax2/rtn4a/fez1/plxnb2a/sfpq/en1b/clcf1/col2a1a/cdkl5/rbpms2a/cntf/col4a5/fgf19/col4a6/plxnd1/ptprfa/lamc1/hmgb1a/slit1a/shtn1/efna1b/lrtm2a/myo9aa	47	17	30	ENSDARG00000058256/ENSDARG00000043697/ENSDARG00000057568/ENSDARG00000014018/ENSDARG00000003146/ENSDARG00000089042/ENSDARG00000079620/ENSDARG00000101279/ENSDARG00000058702/ENSDARG00000023174/ENSDARG00000098730/ENSDARG00000076140/ENSDARG00000098663/ENSDARG00000099175/ENSDARG00000039697/ENSDARG00000018787/ENSDARG00000045483	ENSDARG00000061099/ENSDARG00000017905/ENSDARG00000009021/ENSDARG00000105112/ENSDARG00000079752/ENSDARG00000001220/ENSDARG00000027397/ENSDARG00000101209/ENSDARG00000088440/ENSDARG00000096073/ENSDARG00000019601/ENSDARG00000061436/ENSDARG00000002235/ENSDARG00000052139/ENSDARG00000078322/ENSDARG00000039150/ENSDARG00000044601/ENSDARG00000003811/ENSDARG00000011564/ENSDARG00000069093/ENSDARG00000015240/…
BP	GO:0042692	muscle cell differentiation	0.000263575568180132	0.035514301462011	ENSDARG00000076075/ENSDARG00000076312/ENSDARG00000011615/ENSDARG00000067701/ENSDARG00000076229/ENSDARG00000099959/ENSDARG00000009021/ENSDARG00000044968/ENSDARG00000071586/ENSDARG00000027397/ENSDARG00000015536/ENSDARG00000016153/ENSDARG00000028213/ENSDARG00000003081/ENSDARG00000091253/ENSDARG00000013422/ENSDARG00000061436/ENSDARG00000077388/ENSDARG00000023963/ENSDARG00000021265/ENSDARG00000005915/…	myh7ba/myot/mybpc3/myoz3a/mkl1b/smyhc1/chrna1/vcla/tgfbi/vangl2/sox6/dag1/ttn.2/mybphb/smyd1b/slc8a1a/col6a2/obsl1b/tpm4a/mybpc2b/tcf3a/ttn.1/myod1/hsp90aa1.1/myhz2/tnnt3b/bmp2b/dmd/cavin4b/myoz2a/mef2cb/tmod4/tln1/rbfox2	34	2	32	ENSDARG00000076229/ENSDARG00000041430	ENSDARG00000076075/ENSDARG00000076312/ENSDARG00000011615/ENSDARG00000067701/ENSDARG00000099959/ENSDARG00000009021/ENSDARG00000044968/ENSDARG00000071586/ENSDARG00000027397/ENSDARG00000015536/ENSDARG00000016153/ENSDARG00000028213/ENSDARG00000003081/ENSDARG00000091253/ENSDARG00000013422/ENSDARG00000061436/ENSDARG00000077388/ENSDARG00000023963/ENSDARG00000021265/ENSDARG00000005915/ENSDARG00000000563/…
BP	GO:0045214	sarcomere organization	0.00027428349892879	0.035514301462011	ENSDARG00000011615/ENSDARG00000044968/ENSDARG00000028213/ENSDARG00000003081/ENSDARG00000091253/ENSDARG00000013422/ENSDARG00000077388/ENSDARG00000021265/ENSDARG00000068457/ENSDARG00000008487/ENSDARG00000100729	mybpc3/vcla/ttn.2/mybphb/smyd1b/slc8a1a/obsl1b/mybpc2b/tnnt3b/dmd/tln1	11	0	11		ENSDARG00000011615/ENSDARG00000044968/ENSDARG00000028213/ENSDARG00000003081/ENSDARG00000091253/ENSDARG00000013422/ENSDARG00000077388/ENSDARG00000021265/ENSDARG00000068457/ENSDARG00000008487/ENSDARG00000100729
BP	GO:0035384	thioester biosynthetic process	0.000305591398355441	0.035514301462011	ENSDARG00000027495/ENSDARG00000100185/ENSDARG00000103735/ENSDARG00000099960/ENSDARG00000015918/ENSDARG00000038639/ENSDARG00000069279	elovl4b/elovl7b/elovl1b/elovl1a/dlat/elovl6l/elovl7a	7	1	6	ENSDARG00000069279	ENSDARG00000027495/ENSDARG00000100185/ENSDARG00000103735/ENSDARG00000099960/ENSDARG00000015918/ENSDARG00000038639
BP	GO:0071616	acyl-CoA biosynthetic process	0.000305591398355441	0.035514301462011	ENSDARG00000027495/ENSDARG00000100185/ENSDARG00000103735/ENSDARG00000099960/ENSDARG00000015918/ENSDARG00000038639/ENSDARG00000069279	elovl4b/elovl7b/elovl1b/elovl1a/dlat/elovl6l/elovl7a	7	1	6	ENSDARG00000069279	ENSDARG00000027495/ENSDARG00000100185/ENSDARG00000103735/ENSDARG00000099960/ENSDARG00000015918/ENSDARG00000038639
BP	GO:0019367	fatty acid elongation, saturated fatty acid	0.000347891034464303	0.035514301462011	ENSDARG00000027495/ENSDARG00000100185/ENSDARG00000103735/ENSDARG00000099960/ENSDARG00000038639/ENSDARG00000069279	elovl4b/elovl7b/elovl1b/elovl1a/elovl6l/elovl7a	6	1	5	ENSDARG00000069279	ENSDARG00000027495/ENSDARG00000100185/ENSDARG00000103735/ENSDARG00000099960/ENSDARG00000038639
BP	GO:0019368	fatty acid elongation, unsaturated fatty acid	0.000347891034464303	0.035514301462011	ENSDARG00000027495/ENSDARG00000100185/ENSDARG00000103735/ENSDARG00000099960/ENSDARG00000038639/ENSDARG00000069279	elovl4b/elovl7b/elovl1b/elovl1a/elovl6l/elovl7a	6	1	5	ENSDARG00000069279	ENSDARG00000027495/ENSDARG00000100185/ENSDARG00000103735/ENSDARG00000099960/ENSDARG00000038639
BP	GO:0034625	fatty acid elongation, monounsaturated fatty acid	0.000347891034464303	0.035514301462011	ENSDARG00000027495/ENSDARG00000100185/ENSDARG00000103735/ENSDARG00000099960/ENSDARG00000038639/ENSDARG00000069279	elovl4b/elovl7b/elovl1b/elovl1a/elovl6l/elovl7a	6	1	5	ENSDARG00000069279	ENSDARG00000027495/ENSDARG00000100185/ENSDARG00000103735/ENSDARG00000099960/ENSDARG00000038639
BP	GO:0051146	striated muscle cell differentiation	0.00037091823009537	0.035514301462011	ENSDARG00000076312/ENSDARG00000011615/ENSDARG00000067701/ENSDARG00000099959/ENSDARG00000009021/ENSDARG00000044968/ENSDARG00000071586/ENSDARG00000027397/ENSDARG00000016153/ENSDARG00000028213/ENSDARG00000003081/ENSDARG00000091253/ENSDARG00000013422/ENSDARG00000061436/ENSDARG00000077388/ENSDARG00000023963/ENSDARG00000021265/ENSDARG00000005915/ENSDARG00000000563/ENSDARG00000030110/ENSDARG00000010478/…	myot/mybpc3/myoz3a/smyhc1/chrna1/vcla/tgfbi/vangl2/dag1/ttn.2/mybphb/smyd1b/slc8a1a/col6a2/obsl1b/tpm4a/mybpc2b/tcf3a/ttn.1/myod1/hsp90aa1.1/myhz2/tnnt3b/bmp2b/dmd/cavin4b/myoz2a/mef2cb/tmod4/tln1/rbfox2	31	1	30	ENSDARG00000041430	ENSDARG00000076312/ENSDARG00000011615/ENSDARG00000067701/ENSDARG00000099959/ENSDARG00000009021/ENSDARG00000044968/ENSDARG00000071586/ENSDARG00000027397/ENSDARG00000016153/ENSDARG00000028213/ENSDARG00000003081/ENSDARG00000091253/ENSDARG00000013422/ENSDARG00000061436/ENSDARG00000077388/ENSDARG00000023963/ENSDARG00000021265/ENSDARG00000005915/ENSDARG00000000563/ENSDARG00000030110/ENSDARG00000010478/…
BP	GO:0006941	striated muscle contraction	0.000372892707496966	0.035514301462011	ENSDARG00000011615/ENSDARG00000099959/ENSDARG00000023797/ENSDARG00000020574/ENSDARG00000028213/ENSDARG00000003081/ENSDARG00000077388/ENSDARG00000023963/ENSDARG00000013752/ENSDARG00000021265/ENSDARG00000037539/ENSDARG00000068457/ENSDARG00000095024	mybpc3/smyhc1/ryr1b/atp2a1/ttn.2/mybphb/obsl1b/tpm4a/tnni2a.3/mybpc2b/tnnc1b/tnnt3b/si:dkeyp-68b7.10	13	0	13		ENSDARG00000011615/ENSDARG00000099959/ENSDARG00000023797/ENSDARG00000020574/ENSDARG00000028213/ENSDARG00000003081/ENSDARG00000077388/ENSDARG00000023963/ENSDARG00000013752/ENSDARG00000021265/ENSDARG00000037539/ENSDARG00000068457/ENSDARG00000095024
BP	GO:0022603	regulation of anatomical structure morphogenesis	0.000396284149043136	0.0362904830335272	ENSDARG00000041623/ENSDARG00000026882/ENSDARG00000045150/ENSDARG00000017905/ENSDARG00000011027/ENSDARG00000056184/ENSDARG00000069048/ENSDARG00000045748/ENSDARG00000009021/ENSDARG00000105112/ENSDARG00000009782/ENSDARG00000014018/ENSDARG00000101812/ENSDARG00000027397/ENSDARG00000088440/ENSDARG00000019797/ENSDARG00000092716/ENSDARG00000060410/ENSDARG00000098237/ENSDARG00000057975/ENSDARG00000101279/…	mt2/palm1a/csnk1e/casp3a/fgfr1a/dvl2/serpinf1/stab2/chrna1/ntn1a/myh11a/lhx1a/zgc:114120/vangl2/ssh2a/qrich1/VASH1/thbs2a/fbn2b/plcd4a/ndr2/myod1/vax2/plxnb2a/csnk1g2b/bmp2b/palmda/crx/myh9b/kctd12.2/thbs1b/bmper/cdkl5/rbpms2a/plxnd1/klf2a/enpp2/slit1a/tspan12/shtn1/reck/rgs2	42	10	32	ENSDARG00000041623/ENSDARG00000045150/ENSDARG00000014018/ENSDARG00000101812/ENSDARG00000092716/ENSDARG00000057975/ENSDARG00000101279/ENSDARG00000058702/ENSDARG00000041430/ENSDARG00000039697	ENSDARG00000026882/ENSDARG00000017905/ENSDARG00000011027/ENSDARG00000056184/ENSDARG00000069048/ENSDARG00000045748/ENSDARG00000009021/ENSDARG00000105112/ENSDARG00000009782/ENSDARG00000027397/ENSDARG00000088440/ENSDARG00000019797/ENSDARG00000060410/ENSDARG00000098237/ENSDARG00000030110/ENSDARG00000003811/ENSDARG00000034056/ENSDARG00000001913/ENSDARG00000011989/ENSDARG00000001014/ENSDARG00000053542/…
BP	GO:0005977	glycogen metabolic process	0.00048031122159172	0.0394352075382719	ENSDARG00000100352/ENSDARG00000055518/ENSDARG00000030687/ENSDARG00000030604/ENSDARG00000005578/ENSDARG00000105159/ENSDARG00000106630/ENSDARG00000004904/ENSDARG00000002021	aglb/pygma/phka2/phkg1a/ugp2a/hdac8/LO018627.1/gys2/pygb	9	4	5	ENSDARG00000030687/ENSDARG00000030604/ENSDARG00000005578/ENSDARG00000004904	ENSDARG00000100352/ENSDARG00000055518/ENSDARG00000105159/ENSDARG00000106630/ENSDARG00000002021
BP	GO:0006073	cellular glucan metabolic process	0.00048031122159172	0.0394352075382719	ENSDARG00000100352/ENSDARG00000055518/ENSDARG00000030687/ENSDARG00000030604/ENSDARG00000005578/ENSDARG00000105159/ENSDARG00000106630/ENSDARG00000004904/ENSDARG00000002021	aglb/pygma/phka2/phkg1a/ugp2a/hdac8/LO018627.1/gys2/pygb	9	4	5	ENSDARG00000030687/ENSDARG00000030604/ENSDARG00000005578/ENSDARG00000004904	ENSDARG00000100352/ENSDARG00000055518/ENSDARG00000105159/ENSDARG00000106630/ENSDARG00000002021
BP	GO:0044042	glucan metabolic process	0.00048031122159172	0.0394352075382719	ENSDARG00000100352/ENSDARG00000055518/ENSDARG00000030687/ENSDARG00000030604/ENSDARG00000005578/ENSDARG00000105159/ENSDARG00000106630/ENSDARG00000004904/ENSDARG00000002021	aglb/pygma/phka2/phkg1a/ugp2a/hdac8/LO018627.1/gys2/pygb	9	4	5	ENSDARG00000030687/ENSDARG00000030604/ENSDARG00000005578/ENSDARG00000004904	ENSDARG00000100352/ENSDARG00000055518/ENSDARG00000105159/ENSDARG00000106630/ENSDARG00000002021
BP	GO:0045595	regulation of cell differentiation	0.000529240495146539	0.042004053964797	ENSDARG00000067850/ENSDARG00000017905/ENSDARG00000011027/ENSDARG00000019457/ENSDARG00000010420/ENSDARG00000069048/ENSDARG00000009021/ENSDARG00000105112/ENSDARG00000009782/ENSDARG00000014018/ENSDARG00000101812/ENSDARG00000088440/ENSDARG00000019601/ENSDARG00000020258/ENSDARG00000104039/ENSDARG00000052139/ENSDARG00000043135/ENSDARG00000052131/ENSDARG00000078322/ENSDARG00000005915/ENSDARG00000036082/…	jund/casp3a/fgfr1a/tfe3b/ndrg1b/serpinf1/chrna1/ntn1a/myh11a/lhx1a/zgc:114120/ssh2a/col12a1b/ewsr1a/errfi1a/notch3/pomca/gli3/col12a1a/tcf3a/tph1b/myod1/skia/vax2/id1/mdga2a/plxnb2a/sfpq/bmp2b/crx/zc4h2/fgf3/kctd12.2/clcf1/eftud2/cdkl5/rbpms2a/cntf/fgf19/plxnd1/klf2a/ins/slit1a/cish/crhb/rnf2/shtn1/rgs2	48	15	33	ENSDARG00000010420/ENSDARG00000014018/ENSDARG00000101812/ENSDARG00000043135/ENSDARG00000036082/ENSDARG00000058702/ENSDARG00000040764/ENSDARG00000024017/ENSDARG00000041430/ENSDARG00000101540/ENSDARG00000076140/ENSDARG00000098663/ENSDARG00000027657/ENSDARG00000010381/ENSDARG00000039697	ENSDARG00000067850/ENSDARG00000017905/ENSDARG00000011027/ENSDARG00000019457/ENSDARG00000069048/ENSDARG00000009021/ENSDARG00000105112/ENSDARG00000009782/ENSDARG00000088440/ENSDARG00000019601/ENSDARG00000020258/ENSDARG00000104039/ENSDARG00000052139/ENSDARG00000052131/ENSDARG00000078322/ENSDARG00000005915/ENSDARG00000030110/ENSDARG00000042151/ENSDARG00000003811/ENSDARG00000011564/ENSDARG00000011989/…
BP	GO:0030198	extracellular matrix organization	0.000617970337885886	0.0462288249278539	ENSDARG00000102777/ENSDARG00000012060/ENSDARG00000071586/ENSDARG00000079327/ENSDARG00000027397/ENSDARG00000015156/ENSDARG00000054619/ENSDARG00000045958/ENSDARG00000060410/ENSDARG00000045835/ENSDARG00000010785/ENSDARG00000063563/ENSDARG00000052063/ENSDARG00000052061/ENSDARG00000045580/ENSDARG00000075209	thbs4a/thbs3b/tgfbi/hmcn2/vangl2/fbln2/fras1/egfl6/thbs2a/si:dkey-14d8.6/thbs1b/creb3l2/col4a5/col4a6/lum/p4htm	16	2	14	ENSDARG00000045835/ENSDARG00000075209	ENSDARG00000102777/ENSDARG00000012060/ENSDARG00000071586/ENSDARG00000079327/ENSDARG00000027397/ENSDARG00000015156/ENSDARG00000054619/ENSDARG00000045958/ENSDARG00000060410/ENSDARG00000010785/ENSDARG00000063563/ENSDARG00000052063/ENSDARG00000052061/ENSDARG00000045580
BP	GO:0010975	regulation of neuron projection development	0.000644645512665195	0.0462288249278539	ENSDARG00000017905/ENSDARG00000009021/ENSDARG00000105112/ENSDARG00000101812/ENSDARG00000088440/ENSDARG00000019601/ENSDARG00000078322/ENSDARG00000058702/ENSDARG00000003811/ENSDARG00000011564/ENSDARG00000053542/ENSDARG00000076140/ENSDARG00000015240/ENSDARG00000045930/ENSDARG00000074662/ENSDARG00000086057/ENSDARG00000044954/ENSDARG00000039697	casp3a/chrna1/ntn1a/zgc:114120/ssh2a/col12a1b/col12a1a/vax2/plxnb2a/sfpq/kctd12.2/clcf1/cdkl5/rbpms2a/cntf/plxnd1/slit1a/shtn1	18	4	14	ENSDARG00000101812/ENSDARG00000058702/ENSDARG00000076140/ENSDARG00000039697	ENSDARG00000017905/ENSDARG00000009021/ENSDARG00000105112/ENSDARG00000088440/ENSDARG00000019601/ENSDARG00000078322/ENSDARG00000003811/ENSDARG00000011564/ENSDARG00000053542/ENSDARG00000015240/ENSDARG00000045930/ENSDARG00000074662/ENSDARG00000086057/ENSDARG00000044954
BP	GO:0032869	cellular response to insulin stimulus	0.000650343645529495	0.0462288249278539	ENSDARG00000016773/ENSDARG00000037099/ENSDARG00000045557/ENSDARG00000016651/ENSDARG00000036414/ENSDARG00000008454/ENSDARG00000034771/ENSDARG00000060316/ENSDARG00000035308	cishb/irs2a/socs2/znf106a/si:ch73-335l21.1/cpeb1b/rab13/cish/grb10b	9	2	7	ENSDARG00000036414/ENSDARG00000034771	ENSDARG00000016773/ENSDARG00000037099/ENSDARG00000045557/ENSDARG00000016651/ENSDARG00000008454/ENSDARG00000060316/ENSDARG00000035308
BP	GO:0032989	cellular component morphogenesis	0.000660134417281408	0.0462288249278539	ENSDARG00000076312/ENSDARG00000026882/ENSDARG00000045150/ENSDARG00000061099/ENSDARG00000011615/ENSDARG00000017905/ENSDARG00000058256/ENSDARG00000067701/ENSDARG00000019815/ENSDARG00000099959/ENSDARG00000052494/ENSDARG00000009021/ENSDARG00000044968/ENSDARG00000105112/ENSDARG00000079752/ENSDARG00000014018/ENSDARG00000001220/ENSDARG00000101812/ENSDARG00000027397/ENSDARG00000101209/ENSDARG00000088440/…	myot/palm1a/csnk1e/nfasca/mybpc3/casp3a/draxin/myoz3a/fn1a/smyhc1/pcdh18b/chrna1/vcla/ntn1a/col6a4a/lhx1a/mycbp2/zgc:114120/vangl2/lamb1a/ssh2a/prmt8b/ttn.2/col19a1/qrich1/mybphb/smyd1b/pacsin1a/slc8a1a/col6a2/obsl1b/tpm4a/mmp14a/notch3/mybpc2b/foxb1a/ttn.1/ndr2/hsp90aa1.1/vax2/rtn4a/fez1/tnnt3b/plxnb2a/sfpq/csnk1g2b/dmd/palmda/myoz2a/myh9b/en1b/kctd12.2/col2a1a/cdkl5/rbpms2a/col4a5/fgf19/col4a6/…	67	15	52	ENSDARG00000045150/ENSDARG00000058256/ENSDARG00000014018/ENSDARG00000101812/ENSDARG00000045760/ENSDARG00000032865/ENSDARG00000089042/ENSDARG00000101279/ENSDARG00000058702/ENSDARG00000023174/ENSDARG00000098730/ENSDARG00000098663/ENSDARG00000039697/ENSDARG00000018787/ENSDARG00000045483	ENSDARG00000076312/ENSDARG00000026882/ENSDARG00000061099/ENSDARG00000011615/ENSDARG00000017905/ENSDARG00000067701/ENSDARG00000019815/ENSDARG00000099959/ENSDARG00000052494/ENSDARG00000009021/ENSDARG00000044968/ENSDARG00000105112/ENSDARG00000079752/ENSDARG00000001220/ENSDARG00000027397/ENSDARG00000101209/ENSDARG00000088440/ENSDARG00000028213/ENSDARG00000096073/ENSDARG00000019797/ENSDARG00000003081/…
BP	GO:0033559	unsaturated fatty acid metabolic process	0.000718070959939764	0.0479820389464311	ENSDARG00000027495/ENSDARG00000098995/ENSDARG00000100185/ENSDARG00000103735/ENSDARG00000099960/ENSDARG00000038639/ENSDARG00000030265/ENSDARG00000069279	elovl4b/cyp2k6/elovl7b/elovl1b/elovl1a/elovl6l/scdb/elovl7a	8	3	5	ENSDARG00000098995/ENSDARG00000030265/ENSDARG00000069279	ENSDARG00000027495/ENSDARG00000100185/ENSDARG00000103735/ENSDARG00000099960/ENSDARG00000038639
BP	GO:0031102	neuron projection regeneration	0.000725473919391651	0.0479820389464311	ENSDARG00000069375/ENSDARG00000012076/ENSDARG00000019601/ENSDARG00000094929/ENSDARG00000078322/ENSDARG00000039150/ENSDARG00000011564/ENSDARG00000076140/ENSDARG00000074662/ENSDARG00000099175	zgc:162608/apoa1a/col12a1b/apoa4b.3/col12a1a/lgmn/sfpq/clcf1/cntf/hmgb1a	10	4	6	ENSDARG00000069375/ENSDARG00000094929/ENSDARG00000076140/ENSDARG00000099175	ENSDARG00000012076/ENSDARG00000019601/ENSDARG00000078322/ENSDARG00000039150/ENSDARG00000011564/ENSDARG00000074662
CC	GO:0015629	actin cytoskeleton	7.98384252834039e-08	3.15361779869445e-05	ENSDARG00000076075/ENSDARG00000067997/ENSDARG00000011615/ENSDARG00000055607/ENSDARG00000056090/ENSDARG00000067701/ENSDARG00000045822/ENSDARG00000099959/ENSDARG00000069790/ENSDARG00000044968/ENSDARG00000009782/ENSDARG00000077293/ENSDARG00000099871/ENSDARG00000094760/ENSDARG00000028213/ENSDARG00000067990/ENSDARG00000003081/ENSDARG00000030490/ENSDARG00000013946/ENSDARG00000041720/ENSDARG00000077388/…	myh7ba/myhz1.3/mybpc3/cgna/capza1b/myoz3a/tnnt2e/smyhc1/dynll2a/vcla/myh11a/synpo2la/myo7aa/si:dkey-125i10.3/ttn.2/myhz1.1/mybphb/sptb/ivns1abpb/arpc5la/obsl1b/tpm4a/tnni2a.3/wipf1b/mybpc2b/tnnc1b/myh7bb/cfl2/synpo2lb/synpo2b/myhz2/tnnt3b/gys2/actr2b/myoz2a/myh9b/myo1hb/gas2l3/tmod4/MYO1D/zgc:86896/myh7l/si:dkey-110c1.10/myo10/myo9aa	45	6	39	ENSDARG00000069790/ENSDARG00000094760/ENSDARG00000013946/ENSDARG00000041720/ENSDARG00000004904/ENSDARG00000078603	ENSDARG00000076075/ENSDARG00000067997/ENSDARG00000011615/ENSDARG00000055607/ENSDARG00000056090/ENSDARG00000067701/ENSDARG00000045822/ENSDARG00000099959/ENSDARG00000044968/ENSDARG00000009782/ENSDARG00000077293/ENSDARG00000099871/ENSDARG00000028213/ENSDARG00000067990/ENSDARG00000003081/ENSDARG00000030490/ENSDARG00000077388/ENSDARG00000023963/ENSDARG00000013752/ENSDARG00000071084/ENSDARG00000021265/…
CC	GO:0016459	myosin complex	1.59679689049266e-06	0.000315367385872301	ENSDARG00000076075/ENSDARG00000067997/ENSDARG00000011615/ENSDARG00000055607/ENSDARG00000099959/ENSDARG00000069790/ENSDARG00000009782/ENSDARG00000099871/ENSDARG00000028213/ENSDARG00000067990/ENSDARG00000003081/ENSDARG00000077388/ENSDARG00000021265/ENSDARG00000035322/ENSDARG00000012944/ENSDARG00000001014/ENSDARG00000078603/ENSDARG00000036863/ENSDARG00000079782/ENSDARG00000061810/ENSDARG00000017004/…	myh7ba/myhz1.3/mybpc3/cgna/smyhc1/dynll2a/myh11a/myo7aa/ttn.2/myhz1.1/mybphb/obsl1b/mybpc2b/myh7bb/myhz2/myh9b/myo1hb/MYO1D/myh7l/si:dkey-110c1.10/myo10/myo9aa	22	2	20	ENSDARG00000069790/ENSDARG00000078603	ENSDARG00000076075/ENSDARG00000067997/ENSDARG00000011615/ENSDARG00000055607/ENSDARG00000099959/ENSDARG00000009782/ENSDARG00000099871/ENSDARG00000028213/ENSDARG00000067990/ENSDARG00000003081/ENSDARG00000077388/ENSDARG00000021265/ENSDARG00000035322/ENSDARG00000012944/ENSDARG00000001014/ENSDARG00000036863/ENSDARG00000079782/ENSDARG00000061810/ENSDARG00000017004/ENSDARG00000076729
CC	GO:0031012	extracellular matrix	1.43235107406721e-05	0.0018859289141885	ENSDARG00000102777/ENSDARG00000044894/ENSDARG00000055009/ENSDARG00000102395/ENSDARG00000019815/ENSDARG00000012066/ENSDARG00000024829/ENSDARG00000013072/ENSDARG00000012060/ENSDARG00000071586/ENSDARG00000076299/ENSDARG00000078362/ENSDARG00000022858/ENSDARG00000076685/ENSDARG00000015156/ENSDARG00000061970/ENSDARG00000054619/ENSDARG00000104110/ENSDARG00000002235/ENSDARG00000060410/ENSDARG00000002192/…	thbs4a/zgc:113307/col4a1/CABZ01063602.1/fn1a/dcn/tnn/mmp15b/thbs3b/tgfbi/FQ323119.1/zmp:0000000846/wnt7ba/wisp1b/fbln2/lingo3a/fras1/col4a2/mmp14a/thbs2a/aspn/fbn2b/timp4.1/emilin1b/si:dkey-14d8.6/spon2a/fgf3/mmp15a/thbs1b/bmper/mfap5/ecm2/wnt6a/col4a5/col4a6/lamc1/hapln1a/lum/lrtm2a/matn1	40	9	31	ENSDARG00000044894/ENSDARG00000022858/ENSDARG00000061970/ENSDARG00000111805/ENSDARG00000045835/ENSDARG00000101540/ENSDARG00000090560/ENSDARG00000038283/ENSDARG00000045483	ENSDARG00000102777/ENSDARG00000055009/ENSDARG00000102395/ENSDARG00000019815/ENSDARG00000012066/ENSDARG00000024829/ENSDARG00000013072/ENSDARG00000012060/ENSDARG00000071586/ENSDARG00000076299/ENSDARG00000078362/ENSDARG00000076685/ENSDARG00000015156/ENSDARG00000054619/ENSDARG00000104110/ENSDARG00000002235/ENSDARG00000060410/ENSDARG00000002192/ENSDARG00000098237/ENSDARG00000026166/ENSDARG00000025465/…
CC	GO:0030018	Z disc	0.000400742827838653	0.0320600649998895	ENSDARG00000011615/ENSDARG00000067701/ENSDARG00000077293/ENSDARG00000028213/ENSDARG00000003081/ENSDARG00000077388/ENSDARG00000021265/ENSDARG00000010478/ENSDARG00000078696/ENSDARG00000077157/ENSDARG00000012311	mybpc3/myoz3a/synpo2la/ttn.2/mybphb/obsl1b/mybpc2b/hsp90aa1.1/synpo2lb/synpo2b/myoz2a	11	0	11		ENSDARG00000011615/ENSDARG00000067701/ENSDARG00000077293/ENSDARG00000028213/ENSDARG00000003081/ENSDARG00000077388/ENSDARG00000021265/ENSDARG00000010478/ENSDARG00000078696/ENSDARG00000077157/ENSDARG00000012311
CC	GO:0031674	I band	0.000405823607593539	0.0320600649998895	ENSDARG00000011615/ENSDARG00000067701/ENSDARG00000077293/ENSDARG00000020574/ENSDARG00000028213/ENSDARG00000003081/ENSDARG00000077388/ENSDARG00000021265/ENSDARG00000010478/ENSDARG00000078696/ENSDARG00000077157/ENSDARG00000012311	mybpc3/myoz3a/synpo2la/atp2a1/ttn.2/mybphb/obsl1b/mybpc2b/hsp90aa1.1/synpo2lb/synpo2b/myoz2a	12	0	12		ENSDARG00000011615/ENSDARG00000067701/ENSDARG00000077293/ENSDARG00000020574/ENSDARG00000028213/ENSDARG00000003081/ENSDARG00000077388/ENSDARG00000021265/ENSDARG00000010478/ENSDARG00000078696/ENSDARG00000077157/ENSDARG00000012311
CC	GO:0030017	sarcomere	0.000529038619006702	0.0321671321600309	ENSDARG00000011615/ENSDARG00000067701/ENSDARG00000045822/ENSDARG00000077293/ENSDARG00000020574/ENSDARG00000028213/ENSDARG00000003081/ENSDARG00000077388/ENSDARG00000023963/ENSDARG00000013752/ENSDARG00000021265/ENSDARG00000037539/ENSDARG00000010478/ENSDARG00000078696/ENSDARG00000077157/ENSDARG00000068457/ENSDARG00000012311/ENSDARG00000020890	mybpc3/myoz3a/tnnt2e/synpo2la/atp2a1/ttn.2/mybphb/obsl1b/tpm4a/tnni2a.3/mybpc2b/tnnc1b/hsp90aa1.1/synpo2lb/synpo2b/tnnt3b/myoz2a/tmod4	18	0	18		ENSDARG00000011615/ENSDARG00000067701/ENSDARG00000045822/ENSDARG00000077293/ENSDARG00000020574/ENSDARG00000028213/ENSDARG00000003081/ENSDARG00000077388/ENSDARG00000023963/ENSDARG00000013752/ENSDARG00000021265/ENSDARG00000037539/ENSDARG00000010478/ENSDARG00000078696/ENSDARG00000077157/ENSDARG00000068457/ENSDARG00000012311/ENSDARG00000020890
CC	GO:0005581	collagen trimer	0.000631519402520303	0.0321671321600309	ENSDARG00000055009/ENSDARG00000009014/ENSDARG00000020007/ENSDARG00000104110/ENSDARG00000058960/ENSDARG00000026166/ENSDARG00000061140/ENSDARG00000069093/ENSDARG00000052063/ENSDARG00000052061/ENSDARG00000088878/ENSDARG00000054753	col4a1/col11a1b/col1a2/col4a2/otol1b/emilin1b/colec12/col2a1a/col4a5/col4a6/c1qtnf1/col10a1a	12	1	11	ENSDARG00000088878	ENSDARG00000055009/ENSDARG00000009014/ENSDARG00000020007/ENSDARG00000104110/ENSDARG00000058960/ENSDARG00000026166/ENSDARG00000061140/ENSDARG00000069093/ENSDARG00000052063/ENSDARG00000052061/ENSDARG00000054753
CC	GO:0044420	extracellular matrix component	0.00065148622096265	0.0321671321600309	ENSDARG00000055009/ENSDARG00000054619/ENSDARG00000104110/ENSDARG00000090560/ENSDARG00000052063/ENSDARG00000052061/ENSDARG00000036279	col4a1/fras1/col4a2/mfap5/col4a5/col4a6/lamc1	7	1	6	ENSDARG00000090560	ENSDARG00000055009/ENSDARG00000054619/ENSDARG00000104110/ENSDARG00000052063/ENSDARG00000052061/ENSDARG00000036279
CC	GO:0030016	myofibril	0.000938729863369687	0.035410259676705	ENSDARG00000011615/ENSDARG00000067701/ENSDARG00000045822/ENSDARG00000077293/ENSDARG00000020574/ENSDARG00000028213/ENSDARG00000003081/ENSDARG00000077388/ENSDARG00000023963/ENSDARG00000013752/ENSDARG00000021265/ENSDARG00000037539/ENSDARG00000010478/ENSDARG00000078696/ENSDARG00000077157/ENSDARG00000068457/ENSDARG00000012311/ENSDARG00000020890	mybpc3/myoz3a/tnnt2e/synpo2la/atp2a1/ttn.2/mybphb/obsl1b/tpm4a/tnni2a.3/mybpc2b/tnnc1b/hsp90aa1.1/synpo2lb/synpo2b/tnnt3b/myoz2a/tmod4	18	0	18		ENSDARG00000011615/ENSDARG00000067701/ENSDARG00000045822/ENSDARG00000077293/ENSDARG00000020574/ENSDARG00000028213/ENSDARG00000003081/ENSDARG00000077388/ENSDARG00000023963/ENSDARG00000013752/ENSDARG00000021265/ENSDARG00000037539/ENSDARG00000010478/ENSDARG00000078696/ENSDARG00000077157/ENSDARG00000068457/ENSDARG00000012311/ENSDARG00000020890
CC	GO:0031672	A band	0.000951172431839936	0.035410259676705	ENSDARG00000011615/ENSDARG00000020574/ENSDARG00000028213/ENSDARG00000003081/ENSDARG00000077388/ENSDARG00000021265/ENSDARG00000010478	mybpc3/atp2a1/ttn.2/mybphb/obsl1b/mybpc2b/hsp90aa1.1	7	0	7		ENSDARG00000011615/ENSDARG00000020574/ENSDARG00000028213/ENSDARG00000003081/ENSDARG00000077388/ENSDARG00000021265/ENSDARG00000010478
CC	GO:0043292	contractile fiber	0.00107575472435559	0.035410259676705	ENSDARG00000011615/ENSDARG00000067701/ENSDARG00000045822/ENSDARG00000077293/ENSDARG00000020574/ENSDARG00000028213/ENSDARG00000003081/ENSDARG00000077388/ENSDARG00000023963/ENSDARG00000013752/ENSDARG00000021265/ENSDARG00000037539/ENSDARG00000010478/ENSDARG00000078696/ENSDARG00000077157/ENSDARG00000068457/ENSDARG00000012311/ENSDARG00000020890	mybpc3/myoz3a/tnnt2e/synpo2la/atp2a1/ttn.2/mybphb/obsl1b/tpm4a/tnni2a.3/mybpc2b/tnnc1b/hsp90aa1.1/synpo2lb/synpo2b/tnnt3b/myoz2a/tmod4	18	0	18		ENSDARG00000011615/ENSDARG00000067701/ENSDARG00000045822/ENSDARG00000077293/ENSDARG00000020574/ENSDARG00000028213/ENSDARG00000003081/ENSDARG00000077388/ENSDARG00000023963/ENSDARG00000013752/ENSDARG00000021265/ENSDARG00000037539/ENSDARG00000010478/ENSDARG00000078696/ENSDARG00000077157/ENSDARG00000068457/ENSDARG00000012311/ENSDARG00000020890
CC	GO:0044449	contractile fiber part	0.00107575472435559	0.035410259676705	ENSDARG00000011615/ENSDARG00000067701/ENSDARG00000045822/ENSDARG00000077293/ENSDARG00000020574/ENSDARG00000028213/ENSDARG00000003081/ENSDARG00000077388/ENSDARG00000023963/ENSDARG00000013752/ENSDARG00000021265/ENSDARG00000037539/ENSDARG00000010478/ENSDARG00000078696/ENSDARG00000077157/ENSDARG00000068457/ENSDARG00000012311/ENSDARG00000020890	mybpc3/myoz3a/tnnt2e/synpo2la/atp2a1/ttn.2/mybphb/obsl1b/tpm4a/tnni2a.3/mybpc2b/tnnc1b/hsp90aa1.1/synpo2lb/synpo2b/tnnt3b/myoz2a/tmod4	18	0	18		ENSDARG00000011615/ENSDARG00000067701/ENSDARG00000045822/ENSDARG00000077293/ENSDARG00000020574/ENSDARG00000028213/ENSDARG00000003081/ENSDARG00000077388/ENSDARG00000023963/ENSDARG00000013752/ENSDARG00000021265/ENSDARG00000037539/ENSDARG00000010478/ENSDARG00000078696/ENSDARG00000077157/ENSDARG00000068457/ENSDARG00000012311/ENSDARG00000020890
CC	GO:0005578	proteinaceous extracellular matrix	0.0011912111313766	0.0361944920687505	ENSDARG00000044894/ENSDARG00000055009/ENSDARG00000102395/ENSDARG00000019815/ENSDARG00000012066/ENSDARG00000071586/ENSDARG00000022858/ENSDARG00000076685/ENSDARG00000061970/ENSDARG00000054619/ENSDARG00000104110/ENSDARG00000002192/ENSDARG00000098237/ENSDARG00000111805/ENSDARG00000025465/ENSDARG00000101540/ENSDARG00000101980/ENSDARG00000071549/ENSDARG00000038283/ENSDARG00000052063/ENSDARG00000052061/…	zgc:113307/col4a1/CABZ01063602.1/fn1a/dcn/tgfbi/wnt7ba/wisp1b/lingo3a/fras1/col4a2/aspn/fbn2b/timp4.1/spon2a/fgf3/bmper/ecm2/wnt6a/col4a5/col4a6/lamc1/hapln1a/lum/lrtm2a/matn1	26	7	19	ENSDARG00000044894/ENSDARG00000022858/ENSDARG00000061970/ENSDARG00000111805/ENSDARG00000101540/ENSDARG00000038283/ENSDARG00000045483	ENSDARG00000055009/ENSDARG00000102395/ENSDARG00000019815/ENSDARG00000012066/ENSDARG00000071586/ENSDARG00000076685/ENSDARG00000054619/ENSDARG00000104110/ENSDARG00000002192/ENSDARG00000098237/ENSDARG00000025465/ENSDARG00000101980/ENSDARG00000071549/ENSDARG00000052063/ENSDARG00000052061/ENSDARG00000036279/ENSDARG00000089769/ENSDARG00000045580/ENSDARG00000030215
CC	GO:0005604	basement membrane	0.00135428589880935	0.0382102092878353	ENSDARG00000055009/ENSDARG00000054619/ENSDARG00000104110/ENSDARG00000052063/ENSDARG00000052061/ENSDARG00000036279	col4a1/fras1/col4a2/col4a5/col4a6/lamc1	6	0	6		ENSDARG00000055009/ENSDARG00000054619/ENSDARG00000104110/ENSDARG00000052063/ENSDARG00000052061/ENSDARG00000036279
CC	GO:0005773	vacuole	0.00173593160979513	0.0457128657246051	ENSDARG00000003902/ENSDARG00000043081/ENSDARG00000055120/ENSDARG00000103235/ENSDARG00000063126/ENSDARG00000077664/ENSDARG00000044241/ENSDARG00000057698/ENSDARG00000037091/ENSDARG00000039980/ENSDARG00000100753/ENSDARG00000098792/ENSDARG00000039150/ENSDARG00000069829/ENSDARG00000040251/ENSDARG00000078772/ENSDARG00000099376/ENSDARG00000100420/ENSDARG00000037064/ENSDARG00000006279/ENSDARG00000068291/…	ctsl.1/ctsz/ctsba/mfsd8/gusb/zgc:110239/dram2b/ctsd/asah1a/ppt1/CABZ01076275.1/znrf2b/lgmn/rragca/ctsk/nbr1b/CABZ01050249.1/tpcn2/galca/rragd/TMEM208/tcirg1b/scarb2a/vac14/gabarapb/map1lc3b/spns2	27	10	17	ENSDARG00000063126/ENSDARG00000044241/ENSDARG00000037091/ENSDARG00000039980/ENSDARG00000069829/ENSDARG00000078772/ENSDARG00000068291/ENSDARG00000014303/ENSDARG00000052082/ENSDARG00000101127	ENSDARG00000003902/ENSDARG00000043081/ENSDARG00000055120/ENSDARG00000103235/ENSDARG00000077664/ENSDARG00000057698/ENSDARG00000100753/ENSDARG00000098792/ENSDARG00000039150/ENSDARG00000040251/ENSDARG00000099376/ENSDARG00000100420/ENSDARG00000037064/ENSDARG00000006279/ENSDARG00000105142/ENSDARG00000098312/ENSDARG00000061017
CC	GO:0005764	lysosome	0.00199821449373204	0.0493309203140099	ENSDARG00000003902/ENSDARG00000043081/ENSDARG00000055120/ENSDARG00000103235/ENSDARG00000063126/ENSDARG00000077664/ENSDARG00000044241/ENSDARG00000057698/ENSDARG00000037091/ENSDARG00000039980/ENSDARG00000100753/ENSDARG00000098792/ENSDARG00000069829/ENSDARG00000040251/ENSDARG00000099376/ENSDARG00000100420/ENSDARG00000037064/ENSDARG00000006279/ENSDARG00000098312/ENSDARG00000061017	ctsl.1/ctsz/ctsba/mfsd8/gusb/zgc:110239/dram2b/ctsd/asah1a/ppt1/CABZ01076275.1/znrf2b/rragca/ctsk/CABZ01050249.1/tpcn2/galca/rragd/scarb2a/spns2	20	5	15	ENSDARG00000063126/ENSDARG00000044241/ENSDARG00000037091/ENSDARG00000039980/ENSDARG00000069829	ENSDARG00000003902/ENSDARG00000043081/ENSDARG00000055120/ENSDARG00000103235/ENSDARG00000077664/ENSDARG00000057698/ENSDARG00000100753/ENSDARG00000098792/ENSDARG00000040251/ENSDARG00000099376/ENSDARG00000100420/ENSDARG00000037064/ENSDARG00000006279/ENSDARG00000098312/ENSDARG00000061017
MF	GO:0005201	extracellular matrix structural constituent	7.47442646365622e-07	0.000376354364850691	ENSDARG00000012593/ENSDARG00000055009/ENSDARG00000102395/ENSDARG00000009014/ENSDARG00000035809/ENSDARG00000020007/ENSDARG00000104110/ENSDARG00000098237/ENSDARG00000026166/ENSDARG00000011407/ENSDARG00000031678/ENSDARG00000069093/ENSDARG00000052063/ENSDARG00000052061/ENSDARG00000089769/ENSDARG00000030215	col5a1/col4a1/CABZ01063602.1/col11a1b/col1a1b/col1a2/col4a2/fbn2b/emilin1b/col2a1b/col5a2a/col2a1a/col4a5/col4a6/hapln1a/matn1	16	0	16		ENSDARG00000012593/ENSDARG00000055009/ENSDARG00000102395/ENSDARG00000009014/ENSDARG00000035809/ENSDARG00000020007/ENSDARG00000104110/ENSDARG00000098237/ENSDARG00000026166/ENSDARG00000011407/ENSDARG00000031678/ENSDARG00000069093/ENSDARG00000052063/ENSDARG00000052061/ENSDARG00000089769/ENSDARG00000030215
MF	GO:0003779	actin binding	1.16158754583547e-06	0.000376354364850691	ENSDARG00000076075/ENSDARG00000067997/ENSDARG00000104478/ENSDARG00000011615/ENSDARG00000056090/ENSDARG00000067701/ENSDARG00000076229/ENSDARG00000001431/ENSDARG00000099959/ENSDARG00000044968/ENSDARG00000009782/ENSDARG00000077293/ENSDARG00000013755/ENSDARG00000099871/ENSDARG00000088440/ENSDARG00000094760/ENSDARG00000062590/ENSDARG00000028213/ENSDARG00000067990/ENSDARG00000099672/ENSDARG00000003081/…	myh7ba/myhz1.3/cap2/mybpc3/capza1b/myoz3a/mkl1b/actn3b/smyhc1/vcla/myh11a/synpo2la/actn3a/myo7aa/ssh2a/si:dkey-125i10.3/pleca/ttn.2/myhz1.1/capgb/mybphb/sptb/mical2b/msna/scin/si:ch211-137a8.2/obsl1b/tpm4a/daam2/cald1b/wipf1b/mybpc2b/tnnc1b/myh7bb/abrab/cfl2/synpo2lb/synpo2b/myhz2/dmd/actr2b/myoz2a/myh9b/scinla/myo1hb/si:ch73-362m14.4/gas2l3/triobpa/tmod4/tln1/MYO1D/zgc:86896/shtn1/myh7l/si:dkey-…	57	7	50	ENSDARG00000076229/ENSDARG00000094760/ENSDARG00000020395/ENSDARG00000078603/ENSDARG00000023940/ENSDARG00000075870/ENSDARG00000039697	ENSDARG00000076075/ENSDARG00000067997/ENSDARG00000104478/ENSDARG00000011615/ENSDARG00000056090/ENSDARG00000067701/ENSDARG00000001431/ENSDARG00000099959/ENSDARG00000044968/ENSDARG00000009782/ENSDARG00000077293/ENSDARG00000013755/ENSDARG00000099871/ENSDARG00000088440/ENSDARG00000062590/ENSDARG00000028213/ENSDARG00000067990/ENSDARG00000099672/ENSDARG00000003081/ENSDARG00000030490/ENSDARG00000058128/…
MF	GO:0051015	actin filament binding	1.10944075702841e-05	0.00239639203518136	ENSDARG00000076075/ENSDARG00000067997/ENSDARG00000011615/ENSDARG00000099959/ENSDARG00000044968/ENSDARG00000009782/ENSDARG00000099871/ENSDARG00000094760/ENSDARG00000028213/ENSDARG00000067990/ENSDARG00000099672/ENSDARG00000003081/ENSDARG00000010728/ENSDARG00000068926/ENSDARG00000077388/ENSDARG00000023963/ENSDARG00000021265/ENSDARG00000037539/ENSDARG00000035322/ENSDARG00000012944/ENSDARG00000001014/…	myh7ba/myhz1.3/mybpc3/smyhc1/vcla/myh11a/myo7aa/si:dkey-125i10.3/ttn.2/myhz1.1/capgb/mybphb/scin/si:ch211-137a8.2/obsl1b/tpm4a/mybpc2b/tnnc1b/myh7bb/myhz2/myh9b/scinla/triobpa/tmod4/tln1/zgc:86896/shtn1/myh7l/si:dkey-110c1.10	29	3	26	ENSDARG00000094760/ENSDARG00000075870/ENSDARG00000039697	ENSDARG00000076075/ENSDARG00000067997/ENSDARG00000011615/ENSDARG00000099959/ENSDARG00000044968/ENSDARG00000009782/ENSDARG00000099871/ENSDARG00000028213/ENSDARG00000067990/ENSDARG00000099672/ENSDARG00000003081/ENSDARG00000010728/ENSDARG00000068926/ENSDARG00000077388/ENSDARG00000023963/ENSDARG00000021265/ENSDARG00000037539/ENSDARG00000035322/ENSDARG00000012944/ENSDARG00000001014/ENSDARG00000102415/…
MF	GO:0004312	fatty acid synthase activity	8.45368583179881e-05	0.0136949710475141	ENSDARG00000027495/ENSDARG00000100185/ENSDARG00000103735/ENSDARG00000099960/ENSDARG00000038639/ENSDARG00000069279/ENSDARG00000016613	elovl4b/elovl7b/elovl1b/elovl1a/elovl6l/elovl7a/mcat	7	1	6	ENSDARG00000069279	ENSDARG00000027495/ENSDARG00000100185/ENSDARG00000103735/ENSDARG00000099960/ENSDARG00000038639/ENSDARG00000016613
MF	GO:0097493	structural molecule activity conferring elasticity	0.000152136257525322	0.0197168589752818	ENSDARG00000011615/ENSDARG00000028213/ENSDARG00000003081/ENSDARG00000077388/ENSDARG00000021265/ENSDARG00000026166	mybpc3/ttn.2/mybphb/obsl1b/mybpc2b/emilin1b	6	0	6		ENSDARG00000011615/ENSDARG00000028213/ENSDARG00000003081/ENSDARG00000077388/ENSDARG00000021265/ENSDARG00000026166
MF	GO:0044877	protein-containing complex binding	0.000212410404096634	0.0229403236424364	ENSDARG00000076075/ENSDARG00000067997/ENSDARG00000011615/ENSDARG00000044894/ENSDARG00000019815/ENSDARG00000099959/ENSDARG00000012066/ENSDARG00000044968/ENSDARG00000071586/ENSDARG00000009782/ENSDARG00000037099/ENSDARG00000099871/ENSDARG00000075571/ENSDARG00000005629/ENSDARG00000094760/ENSDARG00000076685/ENSDARG00000028213/ENSDARG00000067990/ENSDARG00000099672/ENSDARG00000003081/ENSDARG00000010728/…	myh7ba/myhz1.3/mybpc3/zgc:113307/fn1a/smyhc1/dcn/vcla/tgfbi/myh11a/irs2a/myo7aa/bicd2/smyd2b/si:dkey-125i10.3/wisp1b/ttn.2/myhz1.1/capgb/mybphb/scin/si:ch211-137a8.2/obsl1b/tpm4a/denr/aspn/gnat2/mybpc2b/tnnc1b/myh7bb/si:ch73-335l21.1/myhz2/myh9b/scinla/gpnmb/cpeb1b/ecm2/BX569798.1/triobpa/tmod4/cpeb3/tln1/lum/eif5a/zgc:86896/shtn1/myh7l/si:dkey-110c1.10/grb10b	49	6	43	ENSDARG00000044894/ENSDARG00000094760/ENSDARG00000036414/ENSDARG00000037619/ENSDARG00000075870/ENSDARG00000039697	ENSDARG00000076075/ENSDARG00000067997/ENSDARG00000011615/ENSDARG00000019815/ENSDARG00000099959/ENSDARG00000012066/ENSDARG00000044968/ENSDARG00000071586/ENSDARG00000009782/ENSDARG00000037099/ENSDARG00000099871/ENSDARG00000075571/ENSDARG00000005629/ENSDARG00000076685/ENSDARG00000028213/ENSDARG00000067990/ENSDARG00000099672/ENSDARG00000003081/ENSDARG00000010728/ENSDARG00000068926/ENSDARG00000077388/…
MF	GO:0009922	fatty acid elongase activity	0.000281380618913034	0.0260478058650923	ENSDARG00000027495/ENSDARG00000100185/ENSDARG00000103735/ENSDARG00000099960/ENSDARG00000038639/ENSDARG00000069279	elovl4b/elovl7b/elovl1b/elovl1a/elovl6l/elovl7a	6	1	5	ENSDARG00000069279	ENSDARG00000027495/ENSDARG00000100185/ENSDARG00000103735/ENSDARG00000099960/ENSDARG00000038639
MF	GO:0102336	3-oxo-arachidoyl-CoA synthase activity	0.000483320019444546	0.0284175504773053	ENSDARG00000027495/ENSDARG00000100185/ENSDARG00000103735/ENSDARG00000099960/ENSDARG00000038639/ENSDARG00000069279	elovl4b/elovl7b/elovl1b/elovl1a/elovl6l/elovl7a	6	1	5	ENSDARG00000069279	ENSDARG00000027495/ENSDARG00000100185/ENSDARG00000103735/ENSDARG00000099960/ENSDARG00000038639
MF	GO:0102337	3-oxo-cerotoyl-CoA synthase activity	0.000483320019444546	0.0284175504773053	ENSDARG00000027495/ENSDARG00000100185/ENSDARG00000103735/ENSDARG00000099960/ENSDARG00000038639/ENSDARG00000069279	elovl4b/elovl7b/elovl1b/elovl1a/elovl6l/elovl7a	6	1	5	ENSDARG00000069279	ENSDARG00000027495/ENSDARG00000100185/ENSDARG00000103735/ENSDARG00000099960/ENSDARG00000038639
MF	GO:0102338	3-oxo-lignoceronyl-CoA synthase activity	0.000483320019444546	0.0284175504773053	ENSDARG00000027495/ENSDARG00000100185/ENSDARG00000103735/ENSDARG00000099960/ENSDARG00000038639/ENSDARG00000069279	elovl4b/elovl7b/elovl1b/elovl1a/elovl6l/elovl7a	6	1	5	ENSDARG00000069279	ENSDARG00000027495/ENSDARG00000100185/ENSDARG00000103735/ENSDARG00000099960/ENSDARG00000038639
MF	GO:0102756	very-long-chain 3-ketoacyl-CoA synthase activity	0.000483320019444546	0.0284175504773053	ENSDARG00000027495/ENSDARG00000100185/ENSDARG00000103735/ENSDARG00000099960/ENSDARG00000038639/ENSDARG00000069279	elovl4b/elovl7b/elovl1b/elovl1a/elovl6l/elovl7a	6	1	5	ENSDARG00000069279	ENSDARG00000027495/ENSDARG00000100185/ENSDARG00000103735/ENSDARG00000099960/ENSDARG00000038639
MF	GO:0015248	sterol transporter activity	0.000570105179328656	0.0284175504773053	ENSDARG00000006137/ENSDARG00000069375/ENSDARG00000012076/ENSDARG00000063475/ENSDARG00000094929/ENSDARG00000078068/ENSDARG00000058574	star/zgc:162608/apoa1a/abcg1/apoa4b.3/abcg4b/abcg2c	7	5	2	ENSDARG00000006137/ENSDARG00000069375/ENSDARG00000063475/ENSDARG00000094929/ENSDARG00000078068	ENSDARG00000012076/ENSDARG00000058574
MF	GO:0017127	cholesterol transporter activity	0.000570105179328656	0.0284175504773053	ENSDARG00000006137/ENSDARG00000069375/ENSDARG00000012076/ENSDARG00000063475/ENSDARG00000094929/ENSDARG00000078068/ENSDARG00000058574	star/zgc:162608/apoa1a/abcg1/apoa4b.3/abcg4b/abcg2c	7	5	2	ENSDARG00000006137/ENSDARG00000069375/ENSDARG00000063475/ENSDARG00000094929/ENSDARG00000078068	ENSDARG00000012076/ENSDARG00000058574
