# Supplementary material for: Transcriptomic Profiling of Zebrafish Mutant for cdkl5 Reveals Dysregulated Gene Expression Associated with Neuronal, Muscle, Visual and Skeletal Development
Source: Int J Mol Sci. 2025 Jun 24;26(13):6069. doi: 10.3390/ijms26136069 (PMC12250029; doi:10.3390/ijms26136069)
Supplement: Supplementary file 1 [file ijms-26-06069-s001.zip › Supplementary Table S4.xlsx]

## Sheet: Supplementary Table S4
Supplementary Table S4. List of significantly enriched GO terms (all DEGs) in cdkl5-/- versus WT siblings at 35 days post-fertilization.
Category	GO ID	Description	p-value	padj	Gene ID	Gene name	No. of genes			Gene ID
							Total	Upregulated	Downregulated	Upregulated	Downregulated
BP	GO:0007601	visual perception	2.52291712603008e-13	6.98595752197729e-10	ENSDARG00000044861/ENSDARG00000044862/ENSDARG00000069826/ENSDARG00000076790/ENSDARG00000069827/ENSDARG00000030349/ENSDARG00000057460/ENSDARG00000044672/ENSDARG00000087301/ENSDARG00000012499/ENSDARG00000016421/ENSDARG00000040738/ENSDARG00000069817/ENSDARG00000115701/ENSDARG00000086917/ENSDARG00000116164/ENSDARG00000086658/ENSDARG00000097008/ENSDARG00000088823/ENSDARG00000115234/ENSDARG00000117097/…	opn1lw2/opn1lw1/crygm2d15/crygm2d16/crygm2d11/cryba2a/crygm2d13/parapinopsinb/crygm2d14/per1b/crygm1/zgc_153846/crygm2d17/crygm2d9/crygm2d2/crygm2d8/crygm2d21/opn1mw1/crygm2d3/crygm2b/crygm2c/cryba2b/rom1a/crygm2d10/rho/RGS9BP/crybgx/cryba4/cryba1l2/rom1b/crygm2d20/crygm3/crygm2d1/crygmxl2/rgra/crygm2d17/crygm2f/aipl1/pde6gb/grk1a/arr3b/gucy2f/lum/lamb1a/crygm7/crygm2d4/pde6ga/rhol/opn1sw1/grm6b/…	60	42	18	ENSDARG00000069826/ENSDARG00000076790/ENSDARG00000069827/ENSDARG00000030349/ENSDARG00000057460/ENSDARG00000044672/ENSDARG00000087301/ENSDARG00000016421/ENSDARG00000040738/ENSDARG00000069817/ENSDARG00000115701/ENSDARG00000086917/ENSDARG00000116164/ENSDARG00000086658/ENSDARG00000097008/ENSDARG00000088823/ENSDARG00000115234/ENSDARG00000117097/ENSDARG00000041925/ENSDARG00000087765/ENSDARG00000086756/…	ENSDARG00000044861/ENSDARG00000044862/ENSDARG00000012499/ENSDARG00000019752/ENSDARG00000002193/ENSDARG00000026926/ENSDARG00000101984/ENSDARG00000058803/ENSDARG00000025504/ENSDARG00000045580/ENSDARG00000101209/ENSDARG00000070666/ENSDARG00000045677/ENSDARG00000025671/ENSDARG00000041301/ENSDARG00000000638/ENSDARG00000012125/ENSDARG00000011989
BP	GO:0050953	sensory perception of light stimulus	1.14262653601864e-12	1.50969533955417e-09	ENSDARG00000044861/ENSDARG00000044862/ENSDARG00000069826/ENSDARG00000076790/ENSDARG00000069827/ENSDARG00000030349/ENSDARG00000057460/ENSDARG00000044672/ENSDARG00000087301/ENSDARG00000012499/ENSDARG00000016421/ENSDARG00000040738/ENSDARG00000069817/ENSDARG00000115701/ENSDARG00000086917/ENSDARG00000116164/ENSDARG00000086658/ENSDARG00000097008/ENSDARG00000088823/ENSDARG00000115234/ENSDARG00000117097/…	opn1lw2/opn1lw1/crygm2d15/crygm2d16/crygm2d11/cryba2a/crygm2d13/parapinopsinb/crygm2d14/per1b/crygm1/zgc_153846/crygm2d17/crygm2d9/crygm2d2/crygm2d8/crygm2d21/opn1mw1/crygm2d3/crygm2b/crygm2c/cryba2b/rom1a/crygm2d10/rho/RGS9BP/crybgx/cryba4/cryba1l2/rom1b/crygm2d20/crygm3/crygm2d1/crygmxl2/rgra/crygm2d17/crygm2f/aipl1/pde6gb/grk1a/arr3b/gucy2f/lum/lamb1a/crygm7/crygm2d4/pde6ga/rhol/opn1sw1/grm6b/…	60	42	18	ENSDARG00000069826/ENSDARG00000076790/ENSDARG00000069827/ENSDARG00000030349/ENSDARG00000057460/ENSDARG00000044672/ENSDARG00000087301/ENSDARG00000016421/ENSDARG00000040738/ENSDARG00000069817/ENSDARG00000115701/ENSDARG00000086917/ENSDARG00000116164/ENSDARG00000086658/ENSDARG00000097008/ENSDARG00000088823/ENSDARG00000115234/ENSDARG00000117097/ENSDARG00000041925/ENSDARG00000087765/ENSDARG00000086756/…	ENSDARG00000044861/ENSDARG00000044862/ENSDARG00000012499/ENSDARG00000019752/ENSDARG00000002193/ENSDARG00000026926/ENSDARG00000101984/ENSDARG00000058803/ENSDARG00000025504/ENSDARG00000045580/ENSDARG00000101209/ENSDARG00000070666/ENSDARG00000045677/ENSDARG00000025671/ENSDARG00000041301/ENSDARG00000000638/ENSDARG00000012125/ENSDARG00000011989
BP	GO:0001654	eye development	1.63563958781601e-12	1.50969533955417e-09	ENSDARG00000069826/ENSDARG00000076790/ENSDARG00000069827/ENSDARG00000030349/ENSDARG00000057460/ENSDARG00000087301/ENSDARG00000012499/ENSDARG00000016421/ENSDARG00000040738/ENSDARG00000069817/ENSDARG00000115701/ENSDARG00000086917/ENSDARG00000021924/ENSDARG00000116164/ENSDARG00000086658/ENSDARG00000029688/ENSDARG00000023861/ENSDARG00000088823/ENSDARG00000002235/ENSDARG00000002937/ENSDARG00000115234/…	crygm2d15/crygm2d16/crygm2d11/cryba2a/crygm2d13/crygm2d14/per1b/crygm1/zgc_153846/crygm2d17/crygm2d9/crygm2d2/hsp70.3/crygm2d8/crygm2d21/hsp70.1/dnase1l1l/crygm2d3/mmp14a/meis1a/crygm2b/crygm2c/cryba2b/cdc42/crygm2d10/tspan12/hsp70.2/odc1/tmx3a/prickle1a/crybgx/cryba4/cryba1l2/crygm2d20/crygm3/crygm2d1/crygmxl2/nek2/cib2/crygm2d17/arl6ip1/mbnl2/crygm2f/slbp/adcyap1b/sox9b/atp6v1e1b/gnrh3/obscnb/p…	98	50	48	ENSDARG00000069826/ENSDARG00000076790/ENSDARG00000069827/ENSDARG00000030349/ENSDARG00000057460/ENSDARG00000087301/ENSDARG00000016421/ENSDARG00000040738/ENSDARG00000069817/ENSDARG00000115701/ENSDARG00000086917/ENSDARG00000116164/ENSDARG00000086658/ENSDARG00000023861/ENSDARG00000088823/ENSDARG00000115234/ENSDARG00000117097/ENSDARG00000041925/ENSDARG00000087765/ENSDARG00000038894/ENSDARG00000036140/…	ENSDARG00000012499/ENSDARG00000021924/ENSDARG00000029688/ENSDARG00000002235/ENSDARG00000002937/ENSDARG00000044573/ENSDARG00000032389/ENSDARG00000092362/ENSDARG00000007377/ENSDARG00000040649/ENSDARG00000054578/ENSDARG00000018460/ENSDARG00000043923/ENSDARG00000022101/ENSDARG00000010583/ENSDARG00000045580/ENSDARG00000105112/ENSDARG00000101209/ENSDARG00000101831/ENSDARG00000037677/ENSDARG00000020053/…
BP	GO:0061061	muscle structure development	4.6819228965033e-12	3.24106112510441e-09	ENSDARG00000001431/ENSDARG00000101777/ENSDARG00000063682/ENSDARG00000006757/ENSDARG00000102490/ENSDARG00000009418/ENSDARG00000002084/ENSDARG00000009280/ENSDARG00000079637/ENSDARG00000079605/ENSDARG00000032630/ENSDARG00000036371/ENSDARG00000058656/ENSDARG00000030110/ENSDARG00000056621/ENSDARG00000099974/ENSDARG00000077722/ENSDARG00000099959/ENSDARG00000057011/ENSDARG00000031809/ENSDARG00000014196/…	actn3b/pdlim5a/fhod3a/klhl41b/asb2b/mef2cb/lamb2/smyd1a/alpk2/prmt5/neb/acta1a/desma/myod1/ctcf/ldb3b/ppp2r3a/smyhc1/dpm1/rbm24b/myl1/tnnt3b/myhz2/synpo2lb/smyhc2/CABZ01078594.1/dmd/myf6/ldb3a/capzb/acta1b/pxna/cbfb/mef2ca/actn3a/fxr1/dag1/mef2aa/mbnl2/arhgef28a/zgc_165653/gli1/myofl/atp1a2a/mef2d/obscnb/lama4/mybpc3/myl13/capn3a/myo5b/cmlc1/myl7/csrp2/postnb/lamb1a/inpp5kb/runx1/nkd1/tmod4/homer…	88	11	77	ENSDARG00000079605/ENSDARG00000099959/ENSDARG00000057011/ENSDARG00000041864/ENSDARG00000019096/ENSDARG00000011961/ENSDARG00000078618/ENSDARG00000055154/ENSDARG00000045612/ENSDARG00000077261/ENSDARG00000030980	ENSDARG00000001431/ENSDARG00000101777/ENSDARG00000063682/ENSDARG00000006757/ENSDARG00000102490/ENSDARG00000009418/ENSDARG00000002084/ENSDARG00000009280/ENSDARG00000079637/ENSDARG00000032630/ENSDARG00000036371/ENSDARG00000058656/ENSDARG00000030110/ENSDARG00000056621/ENSDARG00000099974/ENSDARG00000077722/ENSDARG00000031809/ENSDARG00000014196/ENSDARG00000068457/ENSDARG00000012944/ENSDARG00000078696/…
BP	GO:0043010	camera-type eye development	5.99843256426701e-12	3.32193195409107e-09	ENSDARG00000069826/ENSDARG00000076790/ENSDARG00000069827/ENSDARG00000030349/ENSDARG00000057460/ENSDARG00000087301/ENSDARG00000012499/ENSDARG00000016421/ENSDARG00000040738/ENSDARG00000069817/ENSDARG00000115701/ENSDARG00000086917/ENSDARG00000021924/ENSDARG00000116164/ENSDARG00000086658/ENSDARG00000029688/ENSDARG00000023861/ENSDARG00000088823/ENSDARG00000002235/ENSDARG00000115234/ENSDARG00000117097/…	crygm2d15/crygm2d16/crygm2d11/cryba2a/crygm2d13/crygm2d14/per1b/crygm1/zgc_153846/crygm2d17/crygm2d9/crygm2d2/hsp70.3/crygm2d8/crygm2d21/hsp70.1/dnase1l1l/crygm2d3/mmp14a/crygm2b/crygm2c/cryba2b/cdc42/crygm2d10/tspan12/hsp70.2/prickle1a/crybgx/cryba4/cryba1l2/crygm2d20/crygm3/crygm2d1/crygmxl2/cib2/crygm2d17/arl6ip1/crygm2f/slbp/adcyap1b/sox9b/atp6v1e1b/gnrh3/obscnb/pard3ab/lum/ntn1a/inpp5kb/cryg…	86	47	39	ENSDARG00000069826/ENSDARG00000076790/ENSDARG00000069827/ENSDARG00000030349/ENSDARG00000057460/ENSDARG00000087301/ENSDARG00000016421/ENSDARG00000040738/ENSDARG00000069817/ENSDARG00000115701/ENSDARG00000086917/ENSDARG00000116164/ENSDARG00000086658/ENSDARG00000023861/ENSDARG00000088823/ENSDARG00000115234/ENSDARG00000117097/ENSDARG00000041925/ENSDARG00000087765/ENSDARG00000036140/ENSDARG00000024548/…	ENSDARG00000012499/ENSDARG00000021924/ENSDARG00000029688/ENSDARG00000002235/ENSDARG00000044573/ENSDARG00000032389/ENSDARG00000092362/ENSDARG00000040649/ENSDARG00000054578/ENSDARG00000043923/ENSDARG00000022101/ENSDARG00000010583/ENSDARG00000045580/ENSDARG00000105112/ENSDARG00000101831/ENSDARG00000037677/ENSDARG00000075707/ENSDARG00000077226/ENSDARG00000087893/ENSDARG00000057074/ENSDARG00000003684/…
BP	GO:0002088	lens development in camera-type eye	2.04976439029525e-11	9.45966266121259e-09	ENSDARG00000069826/ENSDARG00000076790/ENSDARG00000069827/ENSDARG00000030349/ENSDARG00000057460/ENSDARG00000087301/ENSDARG00000016421/ENSDARG00000040738/ENSDARG00000069817/ENSDARG00000115701/ENSDARG00000086917/ENSDARG00000116164/ENSDARG00000086658/ENSDARG00000023861/ENSDARG00000088823/ENSDARG00000115234/ENSDARG00000117097/ENSDARG00000041925/ENSDARG00000087765/ENSDARG00000036140/ENSDARG00000024548/…	crygm2d15/crygm2d16/crygm2d11/cryba2a/crygm2d13/crygm2d14/crygm1/zgc_153846/crygm2d17/crygm2d9/crygm2d2/crygm2d8/crygm2d21/dnase1l1l/crygm2d3/crygm2b/crygm2c/cryba2b/crygm2d10/crybgx/cryba4/cryba1l2/crygm2d20/crygm3/crygm2d1/crygmxl2/crygm2d17/crygm2f/crygm7/crygm2d4/crygm2e/crybb3/lgsn/crygm2a/crygm2d5/ptk2ab/pax6b/copz1/itga5	39	35	4	ENSDARG00000069826/ENSDARG00000076790/ENSDARG00000069827/ENSDARG00000030349/ENSDARG00000057460/ENSDARG00000087301/ENSDARG00000016421/ENSDARG00000040738/ENSDARG00000069817/ENSDARG00000115701/ENSDARG00000086917/ENSDARG00000116164/ENSDARG00000086658/ENSDARG00000023861/ENSDARG00000088823/ENSDARG00000115234/ENSDARG00000117097/ENSDARG00000041925/ENSDARG00000087765/ENSDARG00000036140/ENSDARG00000024548/…	ENSDARG00000041301/ENSDARG00000004672/ENSDARG00000045936/ENSDARG00000006353
BP	GO:0007423	sensory organ development	1.6793509414089e-09	6.64303250965891e-07	ENSDARG00000069826/ENSDARG00000076790/ENSDARG00000069827/ENSDARG00000030349/ENSDARG00000057460/ENSDARG00000087301/ENSDARG00000012499/ENSDARG00000016421/ENSDARG00000040738/ENSDARG00000069817/ENSDARG00000115701/ENSDARG00000086917/ENSDARG00000021924/ENSDARG00000116164/ENSDARG00000086658/ENSDARG00000029688/ENSDARG00000023861/ENSDARG00000088823/ENSDARG00000002235/ENSDARG00000002937/ENSDARG00000115234/…	crygm2d15/crygm2d16/crygm2d11/cryba2a/crygm2d13/crygm2d14/per1b/crygm1/zgc_153846/crygm2d17/crygm2d9/crygm2d2/hsp70.3/crygm2d8/crygm2d21/hsp70.1/dnase1l1l/crygm2d3/mmp14a/meis1a/crygm2b/crygm2c/cryba2b/lrp5/cdc42/crygm2d10/eya1/tspan12/hsp70.2/odc1/tmx3a/prickle1a/crybgx/cryba4/cryba1l2/anos1b/crygm2d20/crygm3/crygm2d1/crygmxl2/nek2/cib2/crygm2d17/arl6ip1/mbnl2/crygm2f/slbp/tfap2c/adcyap1b/sox9b/…	114	53	61	ENSDARG00000069826/ENSDARG00000076790/ENSDARG00000069827/ENSDARG00000030349/ENSDARG00000057460/ENSDARG00000087301/ENSDARG00000016421/ENSDARG00000040738/ENSDARG00000069817/ENSDARG00000115701/ENSDARG00000086917/ENSDARG00000116164/ENSDARG00000086658/ENSDARG00000023861/ENSDARG00000088823/ENSDARG00000115234/ENSDARG00000117097/ENSDARG00000041925/ENSDARG00000087765/ENSDARG00000038894/ENSDARG00000036140/…	ENSDARG00000012499/ENSDARG00000021924/ENSDARG00000029688/ENSDARG00000002235/ENSDARG00000002937/ENSDARG00000006921/ENSDARG00000044573/ENSDARG00000014259/ENSDARG00000032389/ENSDARG00000092362/ENSDARG00000007377/ENSDARG00000040649/ENSDARG00000004932/ENSDARG00000054578/ENSDARG00000018460/ENSDARG00000040606/ENSDARG00000043923/ENSDARG00000071395/ENSDARG00000022101/ENSDARG00000010583/ENSDARG00000045580/…
BP	GO:0007517	muscle organ development	3.56318317434076e-08	1.2333067762187e-05	ENSDARG00000006757/ENSDARG00000002084/ENSDARG00000009280/ENSDARG00000079605/ENSDARG00000036371/ENSDARG00000058656/ENSDARG00000030110/ENSDARG00000056621/ENSDARG00000031809/ENSDARG00000014196/ENSDARG00000012944/ENSDARG00000078696/ENSDARG00000008487/ENSDARG00000029830/ENSDARG00000056322/ENSDARG00000055618/ENSDARG00000088590/ENSDARG00000022968/ENSDARG00000016153/ENSDARG00000018460/ENSDARG00000060415/…	klhl41b/lamb2/smyd1a/prmt5/acta1a/desma/myod1/ctcf/rbm24b/myl1/myhz2/synpo2lb/dmd/myf6/ldb3a/acta1b/pxna/fxr1/dag1/mbnl2/arhgef28a/atp1a2a/lama4/mybpc3/myl13/myo5b/postnb/lamb1a/inpp5kb/runx1/lama2/gli2a/dysf/arrb2b/slc8a4a/sox6/mybpc1/pygma/ambra1a/tln1/tmem182b/col6a2/marcksa/pygmb/hspg2/klf2b	46	3	43	ENSDARG00000079605/ENSDARG00000078618/ENSDARG00000055154	ENSDARG00000006757/ENSDARG00000002084/ENSDARG00000009280/ENSDARG00000036371/ENSDARG00000058656/ENSDARG00000030110/ENSDARG00000056621/ENSDARG00000031809/ENSDARG00000014196/ENSDARG00000012944/ENSDARG00000078696/ENSDARG00000008487/ENSDARG00000029830/ENSDARG00000056322/ENSDARG00000055618/ENSDARG00000088590/ENSDARG00000022968/ENSDARG00000016153/ENSDARG00000018460/ENSDARG00000060415/ENSDARG00000010472/…
BP	GO:0015893	drug transport	1.55839060696874e-07	4.79464843410716e-05	ENSDARG00000013749/ENSDARG00000027355/ENSDARG00000014169/ENSDARG00000027065/ENSDARG00000059805/ENSDARG00000046012/ENSDARG00000069478/ENSDARG00000087390/ENSDARG00000014587/ENSDARG00000062467/ENSDARG00000001912/ENSDARG00000042737/ENSDARG00000102453/ENSDARG00000088330/ENSDARG00000031463/ENSDARG00000025206/ENSDARG00000115405/ENSDARG00000089124/ENSDARG00000102362/ENSDARG00000089475/ENSDARG00000011091/…	slc25a55b/slc25a4/SYT2/slc38a3a/slc25a38a/slc47a1/slc13a3/hbbe1.3/slc38a5b/stra6l/drd4-rs/slc52a3/slc1a2b/hbae1.3/syt6b/syt2a/hbbe1.2/hbae1.3/slc25a12/hbae1.1/drd2b/si_ch73-196l6.5/slc47a4/slc25a5/slc1a1/cygb1/slc1a3a/syt6a/slc13a5a/syt12/tcnbb/hbae3/slc1a8a/slc1a3b/syt11b/slc5a6a/slc25a11/tcn2/slc6a9/slc52a2/slc19a1	41	28	13	ENSDARG00000014169/ENSDARG00000027065/ENSDARG00000059805/ENSDARG00000046012/ENSDARG00000069478/ENSDARG00000087390/ENSDARG00000062467/ENSDARG00000001912/ENSDARG00000042737/ENSDARG00000088330/ENSDARG00000031463/ENSDARG00000025206/ENSDARG00000115405/ENSDARG00000089124/ENSDARG00000089475/ENSDARG00000011091/ENSDARG00000062502/ENSDARG00000079340/ENSDARG00000020212/ENSDARG00000101776/ENSDARG00000091996/…	ENSDARG00000013749/ENSDARG00000027355/ENSDARG00000014587/ENSDARG00000102453/ENSDARG00000102362/ENSDARG00000092553/ENSDARG00000099371/ENSDARG00000104431/ENSDARG00000076730/ENSDARG00000077691/ENSDARG00000043148/ENSDARG00000035741/ENSDARG00000018534
BP	GO:0055001	muscle cell development	3.14704881190022e-07	8.71417816015172e-05	ENSDARG00000001431/ENSDARG00000063682/ENSDARG00000006757/ENSDARG00000102490/ENSDARG00000009418/ENSDARG00000009280/ENSDARG00000079637/ENSDARG00000079605/ENSDARG00000032630/ENSDARG00000036371/ENSDARG00000058656/ENSDARG00000077722/ENSDARG00000099959/ENSDARG00000068457/ENSDARG00000012944/ENSDARG00000103969/ENSDARG00000008487/ENSDARG00000100252/ENSDARG00000055618/ENSDARG00000040917/ENSDARG00000029764/…	actn3b/fhod3a/klhl41b/asb2b/mef2cb/smyd1a/alpk2/prmt5/neb/acta1a/desma/ppp2r3a/smyhc1/tnnt3b/myhz2/smyhc2/dmd/capzb/acta1b/cbfb/mef2ca/actn3a/dag1/mef2aa/zgc_165653/mef2d/obscnb/capn3a/cmlc1/myl7/csrp2/inpp5kb/tmod4/gli2a/dysf/cav3/lrrc10/mybpc1/pygma/ambra1a/tln1/pygmb/lmod1b/csrp1b/WDR1	45	9	36	ENSDARG00000079605/ENSDARG00000099959/ENSDARG00000041864/ENSDARG00000019096/ENSDARG00000011961/ENSDARG00000078618/ENSDARG00000045612/ENSDARG00000077261/ENSDARG00000030980	ENSDARG00000001431/ENSDARG00000063682/ENSDARG00000006757/ENSDARG00000102490/ENSDARG00000009418/ENSDARG00000009280/ENSDARG00000079637/ENSDARG00000032630/ENSDARG00000036371/ENSDARG00000058656/ENSDARG00000077722/ENSDARG00000068457/ENSDARG00000012944/ENSDARG00000103969/ENSDARG00000008487/ENSDARG00000100252/ENSDARG00000055618/ENSDARG00000040917/ENSDARG00000029764/ENSDARG00000013755/ENSDARG00000016153/…
BP	GO:0042692	muscle cell differentiation	9.48678460728002e-07	0.000229341289254276	ENSDARG00000001431/ENSDARG00000063682/ENSDARG00000006757/ENSDARG00000102490/ENSDARG00000009418/ENSDARG00000009280/ENSDARG00000079637/ENSDARG00000079605/ENSDARG00000032630/ENSDARG00000036371/ENSDARG00000058656/ENSDARG00000077722/ENSDARG00000099959/ENSDARG00000031809/ENSDARG00000068457/ENSDARG00000012944/ENSDARG00000103969/ENSDARG00000008487/ENSDARG00000100252/ENSDARG00000055618/ENSDARG00000040917/…	actn3b/fhod3a/klhl41b/asb2b/mef2cb/smyd1a/alpk2/prmt5/neb/acta1a/desma/ppp2r3a/smyhc1/rbm24b/tnnt3b/myhz2/smyhc2/dmd/capzb/acta1b/cbfb/mef2ca/actn3a/dag1/mef2aa/zgc_165653/gli1/myofl/mef2d/obscnb/capn3a/cmlc1/myl7/csrp2/inpp5kb/tmod4/gli2a/igf2a/dysf/cav3/lrrc10/prdm1a/sox6/mybpc1/pygma/ambra1a/tln1/pygmb/lmod1b/csrp1b/WDR1/mrtfbb	52	9	43	ENSDARG00000079605/ENSDARG00000099959/ENSDARG00000041864/ENSDARG00000019096/ENSDARG00000011961/ENSDARG00000078618/ENSDARG00000045612/ENSDARG00000077261/ENSDARG00000030980	ENSDARG00000001431/ENSDARG00000063682/ENSDARG00000006757/ENSDARG00000102490/ENSDARG00000009418/ENSDARG00000009280/ENSDARG00000079637/ENSDARG00000032630/ENSDARG00000036371/ENSDARG00000058656/ENSDARG00000077722/ENSDARG00000031809/ENSDARG00000068457/ENSDARG00000012944/ENSDARG00000103969/ENSDARG00000008487/ENSDARG00000100252/ENSDARG00000055618/ENSDARG00000040917/ENSDARG00000029764/ENSDARG00000013755/…
BP	GO:0030036	actin cytoskeleton organization	1.06926694773287e-06	0.000229341289254276	ENSDARG00000040362/ENSDARG00000001431/ENSDARG00000018566/ENSDARG00000101777/ENSDARG00000090785/ENSDARG00000063682/ENSDARG00000041974/ENSDARG00000037747/ENSDARG00000006757/ENSDARG00000102490/ENSDARG00000009280/ENSDARG00000056639/ENSDARG00000032630/ENSDARG00000089340/ENSDARG00000058656/ENSDARG00000055223/ENSDARG00000075608/ENSDARG00000099974/ENSDARG00000062799/ENSDARG00000034240/ENSDARG00000077722/…	ehd2b/actn3b/flnca/pdlim5a/diaph3/fhod3a/brk1/fscn1b/klhl41b/asb2b/smyd1a/carmil2/neb/rhobtb2b/desma/ablim2/mical2a/ldb3b/baiap2a/capza1a/ppp2r3a/tpm1/rflnb/synpo2b/smyhc1/tnnt3b/cdc42/FP325130.1/add3a/shroom2a/synpo2lb/smyhc2/CABZ01078594.1/dmd/enah/ldb3a/cfl2/capzb/cdc42ep1a/svilc/cbfb/mef2ca/lcp1/actn3a/kank1b/tagln2/iqsec2b/mef2aa/EPB41L2/diaph2/wipf1a/zgc_165653/waslb/daam2/mef2d/obscnb/si_d…	122	24	98	ENSDARG00000041974/ENSDARG00000037747/ENSDARG00000089340/ENSDARG00000099959/ENSDARG00000077709/ENSDARG00000055400/ENSDARG00000041864/ENSDARG00000019096/ENSDARG00000011961/ENSDARG00000074443/ENSDARG00000086990/ENSDARG00000032865/ENSDARG00000097683/ENSDARG00000074828/ENSDARG00000011661/ENSDARG00000061603/ENSDARG00000040466/ENSDARG00000024694/ENSDARG00000054389/ENSDARG00000077261/ENSDARG00000030980/…	ENSDARG00000040362/ENSDARG00000001431/ENSDARG00000018566/ENSDARG00000101777/ENSDARG00000090785/ENSDARG00000063682/ENSDARG00000006757/ENSDARG00000102490/ENSDARG00000009280/ENSDARG00000056639/ENSDARG00000032630/ENSDARG00000058656/ENSDARG00000055223/ENSDARG00000075608/ENSDARG00000099974/ENSDARG00000062799/ENSDARG00000034240/ENSDARG00000077722/ENSDARG00000087402/ENSDARG00000093931/ENSDARG00000077157/…
BP	GO:0060537	muscle tissue development	1.07671966786045e-06	0.000229341289254276	ENSDARG00000021265/ENSDARG00000063682/ENSDARG00000006757/ENSDARG00000102490/ENSDARG00000009418/ENSDARG00000009280/ENSDARG00000079637/ENSDARG00000079605/ENSDARG00000032630/ENSDARG00000036371/ENSDARG00000058656/ENSDARG00000056621/ENSDARG00000031809/ENSDARG00000014196/ENSDARG00000012944/ENSDARG00000078696/ENSDARG00000008487/ENSDARG00000056322/ENSDARG00000055618/ENSDARG00000088590/ENSDARG00000029764/…	mybpc2b/fhod3a/klhl41b/asb2b/mef2cb/smyd1a/alpk2/prmt5/neb/acta1a/desma/ctcf/rbm24b/myl1/myhz2/synpo2lb/dmd/ldb3a/acta1b/pxna/mef2ca/fxr1/dag1/atp1a2a/mybpc3/myl13/myo5b/cmlc1/myl7/csrp2/inpp5kb/runx1/smarca4a/slc8a4a/ndrg4/lrrc10/sox6/mybpc1/pygma/eya2/ambra1a/tln1/marcksa/pygmb/hspg2/csrp1b/klf2b	47	7	40	ENSDARG00000079605/ENSDARG00000019096/ENSDARG00000011961/ENSDARG00000078618/ENSDARG00000055154/ENSDARG00000045612/ENSDARG00000030980	ENSDARG00000021265/ENSDARG00000063682/ENSDARG00000006757/ENSDARG00000102490/ENSDARG00000009418/ENSDARG00000009280/ENSDARG00000079637/ENSDARG00000032630/ENSDARG00000036371/ENSDARG00000058656/ENSDARG00000056621/ENSDARG00000031809/ENSDARG00000014196/ENSDARG00000012944/ENSDARG00000078696/ENSDARG00000008487/ENSDARG00000056322/ENSDARG00000055618/ENSDARG00000088590/ENSDARG00000029764/ENSDARG00000022968/…
BP	GO:0030029	actin filament-based process	2.44803680167913e-06	0.000484186707417823	ENSDARG00000040362/ENSDARG00000001431/ENSDARG00000018566/ENSDARG00000101777/ENSDARG00000090785/ENSDARG00000063682/ENSDARG00000041974/ENSDARG00000037747/ENSDARG00000006757/ENSDARG00000102490/ENSDARG00000009280/ENSDARG00000056639/ENSDARG00000032630/ENSDARG00000089340/ENSDARG00000058656/ENSDARG00000055223/ENSDARG00000075608/ENSDARG00000099974/ENSDARG00000062799/ENSDARG00000034240/ENSDARG00000077722/…	ehd2b/actn3b/flnca/pdlim5a/diaph3/fhod3a/brk1/fscn1b/klhl41b/asb2b/smyd1a/carmil2/neb/rhobtb2b/desma/ablim2/mical2a/ldb3b/baiap2a/capza1a/ppp2r3a/tpm1/rflnb/synpo2b/smyhc1/tnnt3b/cdc42/FP325130.1/add3a/shroom2a/synpo2lb/smyhc2/CABZ01078594.1/dmd/enah/ldb3a/cfl2/capzb/cdc42ep1a/svilc/cbfb/mef2ca/lcp1/actn3a/kank1b/tagln2/iqsec2b/mef2aa/EPB41L2/diaph2/wipf1a/zgc_165653/waslb/daam2/mef2d/obscnb/si_d…	124	25	99	ENSDARG00000041974/ENSDARG00000037747/ENSDARG00000089340/ENSDARG00000099959/ENSDARG00000077709/ENSDARG00000055400/ENSDARG00000041864/ENSDARG00000019096/ENSDARG00000011961/ENSDARG00000074443/ENSDARG00000086990/ENSDARG00000032865/ENSDARG00000097683/ENSDARG00000074828/ENSDARG00000011661/ENSDARG00000061603/ENSDARG00000040466/ENSDARG00000024694/ENSDARG00000054389/ENSDARG00000060222/ENSDARG00000077261/…	ENSDARG00000040362/ENSDARG00000001431/ENSDARG00000018566/ENSDARG00000101777/ENSDARG00000090785/ENSDARG00000063682/ENSDARG00000006757/ENSDARG00000102490/ENSDARG00000009280/ENSDARG00000056639/ENSDARG00000032630/ENSDARG00000058656/ENSDARG00000055223/ENSDARG00000075608/ENSDARG00000099974/ENSDARG00000062799/ENSDARG00000034240/ENSDARG00000077722/ENSDARG00000087402/ENSDARG00000093931/ENSDARG00000077157/…
BP	GO:0097435	supramolecular fiber organization	3.07618845230381e-06	0.000567864388295284	ENSDARG00000003146/ENSDARG00000090785/ENSDARG00000063682/ENSDARG00000041974/ENSDARG00000037747/ENSDARG00000006757/ENSDARG00000102490/ENSDARG00000055192/ENSDARG00000009280/ENSDARG00000056639/ENSDARG00000032630/ENSDARG00000089340/ENSDARG00000058656/ENSDARG00000075608/ENSDARG00000062799/ENSDARG00000034240/ENSDARG00000077722/ENSDARG00000087402/ENSDARG00000093931/ENSDARG00000077157/ENSDARG00000099959/…	si_dkey-27m7.4/diaph3/fhod3a/brk1/fscn1b/klhl41b/asb2b/zgc_136930/smyd1a/carmil2/neb/rhobtb2b/desma/mical2a/baiap2a/capza1a/ppp2r3a/tpm1/rflnb/synpo2b/smyhc1/tnnt3b/add3a/shroom2a/synpo2lb/mmp9/bfsp2/smyhc2/sdc2/dmd/enah/cfl2/capzb/cdc42ep1a/svilc/cbfb/mef2ca/zgc_65851/lcp1/kank1b/mef2aa/diaph2/wipf1a/waslb/mef2d/obscnb/lum/capn3a/myo5b/map1aa/CABZ01044731.2/cmlc1/coro6/myl7/csrp2/xirp2b/loxl4/ck…	109	30	79	ENSDARG00000003146/ENSDARG00000041974/ENSDARG00000037747/ENSDARG00000055192/ENSDARG00000089340/ENSDARG00000099959/ENSDARG00000011998/ENSDARG00000012281/ENSDARG00000041864/ENSDARG00000059601/ENSDARG00000019096/ENSDARG00000011961/ENSDARG00000074443/ENSDARG00000086990/ENSDARG00000032865/ENSDARG00000097683/ENSDARG00000074828/ENSDARG00000033655/ENSDARG00000011661/ENSDARG00000061603/ENSDARG00000062173/…	ENSDARG00000090785/ENSDARG00000063682/ENSDARG00000006757/ENSDARG00000102490/ENSDARG00000009280/ENSDARG00000056639/ENSDARG00000032630/ENSDARG00000058656/ENSDARG00000075608/ENSDARG00000062799/ENSDARG00000034240/ENSDARG00000077722/ENSDARG00000087402/ENSDARG00000093931/ENSDARG00000077157/ENSDARG00000068457/ENSDARG00000040874/ENSDARG00000076416/ENSDARG00000078696/ENSDARG00000042816/ENSDARG00000103969/…
BP	GO:0055002	striated muscle cell development	3.83526975417202e-06	0.000663741371831396	ENSDARG00000063682/ENSDARG00000006757/ENSDARG00000102490/ENSDARG00000009418/ENSDARG00000009280/ENSDARG00000079637/ENSDARG00000079605/ENSDARG00000032630/ENSDARG00000036371/ENSDARG00000058656/ENSDARG00000077722/ENSDARG00000099959/ENSDARG00000068457/ENSDARG00000012944/ENSDARG00000103969/ENSDARG00000008487/ENSDARG00000055618/ENSDARG00000040917/ENSDARG00000029764/ENSDARG00000016153/ENSDARG00000031756/…	fhod3a/klhl41b/asb2b/mef2cb/smyd1a/alpk2/prmt5/neb/acta1a/desma/ppp2r3a/smyhc1/tnnt3b/myhz2/smyhc2/dmd/acta1b/cbfb/mef2ca/dag1/mef2aa/mef2d/obscnb/capn3a/cmlc1/myl7/csrp2/inpp5kb/tmod4/gli2a/cav3/lrrc10/mybpc1/pygma/ambra1a/tln1/pygmb/lmod1b/csrp1b/WDR1	40	9	31	ENSDARG00000079605/ENSDARG00000099959/ENSDARG00000041864/ENSDARG00000019096/ENSDARG00000011961/ENSDARG00000078618/ENSDARG00000045612/ENSDARG00000077261/ENSDARG00000030980	ENSDARG00000063682/ENSDARG00000006757/ENSDARG00000102490/ENSDARG00000009418/ENSDARG00000009280/ENSDARG00000079637/ENSDARG00000032630/ENSDARG00000036371/ENSDARG00000058656/ENSDARG00000077722/ENSDARG00000068457/ENSDARG00000012944/ENSDARG00000103969/ENSDARG00000008487/ENSDARG00000055618/ENSDARG00000040917/ENSDARG00000029764/ENSDARG00000016153/ENSDARG00000031756/ENSDARG00000040237/ENSDARG00000022101/…
BP	GO:0014706	striated muscle tissue development	4.5059387196737e-06	0.000726624198231962	ENSDARG00000063682/ENSDARG00000006757/ENSDARG00000102490/ENSDARG00000009418/ENSDARG00000009280/ENSDARG00000079637/ENSDARG00000079605/ENSDARG00000032630/ENSDARG00000036371/ENSDARG00000058656/ENSDARG00000056621/ENSDARG00000031809/ENSDARG00000014196/ENSDARG00000012944/ENSDARG00000078696/ENSDARG00000008487/ENSDARG00000056322/ENSDARG00000055618/ENSDARG00000088590/ENSDARG00000029764/ENSDARG00000022968/…	fhod3a/klhl41b/asb2b/mef2cb/smyd1a/alpk2/prmt5/neb/acta1a/desma/ctcf/rbm24b/myl1/myhz2/synpo2lb/dmd/ldb3a/acta1b/pxna/mef2ca/fxr1/dag1/atp1a2a/mybpc3/myl13/myo5b/cmlc1/myl7/inpp5kb/runx1/smarca4a/slc8a4a/ndrg4/lrrc10/sox6/mybpc1/pygma/eya2/ambra1a/tln1/marcksa/pygmb/hspg2/klf2b	44	5	39	ENSDARG00000079605/ENSDARG00000019096/ENSDARG00000078618/ENSDARG00000055154/ENSDARG00000045612	ENSDARG00000063682/ENSDARG00000006757/ENSDARG00000102490/ENSDARG00000009418/ENSDARG00000009280/ENSDARG00000079637/ENSDARG00000032630/ENSDARG00000036371/ENSDARG00000058656/ENSDARG00000056621/ENSDARG00000031809/ENSDARG00000014196/ENSDARG00000012944/ENSDARG00000078696/ENSDARG00000008487/ENSDARG00000056322/ENSDARG00000055618/ENSDARG00000088590/ENSDARG00000029764/ENSDARG00000022968/ENSDARG00000016153/…
BP	GO:0010927	cellular component assembly involved in morphogenesis	4.72345090941687e-06	0.000726624198231962	ENSDARG00000063682/ENSDARG00000006757/ENSDARG00000102490/ENSDARG00000009280/ENSDARG00000032630/ENSDARG00000058656/ENSDARG00000077722/ENSDARG00000099959/ENSDARG00000068457/ENSDARG00000103969/ENSDARG00000008487/ENSDARG00000074524/ENSDARG00000040917/ENSDARG00000029764/ENSDARG00000031756/ENSDARG00000040237/ENSDARG00000022101/ENSDARG00000041864/ENSDARG00000032976/ENSDARG00000019096/ENSDARG00000011961/…	fhod3a/klhl41b/asb2b/smyd1a/neb/desma/ppp2r3a/smyhc1/tnnt3b/smyhc2/dmd/cntnap1/cbfb/mef2ca/mef2aa/mef2d/obscnb/capn3a/cmlc1/myl7/csrp2/agfg1a/tmod4/cav3/actr10/tln1/lmod1b/csrp1b/WDR1	29	7	22	ENSDARG00000099959/ENSDARG00000074524/ENSDARG00000041864/ENSDARG00000019096/ENSDARG00000011961/ENSDARG00000077261/ENSDARG00000030980	ENSDARG00000063682/ENSDARG00000006757/ENSDARG00000102490/ENSDARG00000009280/ENSDARG00000032630/ENSDARG00000058656/ENSDARG00000077722/ENSDARG00000068457/ENSDARG00000103969/ENSDARG00000008487/ENSDARG00000040917/ENSDARG00000029764/ENSDARG00000031756/ENSDARG00000040237/ENSDARG00000022101/ENSDARG00000032976/ENSDARG00000030020/ENSDARG00000020890/ENSDARG00000024141/ENSDARG00000038432/ENSDARG00000100729/…
BP	GO:0009887	animal organ morphogenesis	7.53610028948811e-06	0.00109828745797856	ENSDARG00000021924/ENSDARG00000029688/ENSDARG00000079111/ENSDARG00000009418/ENSDARG00000002084/ENSDARG00000019360/ENSDARG00000045524/ENSDARG00000079637/ENSDARG00000002235/ENSDARG00000002937/ENSDARG00000036371/ENSDARG00000076126/ENSDARG00000077722/ENSDARG00000093931/ENSDARG00000004246/ENSDARG00000031809/ENSDARG00000079486/ENSDARG00000006921/ENSDARG00000012340/ENSDARG00000014259/ENSDARG00000032389/…	hsp70.3/hsp70.1/actc1c/mef2cb/lamb2/sec23b/lamb1b/alpk2/mmp14a/meis1a/acta1a/actc1a/ppp2r3a/rflnb/slit2/rbm24b/fam20a/lrp5/ptpn11b/eya1/tspan12/hsp70.2/mmp9/odc1/prickle1a/fgf6a/mef2ca/nek2/npnta/pthlha/atp2a2a/fras1/sp7/arl6ip1/slbp/tfap2c/sox9b/nr3c1/arhgef28a/si_ch211-241e1.3/gli1/tgif1/camk2g1/stx16/atp1a2a/mef2d/lama4/mybpc3/pard3ab/myl13/lum/ntn1a/myo5b/cmlc1/lamb1a/otog/irx1a/ponzr1/slc26a…	114	17	97	ENSDARG00000019360/ENSDARG00000012340/ENSDARG00000005619/ENSDARG00000100558/ENSDARG00000003307/ENSDARG00000011618/ENSDARG00000012553/ENSDARG00000008306/ENSDARG00000045543/ENSDARG00000007739/ENSDARG00000055154/ENSDARG00000045612/ENSDARG00000007715/ENSDARG00000103403/ENSDARG00000019743/ENSDARG00000104256/ENSDARG00000100089	ENSDARG00000021924/ENSDARG00000029688/ENSDARG00000079111/ENSDARG00000009418/ENSDARG00000002084/ENSDARG00000045524/ENSDARG00000079637/ENSDARG00000002235/ENSDARG00000002937/ENSDARG00000036371/ENSDARG00000076126/ENSDARG00000077722/ENSDARG00000093931/ENSDARG00000004246/ENSDARG00000031809/ENSDARG00000079486/ENSDARG00000006921/ENSDARG00000014259/ENSDARG00000032389/ENSDARG00000092362/ENSDARG00000042816/…
BP	GO:0060538	skeletal muscle organ development	1.67506208751891e-05	0.00217423210731764	ENSDARG00000006757/ENSDARG00000002084/ENSDARG00000009280/ENSDARG00000079605/ENSDARG00000036371/ENSDARG00000058656/ENSDARG00000056621/ENSDARG00000031809/ENSDARG00000014196/ENSDARG00000012944/ENSDARG00000078696/ENSDARG00000008487/ENSDARG00000056322/ENSDARG00000055618/ENSDARG00000088590/ENSDARG00000022968/ENSDARG00000016153/ENSDARG00000010472/ENSDARG00000020785/ENSDARG00000104267/ENSDARG00000078618/…	klhl41b/lamb2/smyd1a/prmt5/acta1a/desma/ctcf/rbm24b/myl1/myhz2/synpo2lb/dmd/ldb3a/acta1b/pxna/fxr1/dag1/atp1a2a/lama4/postnb/inpp5kb/lama2/slc8a4a/sox6/mybpc1/pygma/ambra1a/tln1/marcksa/pygmb/hspg2	31	3	28	ENSDARG00000079605/ENSDARG00000078618/ENSDARG00000055154	ENSDARG00000006757/ENSDARG00000002084/ENSDARG00000009280/ENSDARG00000036371/ENSDARG00000058656/ENSDARG00000056621/ENSDARG00000031809/ENSDARG00000014196/ENSDARG00000012944/ENSDARG00000078696/ENSDARG00000008487/ENSDARG00000056322/ENSDARG00000055618/ENSDARG00000088590/ENSDARG00000022968/ENSDARG00000016153/ENSDARG00000010472/ENSDARG00000020785/ENSDARG00000104267/ENSDARG00000099390/ENSDARG00000015536/…
BP	GO:0051146	striated muscle cell differentiation	1.67894412632992e-05	0.00217423210731764	ENSDARG00000063682/ENSDARG00000006757/ENSDARG00000102490/ENSDARG00000009418/ENSDARG00000009280/ENSDARG00000079637/ENSDARG00000079605/ENSDARG00000032630/ENSDARG00000036371/ENSDARG00000058656/ENSDARG00000077722/ENSDARG00000099959/ENSDARG00000031809/ENSDARG00000068457/ENSDARG00000012944/ENSDARG00000103969/ENSDARG00000008487/ENSDARG00000055618/ENSDARG00000040917/ENSDARG00000029764/ENSDARG00000016153/…	fhod3a/klhl41b/asb2b/mef2cb/smyd1a/alpk2/prmt5/neb/acta1a/desma/ppp2r3a/smyhc1/rbm24b/tnnt3b/myhz2/smyhc2/dmd/acta1b/cbfb/mef2ca/dag1/mef2aa/myofl/mef2d/obscnb/capn3a/cmlc1/myl7/csrp2/inpp5kb/tmod4/gli2a/cav3/lrrc10/prdm1a/mybpc1/pygma/ambra1a/tln1/pygmb/lmod1b/csrp1b/WDR1	43	9	34	ENSDARG00000079605/ENSDARG00000099959/ENSDARG00000041864/ENSDARG00000019096/ENSDARG00000011961/ENSDARG00000078618/ENSDARG00000045612/ENSDARG00000077261/ENSDARG00000030980	ENSDARG00000063682/ENSDARG00000006757/ENSDARG00000102490/ENSDARG00000009418/ENSDARG00000009280/ENSDARG00000079637/ENSDARG00000032630/ENSDARG00000036371/ENSDARG00000058656/ENSDARG00000077722/ENSDARG00000031809/ENSDARG00000068457/ENSDARG00000012944/ENSDARG00000103969/ENSDARG00000008487/ENSDARG00000055618/ENSDARG00000040917/ENSDARG00000029764/ENSDARG00000016153/ENSDARG00000031756/ENSDARG00000017128/…
BP	GO:0043062	extracellular structure organization	1.79247250009233e-05	0.00217423210731764	ENSDARG00000018423/ENSDARG00000002084/ENSDARG00000045524/ENSDARG00000002235/ENSDARG00000035682/ENSDARG00000042816/ENSDARG00000009014/ENSDARG00000018896/ENSDARG00000054619/ENSDARG00000075930/ENSDARG00000100307/ENSDARG00000095901/ENSDARG00000038683/ENSDARG00000071586/ENSDARG00000074646/ENSDARG00000087087/ENSDARG00000020785/ENSDARG00000045580/ENSDARG00000062156/ENSDARG00000104267/ENSDARG00000101209/…	sulf2a/lamb2/lamb1b/mmp14a/FP102018.1/mmp9/col11a1b/mmp24/fras1/adamts2/adamts5/col18a1b/MFAP4/tgfbi/adamts16/col28a1b/lama4/lum/abi3bpa/postnb/lamb1a/loxl4/adamts15b/runx1/sulf1/paplnb/si_dkey-163f14.6/postna/col5a3b/hmcn1/col1a2/col5a1/si_dkey-202e22.2/CABZ01080042.1/ADAMTS7/col5a2b/anln/dpt/ndnf/fbln1/cetp/CABZ01029422.1/adamts10/si_dkey-234i14.3/mmp2/adamtsl3/itga5/MFAP4/MFAP4	49	6	43	ENSDARG00000018423/ENSDARG00000018896/ENSDARG00000038683/ENSDARG00000101816/ENSDARG00000030872/ENSDARG00000088745	ENSDARG00000002084/ENSDARG00000045524/ENSDARG00000002235/ENSDARG00000035682/ENSDARG00000042816/ENSDARG00000009014/ENSDARG00000054619/ENSDARG00000075930/ENSDARG00000100307/ENSDARG00000095901/ENSDARG00000071586/ENSDARG00000074646/ENSDARG00000087087/ENSDARG00000020785/ENSDARG00000045580/ENSDARG00000062156/ENSDARG00000104267/ENSDARG00000101209/ENSDARG00000025089/ENSDARG00000058252/ENSDARG00000087646/…
BP	GO:0007600	sensory perception	1.85456808164862e-05	0.00217423210731764	ENSDARG00000044861/ENSDARG00000044862/ENSDARG00000069826/ENSDARG00000076790/ENSDARG00000069827/ENSDARG00000030349/ENSDARG00000057460/ENSDARG00000044672/ENSDARG00000087301/ENSDARG00000012499/ENSDARG00000016421/ENSDARG00000040738/ENSDARG00000069817/ENSDARG00000115701/ENSDARG00000086917/ENSDARG00000116164/ENSDARG00000086658/ENSDARG00000097008/ENSDARG00000088823/ENSDARG00000115234/ENSDARG00000117097/…	opn1lw2/opn1lw1/crygm2d15/crygm2d16/crygm2d11/cryba2a/crygm2d13/parapinopsinb/crygm2d14/per1b/crygm1/zgc_153846/crygm2d17/crygm2d9/crygm2d2/crygm2d8/crygm2d21/opn1mw1/crygm2d3/crygm2b/crygm2c/cryba2b/rom1a/lrp5/crygm2d10/rho/trpm3/RGS9BP/crybgx/cryba4/cryba1l2/rom1b/crygm2d20/crygm3/crygm2d1/crygmxl2/rgra/crygm2d17/myo15aa/crygm2f/aipl1/pde6gb/grk1a/arr3b/gucy2f/lum/pnoca/lamb1a/otog/crygm7/slc26…	73	53	20	ENSDARG00000069826/ENSDARG00000076790/ENSDARG00000069827/ENSDARG00000030349/ENSDARG00000057460/ENSDARG00000044672/ENSDARG00000087301/ENSDARG00000016421/ENSDARG00000040738/ENSDARG00000069817/ENSDARG00000115701/ENSDARG00000086917/ENSDARG00000116164/ENSDARG00000086658/ENSDARG00000097008/ENSDARG00000088823/ENSDARG00000115234/ENSDARG00000117097/ENSDARG00000041925/ENSDARG00000087765/ENSDARG00000039181/…	ENSDARG00000044861/ENSDARG00000044862/ENSDARG00000012499/ENSDARG00000019752/ENSDARG00000006921/ENSDARG00000002193/ENSDARG00000026926/ENSDARG00000101984/ENSDARG00000058803/ENSDARG00000025504/ENSDARG00000045580/ENSDARG00000101209/ENSDARG00000068460/ENSDARG00000070666/ENSDARG00000045677/ENSDARG00000025671/ENSDARG00000041301/ENSDARG00000000638/ENSDARG00000012125/ENSDARG00000011989
BP	GO:0030198	extracellular matrix organization	1.90361486186035e-05	0.00217423210731764	ENSDARG00000018423/ENSDARG00000002084/ENSDARG00000045524/ENSDARG00000002235/ENSDARG00000035682/ENSDARG00000042816/ENSDARG00000009014/ENSDARG00000018896/ENSDARG00000054619/ENSDARG00000075930/ENSDARG00000100307/ENSDARG00000095901/ENSDARG00000038683/ENSDARG00000071586/ENSDARG00000074646/ENSDARG00000087087/ENSDARG00000020785/ENSDARG00000045580/ENSDARG00000062156/ENSDARG00000104267/ENSDARG00000101209/…	sulf2a/lamb2/lamb1b/mmp14a/FP102018.1/mmp9/col11a1b/mmp24/fras1/adamts2/adamts5/col18a1b/MFAP4/tgfbi/adamts16/col28a1b/lama4/lum/abi3bpa/postnb/lamb1a/loxl4/adamts15b/runx1/sulf1/paplnb/si_dkey-163f14.6/postna/col5a3b/hmcn1/col1a2/col5a1/si_dkey-202e22.2/CABZ01080042.1/ADAMTS7/col5a2b/anln/dpt/ndnf/fbln1/CABZ01029422.1/adamts10/si_dkey-234i14.3/mmp2/adamtsl3/itga5/MFAP4/MFAP4	48	5	43	ENSDARG00000018423/ENSDARG00000018896/ENSDARG00000038683/ENSDARG00000101816/ENSDARG00000088745	ENSDARG00000002084/ENSDARG00000045524/ENSDARG00000002235/ENSDARG00000035682/ENSDARG00000042816/ENSDARG00000009014/ENSDARG00000054619/ENSDARG00000075930/ENSDARG00000100307/ENSDARG00000095901/ENSDARG00000071586/ENSDARG00000074646/ENSDARG00000087087/ENSDARG00000020785/ENSDARG00000045580/ENSDARG00000062156/ENSDARG00000104267/ENSDARG00000101209/ENSDARG00000025089/ENSDARG00000058252/ENSDARG00000087646/…
BP	GO:0048592	eye morphogenesis	1.96301201455186e-05	0.00217423210731764	ENSDARG00000021924/ENSDARG00000029688/ENSDARG00000002235/ENSDARG00000032389/ENSDARG00000092362/ENSDARG00000007377/ENSDARG00000005619/ENSDARG00000054578/ENSDARG00000010583/ENSDARG00000045580/ENSDARG00000105112/ENSDARG00000101209/ENSDARG00000101831/ENSDARG00000037677/ENSDARG00000020053/ENSDARG00000075707/ENSDARG00000077226/ENSDARG00000008306/ENSDARG00000057074/ENSDARG00000003684/ENSDARG00000079027/…	hsp70.3/hsp70.1/mmp14a/tspan12/hsp70.2/odc1/nek2/arl6ip1/pard3ab/lum/ntn1a/lamb1a/irx1a/fgf24/nkd1/nid2a/smarca4a/rdh5/rpgrb/obsl1a/chsy1/sox4b/lgsn/bcor/dctn1a/stat3/ptk2ab/crx/bco1/tln1/obsl1b/atxn7/pax6b/marcksa/sfrp5/gmds/plxnd1/itga5/lmx1ba	39	5	34	ENSDARG00000005619/ENSDARG00000008306/ENSDARG00000007715/ENSDARG00000019743/ENSDARG00000104256	ENSDARG00000021924/ENSDARG00000029688/ENSDARG00000002235/ENSDARG00000032389/ENSDARG00000092362/ENSDARG00000007377/ENSDARG00000054578/ENSDARG00000010583/ENSDARG00000045580/ENSDARG00000105112/ENSDARG00000101209/ENSDARG00000101831/ENSDARG00000037677/ENSDARG00000020053/ENSDARG00000075707/ENSDARG00000077226/ENSDARG00000057074/ENSDARG00000003684/ENSDARG00000079027/ENSDARG00000098834/ENSDARG00000017798/…
BP	GO:0051186	cofactor metabolic process	3.03751430412093e-05	0.00323495273388879	ENSDARG00000103735/ENSDARG00000095464/ENSDARG00000038639/ENSDARG00000092522/ENSDARG00000042221/ENSDARG00000056640/ENSDARG00000087390/ENSDARG00000069279/ENSDARG00000070453/ENSDARG00000069292/ENSDARG00000078258/ENSDARG00000017365/ENSDARG00000099336/ENSDARG00000004979/ENSDARG00000103019/ENSDARG00000042513/ENSDARG00000104068/ENSDARG00000037121/ENSDARG00000063665/ENSDARG00000031587/ENSDARG00000087054/…	elovl1b/gstt2/elovl6l/nnt2/mthfd1l/rpia/hbbe1.3/elovl7a/gch1/acot16/CABZ01049847.1/slc23a2/mvda/elovl5/gstp2/acot21/gstp1/mat2ab/mat2al/flvcr1/ggt1l2.2/hbae1.3/pkma/pdhx/hbbe1.2/hbae1.3/acot18/hbae1.1/fxn/chac2/pgk1/pfkpb/nadk2/hmox1a/ciao2b/pfkpa/aldoaa/gapdhs/pfkma/pank1b/qdpra/ggt1l2.1/mvk/mpx/acot15/LO018363.1/gpx1a/pkmb/scn1lab/kmo/hpxb/si_dkey-222h21.12/nfu1/mthfd1b/naprt/acsl3a/hbae3/acsl5…	75	44	31	ENSDARG00000038639/ENSDARG00000056640/ENSDARG00000087390/ENSDARG00000069279/ENSDARG00000070453/ENSDARG00000069292/ENSDARG00000099336/ENSDARG00000004979/ENSDARG00000103019/ENSDARG00000104068/ENSDARG00000037121/ENSDARG00000063665/ENSDARG00000031587/ENSDARG00000087054/ENSDARG00000088330/ENSDARG00000115405/ENSDARG00000089124/ENSDARG00000033413/ENSDARG00000089475/ENSDARG00000074356/ENSDARG00000055078/…	ENSDARG00000103735/ENSDARG00000095464/ENSDARG00000092522/ENSDARG00000042221/ENSDARG00000078258/ENSDARG00000017365/ENSDARG00000042513/ENSDARG00000099730/ENSDARG00000051756/ENSDARG00000054191/ENSDARG00000012801/ENSDARG00000027529/ENSDARG00000028000/ENSDARG00000011665/ENSDARG00000039914/ENSDARG00000014179/ENSDARG00000019521/ENSDARG00000018146/ENSDARG00000099860/ENSDARG00000051912/ENSDARG00000032079/…
BP	GO:0045214	sarcomere organization	3.38799732412096e-05	0.00347457947795961	ENSDARG00000063682/ENSDARG00000006757/ENSDARG00000009280/ENSDARG00000058656/ENSDARG00000077722/ENSDARG00000099959/ENSDARG00000068457/ENSDARG00000103969/ENSDARG00000008487/ENSDARG00000040917/ENSDARG00000041864/ENSDARG00000032976/ENSDARG00000019096/ENSDARG00000011961/ENSDARG00000024141/ENSDARG00000100729/ENSDARG00000030980/ENSDARG00000114022	fhod3a/klhl41b/smyd1a/desma/ppp2r3a/smyhc1/tnnt3b/smyhc2/dmd/cbfb/capn3a/cmlc1/myl7/csrp2/cav3/tln1/csrp1b/WDR1	18	5	13	ENSDARG00000099959/ENSDARG00000041864/ENSDARG00000019096/ENSDARG00000011961/ENSDARG00000030980	ENSDARG00000063682/ENSDARG00000006757/ENSDARG00000009280/ENSDARG00000058656/ENSDARG00000077722/ENSDARG00000068457/ENSDARG00000103969/ENSDARG00000008487/ENSDARG00000040917/ENSDARG00000032976/ENSDARG00000024141/ENSDARG00000100729/ENSDARG00000114022
BP	GO:0030239	myofibril assembly	4.34449620557623e-05	0.00429639642615735	ENSDARG00000063682/ENSDARG00000006757/ENSDARG00000102490/ENSDARG00000009280/ENSDARG00000032630/ENSDARG00000058656/ENSDARG00000077722/ENSDARG00000099959/ENSDARG00000068457/ENSDARG00000103969/ENSDARG00000008487/ENSDARG00000040917/ENSDARG00000029764/ENSDARG00000031756/ENSDARG00000040237/ENSDARG00000022101/ENSDARG00000041864/ENSDARG00000032976/ENSDARG00000019096/ENSDARG00000011961/ENSDARG00000020890/…	fhod3a/klhl41b/asb2b/smyd1a/neb/desma/ppp2r3a/smyhc1/tnnt3b/smyhc2/dmd/cbfb/mef2ca/mef2aa/mef2d/obscnb/capn3a/cmlc1/myl7/csrp2/tmod4/cav3/tln1/lmod1b/csrp1b/WDR1	26	6	20	ENSDARG00000099959/ENSDARG00000041864/ENSDARG00000019096/ENSDARG00000011961/ENSDARG00000077261/ENSDARG00000030980	ENSDARG00000063682/ENSDARG00000006757/ENSDARG00000102490/ENSDARG00000009280/ENSDARG00000032630/ENSDARG00000058656/ENSDARG00000077722/ENSDARG00000068457/ENSDARG00000103969/ENSDARG00000008487/ENSDARG00000040917/ENSDARG00000029764/ENSDARG00000031756/ENSDARG00000040237/ENSDARG00000022101/ENSDARG00000032976/ENSDARG00000020890/ENSDARG00000024141/ENSDARG00000100729/ENSDARG00000114022
BP	GO:0090596	sensory organ morphogenesis	4.987915852358e-05	0.0047625996535101	ENSDARG00000021924/ENSDARG00000029688/ENSDARG00000002235/ENSDARG00000006921/ENSDARG00000014259/ENSDARG00000032389/ENSDARG00000092362/ENSDARG00000007377/ENSDARG00000005619/ENSDARG00000054578/ENSDARG00000040606/ENSDARG00000043923/ENSDARG00000010583/ENSDARG00000045580/ENSDARG00000105112/ENSDARG00000101209/ENSDARG00000068460/ENSDARG00000101831/ENSDARG00000011618/ENSDARG00000037677/ENSDARG00000020053/…	hsp70.3/hsp70.1/mmp14a/lrp5/eya1/tspan12/hsp70.2/odc1/nek2/arl6ip1/tfap2c/sox9b/pard3ab/lum/ntn1a/lamb1a/otog/irx1a/slc26a2/fgf24/nkd1/nid2a/smarca4a/rdh5/atp1a1a.2/rpgrb/obsl1a/chsy1/igfbp3/sox4b/lgsn/bcor/dctn1a/stat3/ptk2ab/crx/bco1/tln1/obsl1b/atxn7/pax6b/marcksa/sfrp5/gmds/plxnd1/itga5/lmx1ba	47	7	40	ENSDARG00000005619/ENSDARG00000011618/ENSDARG00000008306/ENSDARG00000007739/ENSDARG00000007715/ENSDARG00000019743/ENSDARG00000104256	ENSDARG00000021924/ENSDARG00000029688/ENSDARG00000002235/ENSDARG00000006921/ENSDARG00000014259/ENSDARG00000032389/ENSDARG00000092362/ENSDARG00000007377/ENSDARG00000054578/ENSDARG00000040606/ENSDARG00000043923/ENSDARG00000010583/ENSDARG00000045580/ENSDARG00000105112/ENSDARG00000101209/ENSDARG00000068460/ENSDARG00000101831/ENSDARG00000037677/ENSDARG00000020053/ENSDARG00000075707/ENSDARG00000077226/…
BP	GO:0050877	nervous system process	5.32705083204002e-05	0.00491686791797294	ENSDARG00000044861/ENSDARG00000044862/ENSDARG00000069826/ENSDARG00000076790/ENSDARG00000069827/ENSDARG00000030349/ENSDARG00000057460/ENSDARG00000044672/ENSDARG00000087301/ENSDARG00000012499/ENSDARG00000016421/ENSDARG00000040738/ENSDARG00000069817/ENSDARG00000115701/ENSDARG00000086917/ENSDARG00000116164/ENSDARG00000086658/ENSDARG00000097008/ENSDARG00000088823/ENSDARG00000115234/ENSDARG00000117097/…	opn1lw2/opn1lw1/crygm2d15/crygm2d16/crygm2d11/cryba2a/crygm2d13/parapinopsinb/crygm2d14/per1b/crygm1/zgc_153846/crygm2d17/crygm2d9/crygm2d2/crygm2d8/crygm2d21/opn1mw1/crygm2d3/crygm2b/crygm2c/cryba2b/rom1a/lrp5/chrne/crygm2d10/rho/trpm3/RGS9BP/crybgx/cryba4/cryba1l2/rom1b/crygm2d20/crygm3/crygm2d1/crygmxl2/rgra/crygm2d17/scn8aa/myo15aa/CABZ01073083.1/crygm2f/aipl1/otofb/LO018287.1/pde6gb/glrba/ga…	90	66	24	ENSDARG00000069826/ENSDARG00000076790/ENSDARG00000069827/ENSDARG00000030349/ENSDARG00000057460/ENSDARG00000044672/ENSDARG00000087301/ENSDARG00000016421/ENSDARG00000040738/ENSDARG00000069817/ENSDARG00000115701/ENSDARG00000086917/ENSDARG00000116164/ENSDARG00000086658/ENSDARG00000097008/ENSDARG00000088823/ENSDARG00000115234/ENSDARG00000117097/ENSDARG00000041925/ENSDARG00000087765/ENSDARG00000039181/…	ENSDARG00000044861/ENSDARG00000044862/ENSDARG00000012499/ENSDARG00000019752/ENSDARG00000006921/ENSDARG00000034307/ENSDARG00000002193/ENSDARG00000026926/ENSDARG00000101984/ENSDARG00000058803/ENSDARG00000025504/ENSDARG00000045580/ENSDARG00000101209/ENSDARG00000068460/ENSDARG00000070666/ENSDARG00000089913/ENSDARG00000045677/ENSDARG00000025671/ENSDARG00000041301/ENSDARG00000058736/ENSDARG00000000638/…
BP	GO:0006820	anion transport	5.62250518349143e-05	0.00502216672680251	ENSDARG00000013749/ENSDARG00000027355/ENSDARG00000027065/ENSDARG00000059805/ENSDARG00000029832/ENSDARG00000059053/ENSDARG00000006427/ENSDARG00000069478/ENSDARG00000002311/ENSDARG00000014587/ENSDARG00000069518/ENSDARG00000015033/ENSDARG00000042807/ENSDARG00000062467/ENSDARG00000000730/ENSDARG00000017365/ENSDARG00000037097/ENSDARG00000045944/ENSDARG00000042737/ENSDARG00000102453/ENSDARG00000024560/…	slc25a55b/slc25a4/slc38a3a/slc25a38a/slc26a1/slc13a4/fabp2/slc13a3/fabp11b/slc38a5b/aqp3b/slc23a1/slc16a4/stra6l/slc6a22.1/slc23a2/slc7a2/slc6a1a/slc52a3/slc1a2b/slc4a1b/clcnk/vdac2/ano11/zgc_92162/clcn1a/LO018287.1/slc4a10b/glrba/gabrg1/atp8b5a/slc25a12/fabp7b/slc2a3b/cpt1b/lrrc8aa/slc43a2b/si_ch73-196l6.5/prelid3a/slc20a1b/slc25a5/slc34a2a/gabrb4/slco1f4/slc1a1/slc26a2/CABZ01088346.1/mttp/slc4a…	93	64	29	ENSDARG00000027065/ENSDARG00000059805/ENSDARG00000029832/ENSDARG00000059053/ENSDARG00000006427/ENSDARG00000069478/ENSDARG00000002311/ENSDARG00000015033/ENSDARG00000042807/ENSDARG00000062467/ENSDARG00000000730/ENSDARG00000037097/ENSDARG00000045944/ENSDARG00000042737/ENSDARG00000024560/ENSDARG00000022560/ENSDARG00000077327/ENSDARG00000113737/ENSDARG00000060303/ENSDARG00000052782/ENSDARG00000101995/…	ENSDARG00000013749/ENSDARG00000027355/ENSDARG00000014587/ENSDARG00000069518/ENSDARG00000017365/ENSDARG00000102453/ENSDARG00000013623/ENSDARG00000099344/ENSDARG00000062084/ENSDARG00000062040/ENSDARG00000102362/ENSDARG00000037861/ENSDARG00000058285/ENSDARG00000092553/ENSDARG00000099362/ENSDARG00000013730/ENSDARG00000104431/ENSDARG00000023290/ENSDARG00000077691/ENSDARG00000043555/ENSDARG00000061544/…
BP	GO:0006414	translational elongation	8.74126312714123e-05	0.00756392424970439	ENSDARG00000078077/ENSDARG00000097803/ENSDARG00000035835/ENSDARG00000061411/ENSDARG00000100242/ENSDARG00000100084/ENSDARG00000100371/ENSDARG00000000568/ENSDARG00000020850/ENSDARG00000011201/ENSDARG00000030053/ENSDARG00000021864/ENSDARG00000043360/ENSDARG00000045359/ENSDARG00000017235/ENSDARG00000071727/ENSDARG00000101406/ENSDARG00000042851/ENSDARG00000056119	dph2/MTRFR/eef2k/nelfa/dph5/CABZ01084603.1/eef2b/ell/eef1a1l1/rplp2l/eef1db/rplp1/dph3/elocb/eif5a/si_dkey-37o8.1/rplp2/srp9/eef1g	19	7	12	ENSDARG00000078077/ENSDARG00000097803/ENSDARG00000100242/ENSDARG00000043360/ENSDARG00000045359/ENSDARG00000071727/ENSDARG00000042851	ENSDARG00000035835/ENSDARG00000061411/ENSDARG00000100084/ENSDARG00000100371/ENSDARG00000000568/ENSDARG00000020850/ENSDARG00000011201/ENSDARG00000030053/ENSDARG00000021864/ENSDARG00000017235/ENSDARG00000101406/ENSDARG00000056119
BP	GO:0042493	response to drug	0.000106979638168863	0.0088336354418046	ENSDARG00000013749/ENSDARG00000027355/ENSDARG00000014169/ENSDARG00000027065/ENSDARG00000059805/ENSDARG00000046012/ENSDARG00000069478/ENSDARG00000087390/ENSDARG00000014587/ENSDARG00000062467/ENSDARG00000001912/ENSDARG00000042737/ENSDARG00000102453/ENSDARG00000088330/ENSDARG00000025032/ENSDARG00000031463/ENSDARG00000054172/ENSDARG00000025206/ENSDARG00000115405/ENSDARG00000089124/ENSDARG00000102362/…	slc25a55b/slc25a4/SYT2/slc38a3a/slc25a38a/slc47a1/slc13a3/hbbe1.3/slc38a5b/stra6l/drd4-rs/slc52a3/slc1a2b/hbae1.3/nr3c1/syt6b/pgrmc1/syt2a/hbbe1.2/hbae1.3/slc25a12/hbae1.1/cpt1b/drd2b/si_ch73-196l6.5/slc47a4/slc25a5/slc1a1/cry1a/per1a/cygb1/gpx1a/slc1a3a/syt6a/slc13a5a/syt12/tcnbb/hbae3/slc1a8a/slc1a3b/syt11b/slc5a6a/slc25a11/txndc12/tcn2/slc6a9/slc52a2/slc19a1	48	30	18	ENSDARG00000014169/ENSDARG00000027065/ENSDARG00000059805/ENSDARG00000046012/ENSDARG00000069478/ENSDARG00000087390/ENSDARG00000062467/ENSDARG00000001912/ENSDARG00000042737/ENSDARG00000088330/ENSDARG00000031463/ENSDARG00000054172/ENSDARG00000025206/ENSDARG00000115405/ENSDARG00000089124/ENSDARG00000089475/ENSDARG00000011091/ENSDARG00000062502/ENSDARG00000079340/ENSDARG00000020212/ENSDARG00000101776/…	ENSDARG00000013749/ENSDARG00000027355/ENSDARG00000014587/ENSDARG00000102453/ENSDARG00000025032/ENSDARG00000102362/ENSDARG00000058285/ENSDARG00000092553/ENSDARG00000045768/ENSDARG00000056885/ENSDARG00000099371/ENSDARG00000018146/ENSDARG00000104431/ENSDARG00000076730/ENSDARG00000077691/ENSDARG00000043148/ENSDARG00000035741/ENSDARG00000018534
BP	GO:0030042	actin filament depolymerization	0.000108466451795362	0.0088336354418046	ENSDARG00000075608/ENSDARG00000034240/ENSDARG00000040874/ENSDARG00000014106/ENSDARG00000100252/ENSDARG00000017036/ENSDARG00000110291/ENSDARG00000020890/ENSDARG00000102056/ENSDARG00000097683/ENSDARG00000018206/ENSDARG00000103962/ENSDARG00000011661/ENSDARG00000040466/ENSDARG00000077261/ENSDARG00000021124/ENSDARG00000114022/ENSDARG00000030490	mical2a/capza1a/add3a/cfl2/capzb/svilc/CABZ01044731.2/tmod4/svild/sptbn5/nck2a/add1/twf1b/vil1/lmod1b/cfl1/WDR1/sptb	18	5	13	ENSDARG00000097683/ENSDARG00000011661/ENSDARG00000040466/ENSDARG00000077261/ENSDARG00000021124	ENSDARG00000075608/ENSDARG00000034240/ENSDARG00000040874/ENSDARG00000014106/ENSDARG00000100252/ENSDARG00000017036/ENSDARG00000110291/ENSDARG00000020890/ENSDARG00000102056/ENSDARG00000018206/ENSDARG00000103962/ENSDARG00000114022/ENSDARG00000030490
BP	GO:0007519	skeletal muscle tissue development	0.000127534019805379	0.0100897628811741	ENSDARG00000006757/ENSDARG00000009280/ENSDARG00000079605/ENSDARG00000036371/ENSDARG00000058656/ENSDARG00000056621/ENSDARG00000031809/ENSDARG00000014196/ENSDARG00000012944/ENSDARG00000078696/ENSDARG00000008487/ENSDARG00000056322/ENSDARG00000055618/ENSDARG00000088590/ENSDARG00000022968/ENSDARG00000016153/ENSDARG00000010472/ENSDARG00000078618/ENSDARG00000055154/ENSDARG00000015536/ENSDARG00000045560/…	klhl41b/smyd1a/prmt5/acta1a/desma/ctcf/rbm24b/myl1/myhz2/synpo2lb/dmd/ldb3a/acta1b/pxna/fxr1/dag1/atp1a2a/inpp5kb/slc8a4a/sox6/mybpc1/pygma/ambra1a/tln1/marcksa/pygmb/hspg2	27	3	24	ENSDARG00000079605/ENSDARG00000078618/ENSDARG00000055154	ENSDARG00000006757/ENSDARG00000009280/ENSDARG00000036371/ENSDARG00000058656/ENSDARG00000056621/ENSDARG00000031809/ENSDARG00000014196/ENSDARG00000012944/ENSDARG00000078696/ENSDARG00000008487/ENSDARG00000056322/ENSDARG00000055618/ENSDARG00000088590/ENSDARG00000022968/ENSDARG00000016153/ENSDARG00000010472/ENSDARG00000015536/ENSDARG00000045560/ENSDARG00000055518/ENSDARG00000008322/ENSDARG00000100729/…
BP	GO:0007015	actin filament organization	0.000149689729141343	0.0115136349997883	ENSDARG00000090785/ENSDARG00000063682/ENSDARG00000041974/ENSDARG00000037747/ENSDARG00000009280/ENSDARG00000056639/ENSDARG00000032630/ENSDARG00000089340/ENSDARG00000075608/ENSDARG00000062799/ENSDARG00000034240/ENSDARG00000087402/ENSDARG00000093931/ENSDARG00000077157/ENSDARG00000099959/ENSDARG00000040874/ENSDARG00000076416/ENSDARG00000078696/ENSDARG00000008487/ENSDARG00000032049/ENSDARG00000014106/…	diaph3/fhod3a/brk1/fscn1b/smyd1a/carmil2/neb/rhobtb2b/mical2a/baiap2a/capza1a/tpm1/rflnb/synpo2b/smyhc1/add3a/shroom2a/synpo2lb/dmd/enah/cfl2/capzb/cdc42ep1a/svilc/lcp1/kank1b/diaph2/wipf1a/waslb/myo5b/CABZ01044731.2/coro6/xirp2b/ctnna1/gas7a/tmod4/svild/carmil3/pacsin1a/twf2a/sptbn5/nck2a/twf1a/add1/rhobtb2a/bcar1/twf1b/CORO7/rflna/sorbs2b/vil1/si_dkey-40c11.2/cyfip1/kptn/dpysl3/myo1b/wasf2/dbnl…	71	18	53	ENSDARG00000041974/ENSDARG00000037747/ENSDARG00000089340/ENSDARG00000099959/ENSDARG00000074443/ENSDARG00000086990/ENSDARG00000032865/ENSDARG00000097683/ENSDARG00000074828/ENSDARG00000011661/ENSDARG00000061603/ENSDARG00000040466/ENSDARG00000024694/ENSDARG00000054389/ENSDARG00000077261/ENSDARG00000021124/ENSDARG00000011975/ENSDARG00000061304	ENSDARG00000090785/ENSDARG00000063682/ENSDARG00000009280/ENSDARG00000056639/ENSDARG00000032630/ENSDARG00000075608/ENSDARG00000062799/ENSDARG00000034240/ENSDARG00000087402/ENSDARG00000093931/ENSDARG00000077157/ENSDARG00000040874/ENSDARG00000076416/ENSDARG00000078696/ENSDARG00000008487/ENSDARG00000032049/ENSDARG00000014106/ENSDARG00000100252/ENSDARG00000079549/ENSDARG00000017036/ENSDARG00000023188/…
BP	GO:1903825	organic acid transmembrane transport	0.000164377877980179	0.0119779564243978	ENSDARG00000013749/ENSDARG00000027065/ENSDARG00000059805/ENSDARG00000069478/ENSDARG00000014587/ENSDARG00000015033/ENSDARG00000062467/ENSDARG00000017365/ENSDARG00000037097/ENSDARG00000102453/ENSDARG00000102362/ENSDARG00000061120/ENSDARG00000020212/ENSDARG00000104431/ENSDARG00000077691/ENSDARG00000075931/ENSDARG00000055791/ENSDARG00000104204/ENSDARG00000043148/ENSDARG00000042859/ENSDARG00000098258/…	slc25a55b/slc38a3a/slc25a38a/slc13a3/slc38a5b/slc23a1/stra6l/slc23a2/slc7a2/slc1a2b/slc25a12/slc43a2b/slc1a1/slc1a3a/slc13a5a/acsl5/zgc_158423/slc1a8a/slc1a3b/slc5a6a/SLC16A7/slc25a11/slc6a9/slc19a1/slc7a3a	25	14	11	ENSDARG00000027065/ENSDARG00000059805/ENSDARG00000069478/ENSDARG00000015033/ENSDARG00000062467/ENSDARG00000037097/ENSDARG00000061120/ENSDARG00000020212/ENSDARG00000075931/ENSDARG00000055791/ENSDARG00000104204/ENSDARG00000042859/ENSDARG00000098258/ENSDARG00000033993	ENSDARG00000013749/ENSDARG00000014587/ENSDARG00000017365/ENSDARG00000102453/ENSDARG00000102362/ENSDARG00000104431/ENSDARG00000077691/ENSDARG00000043148/ENSDARG00000035741/ENSDARG00000018534/ENSDARG00000020645
BP	GO:1905039	carboxylic acid transmembrane transport	0.000164377877980179	0.0119779564243978	ENSDARG00000013749/ENSDARG00000027065/ENSDARG00000059805/ENSDARG00000069478/ENSDARG00000014587/ENSDARG00000015033/ENSDARG00000062467/ENSDARG00000017365/ENSDARG00000037097/ENSDARG00000102453/ENSDARG00000102362/ENSDARG00000061120/ENSDARG00000020212/ENSDARG00000104431/ENSDARG00000077691/ENSDARG00000075931/ENSDARG00000055791/ENSDARG00000104204/ENSDARG00000043148/ENSDARG00000042859/ENSDARG00000098258/…	slc25a55b/slc38a3a/slc25a38a/slc13a3/slc38a5b/slc23a1/stra6l/slc23a2/slc7a2/slc1a2b/slc25a12/slc43a2b/slc1a1/slc1a3a/slc13a5a/acsl5/zgc_158423/slc1a8a/slc1a3b/slc5a6a/SLC16A7/slc25a11/slc6a9/slc19a1/slc7a3a	25	14	11	ENSDARG00000027065/ENSDARG00000059805/ENSDARG00000069478/ENSDARG00000015033/ENSDARG00000062467/ENSDARG00000037097/ENSDARG00000061120/ENSDARG00000020212/ENSDARG00000075931/ENSDARG00000055791/ENSDARG00000104204/ENSDARG00000042859/ENSDARG00000098258/ENSDARG00000033993	ENSDARG00000013749/ENSDARG00000014587/ENSDARG00000017365/ENSDARG00000102453/ENSDARG00000102362/ENSDARG00000104431/ENSDARG00000077691/ENSDARG00000043148/ENSDARG00000035741/ENSDARG00000018534/ENSDARG00000020645
BP	GO:0009628	response to abiotic stimulus	0.00019507502995331	0.013850327126685	ENSDARG00000044861/ENSDARG00000044862/ENSDARG00000045808/ENSDARG00000044672/ENSDARG00000012499/ENSDARG00000091131/ENSDARG00000104685/ENSDARG00000039117/ENSDARG00000013961/ENSDARG00000029688/ENSDARG00000097008/ENSDARG00000002235/ENSDARG00000037099/ENSDARG00000092362/ENSDARG00000002193/ENSDARG00000039181/ENSDARG00000086756/ENSDARG00000062467/ENSDARG00000102820/ENSDARG00000054890/ENSDARG00000005775/…	opn1lw2/opn1lw1/rlbp1b/parapinopsinb/per1b/cry3b/grk1b/tefa/slc31a1/hsp70.1/opn1mw1/mmp14a/irs2a/hsp70.2/rho/trpm3/RGS9BP/stra6l/cib2/rgra/scn8aa/gucy1b1/nr3c1/hif1ab/dclk2a/otofb/hsp70l/grk1a/vegfd/rcvrna/pgk1/gpr4/atp5meb/hmox1a/lamb1a/camk2g2/gnat1/ercc8/CABZ01088346.1/cry1a/piezo1/per3/trpv6/arntl1a/col1a2/rhol/per1a/hspb2/opn1sw1/grm6b/CABZ01043953.1/rgrb/atf6/opn1mw4/ucp3/tnfsf11/gpr132b/op…	64	24	40	ENSDARG00000045808/ENSDARG00000044672/ENSDARG00000091131/ENSDARG00000104685/ENSDARG00000013961/ENSDARG00000097008/ENSDARG00000039181/ENSDARG00000086756/ENSDARG00000062467/ENSDARG00000102820/ENSDARG00000054890/ENSDARG00000005775/ENSDARG00000086790/ENSDARG00000020581/ENSDARG00000052223/ENSDARG00000079479/ENSDARG00000069283/ENSDARG00000014496/ENSDARG00000006791/ENSDARG00000098724/ENSDARG00000070110/…	ENSDARG00000044861/ENSDARG00000044862/ENSDARG00000012499/ENSDARG00000039117/ENSDARG00000029688/ENSDARG00000002235/ENSDARG00000037099/ENSDARG00000092362/ENSDARG00000002193/ENSDARG00000025032/ENSDARG00000034293/ENSDARG00000034093/ENSDARG00000055723/ENSDARG00000058803/ENSDARG00000056624/ENSDARG00000054191/ENSDARG00000068940/ENSDARG00000027529/ENSDARG00000101209/ENSDARG00000056206/ENSDARG00000044199/…
BP	GO:0017144	drug metabolic process	0.000237875985380606	0.0164669650879724	ENSDARG00000087873/ENSDARG00000070083/ENSDARG00000063899/ENSDARG00000087390/ENSDARG00000033832/ENSDARG00000070453/ENSDARG00000055976/ENSDARG00000035883/ENSDARG00000007294/ENSDARG00000037121/ENSDARG00000063665/ENSDARG00000088330/ENSDARG00000054588/ENSDARG00000068738/ENSDARG00000099730/ENSDARG00000010149/ENSDARG00000063916/ENSDARG00000115405/ENSDARG00000089124/ENSDARG00000089475/ENSDARG00000054191/…	eevs/atp5f1b/mt-nd2/hbbe1.3/ampd1/gch1/pecr/nt5c1aa/aco2/mat2ab/mat2al/hbae1.3/cox6a2/cox5b2/pkma/atp5fa1/mt-nd4l/hbbe1.2/hbae1.3/hbae1.1/pgk1/pfkpb/atp5meb/ogdha/zgc_63568/cyc1/dao.2/pfkpa/chia.6/aldoaa/gapdhs/pfkma/hal/ak4/qdpra/adss2/mpx/atp5pb/gpx1a/cox6a1/pkmb/scn1lab/kmo/ndufv1/sdha/chia.3/cox4i1l/atpsckmt/gcshb/hbae3/fah/hcrtr2/gpib/adss1/coa6/aass/adh5/mdh2/zgc_103559/eno3/dao.3/aclyb/txn…	71	29	42	ENSDARG00000063899/ENSDARG00000087390/ENSDARG00000070453/ENSDARG00000037121/ENSDARG00000063665/ENSDARG00000088330/ENSDARG00000063916/ENSDARG00000115405/ENSDARG00000089124/ENSDARG00000089475/ENSDARG00000035603/ENSDARG00000116259/ENSDARG00000017444/ENSDARG00000040190/ENSDARG00000062744/ENSDARG00000009160/ENSDARG00000009612/ENSDARG00000033451/ENSDARG00000105187/ENSDARG00000079305/ENSDARG00000101762/…	ENSDARG00000087873/ENSDARG00000070083/ENSDARG00000033832/ENSDARG00000055976/ENSDARG00000035883/ENSDARG00000007294/ENSDARG00000054588/ENSDARG00000068738/ENSDARG00000099730/ENSDARG00000010149/ENSDARG00000054191/ENSDARG00000012801/ENSDARG00000068940/ENSDARG00000034270/ENSDARG00000087262/ENSDARG00000038075/ENSDARG00000028000/ENSDARG00000011665/ENSDARG00000039914/ENSDARG00000014179/ENSDARG00000006546/…
BP	GO:0016999	antibiotic metabolic process	0.000251653906179144	0.0169958455173183	ENSDARG00000087873/ENSDARG00000087390/ENSDARG00000007294/ENSDARG00000088330/ENSDARG00000115405/ENSDARG00000089124/ENSDARG00000089475/ENSDARG00000034270/ENSDARG00000087262/ENSDARG00000017444/ENSDARG00000019521/ENSDARG00000018146/ENSDARG00000016721/ENSDARG00000079305/ENSDARG00000080010/ENSDARG00000043371/ENSDARG00000055652/ENSDARG00000038980/ENSDARG00000030278/ENSDARG00000103364	eevs/hbbe1.3/aco2/hbae1.3/hbbe1.2/hbae1.3/hbae1.1/ogdha/zgc_63568/hal/mpx/gpx1a/sdha/hbae3/adh5/mdh2/aclyb/txndc12/idh3a/cs	20	9	11	ENSDARG00000087390/ENSDARG00000088330/ENSDARG00000115405/ENSDARG00000089124/ENSDARG00000089475/ENSDARG00000017444/ENSDARG00000079305/ENSDARG00000038980/ENSDARG00000030278	ENSDARG00000087873/ENSDARG00000007294/ENSDARG00000034270/ENSDARG00000087262/ENSDARG00000019521/ENSDARG00000018146/ENSDARG00000016721/ENSDARG00000080010/ENSDARG00000043371/ENSDARG00000055652/ENSDARG00000103364
BP	GO:0098656	anion transmembrane transport	0.000268531241513036	0.0174115377626474	ENSDARG00000013749/ENSDARG00000027355/ENSDARG00000027065/ENSDARG00000059805/ENSDARG00000029832/ENSDARG00000059053/ENSDARG00000069478/ENSDARG00000014587/ENSDARG00000015033/ENSDARG00000062467/ENSDARG00000017365/ENSDARG00000037097/ENSDARG00000102453/ENSDARG00000024560/ENSDARG00000013623/ENSDARG00000077327/ENSDARG00000062084/ENSDARG00000113737/ENSDARG00000060303/ENSDARG00000052782/ENSDARG00000101995/…	slc25a55b/slc25a4/slc38a3a/slc25a38a/slc26a1/slc13a4/slc13a3/slc38a5b/slc23a1/stra6l/slc23a2/slc7a2/slc1a2b/slc4a1b/vdac2/ano11/clcn1a/LO018287.1/slc4a10b/glrba/gabrg1/slc25a12/lrrc8aa/slc43a2b/slc25a5/gabrb4/slc1a1/slc26a2/CABZ01088346.1/slc22a7b.3/slc37a4a/slc1a3a/slc13a5a/gabra1/gabrd/ano6/gabrg2/clcn2a/clcn2c/gabra6b/acsl5/zgc_158423/slc1a8a/slc12a5b/slc25a3b/slc1a3b/slc5a6a/SLC16A7/slc25a11/…	53	34	19	ENSDARG00000027065/ENSDARG00000059805/ENSDARG00000029832/ENSDARG00000059053/ENSDARG00000069478/ENSDARG00000015033/ENSDARG00000062467/ENSDARG00000037097/ENSDARG00000024560/ENSDARG00000077327/ENSDARG00000113737/ENSDARG00000060303/ENSDARG00000052782/ENSDARG00000101995/ENSDARG00000032188/ENSDARG00000061120/ENSDARG00000099096/ENSDARG00000020212/ENSDARG00000011618/ENSDARG00000062182/ENSDARG00000038106/…	ENSDARG00000013749/ENSDARG00000027355/ENSDARG00000014587/ENSDARG00000017365/ENSDARG00000102453/ENSDARG00000013623/ENSDARG00000062084/ENSDARG00000102362/ENSDARG00000092553/ENSDARG00000099362/ENSDARG00000104431/ENSDARG00000077691/ENSDARG00000061544/ENSDARG00000058736/ENSDARG00000025566/ENSDARG00000043148/ENSDARG00000035741/ENSDARG00000018534/ENSDARG00000020645
BP	GO:0009201	ribonucleoside triphosphate biosynthetic process	0.000270385021232877	0.0174115377626474	ENSDARG00000070083/ENSDARG00000043820/ENSDARG00000099420/ENSDARG00000088390/ENSDARG00000099730/ENSDARG00000010149/ENSDARG00000054191/ENSDARG00000030700/ENSDARG00000012801/ENSDARG00000068940/ENSDARG00000028000/ENSDARG00000011665/ENSDARG00000039914/ENSDARG00000014179/ENSDARG00000100990/ENSDARG00000011553/ENSDARG00000099860/ENSDARG00000062744/ENSDARG00000033451/ENSDARG00000103826/ENSDARG00000039007/…	atp5f1b/nme2a/nme2b.2/nme4/pkma/atp5fa1/pgk1/ctps1a/pfkpb/atp5meb/pfkpa/aldoaa/gapdhs/pfkma/nme3/atp5pb/pkmb/scn1lab/atpsckmt/gpib/eno3/atp5f1e/atp5f1d/eno4/tpi1b	25	5	20	ENSDARG00000043820/ENSDARG00000030700/ENSDARG00000062744/ENSDARG00000033451/ENSDARG00000095897	ENSDARG00000070083/ENSDARG00000099420/ENSDARG00000088390/ENSDARG00000099730/ENSDARG00000010149/ENSDARG00000054191/ENSDARG00000012801/ENSDARG00000068940/ENSDARG00000028000/ENSDARG00000011665/ENSDARG00000039914/ENSDARG00000014179/ENSDARG00000100990/ENSDARG00000011553/ENSDARG00000099860/ENSDARG00000103826/ENSDARG00000039007/ENSDARG00000019404/ENSDARG00000070598/ENSDARG00000040988
BP	GO:0016125	sterol metabolic process	0.000336414037408114	0.0209969618282372	ENSDARG00000097559/ENSDARG00000032816/ENSDARG00000093477/ENSDARG00000097556/ENSDARG00000099336/ENSDARG00000012137/ENSDARG00000102004/ENSDARG00000079532/ENSDARG00000014013/ENSDARG00000046098/ENSDARG00000004130/ENSDARG00000099315/ENSDARG00000079946/ENSDARG00000088140/ENSDARG00000063319/ENSDARG00000036636/ENSDARG00000053068/ENSDARG00000030872/ENSDARG00000101145/ENSDARG00000034048	cyp8b3/tm7sf2/zgc_123299/cyp8b2/mvda/cyp46a1.1/apoea/zgc_194242/lbr/ebp/mvk/nsdhl/sqlea/hsd17b7/sqleb/ebpl/cyp8b1/cetp/lipeb/zgc_92275	20	18	2	ENSDARG00000097559/ENSDARG00000032816/ENSDARG00000093477/ENSDARG00000097556/ENSDARG00000099336/ENSDARG00000012137/ENSDARG00000102004/ENSDARG00000079532/ENSDARG00000046098/ENSDARG00000004130/ENSDARG00000099315/ENSDARG00000079946/ENSDARG00000088140/ENSDARG00000036636/ENSDARG00000053068/ENSDARG00000030872/ENSDARG00000101145/ENSDARG00000034048	ENSDARG00000014013/ENSDARG00000063319
BP	GO:0009145	purine nucleoside triphosphate biosynthetic process	0.000348811933585738	0.0209969618282372	ENSDARG00000070083/ENSDARG00000043820/ENSDARG00000099420/ENSDARG00000088390/ENSDARG00000099730/ENSDARG00000010149/ENSDARG00000054191/ENSDARG00000012801/ENSDARG00000068940/ENSDARG00000028000/ENSDARG00000011665/ENSDARG00000039914/ENSDARG00000014179/ENSDARG00000100990/ENSDARG00000011553/ENSDARG00000099860/ENSDARG00000062744/ENSDARG00000033451/ENSDARG00000103826/ENSDARG00000039007/ENSDARG00000095897/…	atp5f1b/nme2a/nme2b.2/nme4/pkma/atp5fa1/pgk1/pfkpb/atp5meb/pfkpa/aldoaa/gapdhs/pfkma/nme3/atp5pb/pkmb/scn1lab/atpsckmt/gpib/eno3/atp5f1e/atp5f1d/eno4/tpi1b	24	4	20	ENSDARG00000043820/ENSDARG00000062744/ENSDARG00000033451/ENSDARG00000095897	ENSDARG00000070083/ENSDARG00000099420/ENSDARG00000088390/ENSDARG00000099730/ENSDARG00000010149/ENSDARG00000054191/ENSDARG00000012801/ENSDARG00000068940/ENSDARG00000028000/ENSDARG00000011665/ENSDARG00000039914/ENSDARG00000014179/ENSDARG00000100990/ENSDARG00000011553/ENSDARG00000099860/ENSDARG00000103826/ENSDARG00000039007/ENSDARG00000019404/ENSDARG00000070598/ENSDARG00000040988
BP	GO:0009206	purine ribonucleoside triphosphate biosynthetic process	0.000348811933585738	0.0209969618282372	ENSDARG00000070083/ENSDARG00000043820/ENSDARG00000099420/ENSDARG00000088390/ENSDARG00000099730/ENSDARG00000010149/ENSDARG00000054191/ENSDARG00000012801/ENSDARG00000068940/ENSDARG00000028000/ENSDARG00000011665/ENSDARG00000039914/ENSDARG00000014179/ENSDARG00000100990/ENSDARG00000011553/ENSDARG00000099860/ENSDARG00000062744/ENSDARG00000033451/ENSDARG00000103826/ENSDARG00000039007/ENSDARG00000095897/…	atp5f1b/nme2a/nme2b.2/nme4/pkma/atp5fa1/pgk1/pfkpb/atp5meb/pfkpa/aldoaa/gapdhs/pfkma/nme3/atp5pb/pkmb/scn1lab/atpsckmt/gpib/eno3/atp5f1e/atp5f1d/eno4/tpi1b	24	4	20	ENSDARG00000043820/ENSDARG00000062744/ENSDARG00000033451/ENSDARG00000095897	ENSDARG00000070083/ENSDARG00000099420/ENSDARG00000088390/ENSDARG00000099730/ENSDARG00000010149/ENSDARG00000054191/ENSDARG00000012801/ENSDARG00000068940/ENSDARG00000028000/ENSDARG00000011665/ENSDARG00000039914/ENSDARG00000014179/ENSDARG00000100990/ENSDARG00000011553/ENSDARG00000099860/ENSDARG00000103826/ENSDARG00000039007/ENSDARG00000019404/ENSDARG00000070598/ENSDARG00000040988
BP	GO:0042752	regulation of circadian rhythm	0.00037915613844515	0.0222959019152712	ENSDARG00000012499/ENSDARG00000091131/ENSDARG00000033160/ENSDARG00000045768/ENSDARG00000010519/ENSDARG00000056885/ENSDARG00000062744/ENSDARG00000023722/ENSDARG00000037738/ENSDARG00000068374/ENSDARG00000078095	per1b/cry3b/nr1d1/cry1a/per3/per1a/scn1lab/hcrtr2/fbxl3l/si_ch211-132b12.7/cipcb	11	4	7	ENSDARG00000091131/ENSDARG00000062744/ENSDARG00000023722/ENSDARG00000037738	ENSDARG00000012499/ENSDARG00000033160/ENSDARG00000045768/ENSDARG00000010519/ENSDARG00000056885/ENSDARG00000068374/ENSDARG00000078095
BP	GO:0006855	drug transmembrane transport	0.000410002143053871	0.0222959019152712	ENSDARG00000013749/ENSDARG00000027355/ENSDARG00000027065/ENSDARG00000059805/ENSDARG00000046012/ENSDARG00000069478/ENSDARG00000014587/ENSDARG00000062467/ENSDARG00000102453/ENSDARG00000102362/ENSDARG00000079340/ENSDARG00000092553/ENSDARG00000020212/ENSDARG00000104431/ENSDARG00000077691/ENSDARG00000104204/ENSDARG00000043148/ENSDARG00000035741	slc25a55b/slc25a4/slc38a3a/slc25a38a/slc47a1/slc13a3/slc38a5b/stra6l/slc1a2b/slc25a12/slc47a4/slc25a5/slc1a1/slc1a3a/slc13a5a/slc1a8a/slc1a3b/slc25a11	18	8	10	ENSDARG00000027065/ENSDARG00000059805/ENSDARG00000046012/ENSDARG00000069478/ENSDARG00000062467/ENSDARG00000079340/ENSDARG00000020212/ENSDARG00000104204	ENSDARG00000013749/ENSDARG00000027355/ENSDARG00000014587/ENSDARG00000102453/ENSDARG00000102362/ENSDARG00000092553/ENSDARG00000104431/ENSDARG00000077691/ENSDARG00000043148/ENSDARG00000035741
BP	GO:0030837	negative regulation of actin filament polymerization	0.000410002143053871	0.0222959019152712	ENSDARG00000034240/ENSDARG00000040874/ENSDARG00000100252/ENSDARG00000017036/ENSDARG00000060584/ENSDARG00000110291/ENSDARG00000020890/ENSDARG00000102056/ENSDARG00000094792/ENSDARG00000097683/ENSDARG00000018206/ENSDARG00000115712/ENSDARG00000103962/ENSDARG00000011661/ENSDARG00000040466/ENSDARG00000076566/ENSDARG00000077261/ENSDARG00000030490	capza1a/add3a/capzb/svilc/kank1b/CABZ01044731.2/tmod4/svild/twf2a/sptbn5/nck2a/twf1a/add1/twf1b/vil1/kank3/lmod1b/sptb	18	4	14	ENSDARG00000097683/ENSDARG00000011661/ENSDARG00000040466/ENSDARG00000077261	ENSDARG00000034240/ENSDARG00000040874/ENSDARG00000100252/ENSDARG00000017036/ENSDARG00000060584/ENSDARG00000110291/ENSDARG00000020890/ENSDARG00000102056/ENSDARG00000094792/ENSDARG00000018206/ENSDARG00000115712/ENSDARG00000103962/ENSDARG00000076566/ENSDARG00000030490
BP	GO:0032272	negative regulation of protein polymerization	0.000410002143053871	0.0222959019152712	ENSDARG00000034240/ENSDARG00000040874/ENSDARG00000100252/ENSDARG00000017036/ENSDARG00000060584/ENSDARG00000110291/ENSDARG00000020890/ENSDARG00000102056/ENSDARG00000094792/ENSDARG00000097683/ENSDARG00000018206/ENSDARG00000115712/ENSDARG00000103962/ENSDARG00000011661/ENSDARG00000040466/ENSDARG00000076566/ENSDARG00000077261/ENSDARG00000030490	capza1a/add3a/capzb/svilc/kank1b/CABZ01044731.2/tmod4/svild/twf2a/sptbn5/nck2a/twf1a/add1/twf1b/vil1/kank3/lmod1b/sptb	18	4	14	ENSDARG00000097683/ENSDARG00000011661/ENSDARG00000040466/ENSDARG00000077261	ENSDARG00000034240/ENSDARG00000040874/ENSDARG00000100252/ENSDARG00000017036/ENSDARG00000060584/ENSDARG00000110291/ENSDARG00000020890/ENSDARG00000102056/ENSDARG00000094792/ENSDARG00000018206/ENSDARG00000115712/ENSDARG00000103962/ENSDARG00000076566/ENSDARG00000030490
BP	GO:0006091	generation of precursor metabolites and energy	0.000412837688209393	0.0222959019152712	ENSDARG00000013749/ENSDARG00000070083/ENSDARG00000063899/ENSDARG00000033380/ENSDARG00000007294/ENSDARG00000016875/ENSDARG00000074552/ENSDARG00000054588/ENSDARG00000068738/ENSDARG00000099730/ENSDARG00000014554/ENSDARG00000063916/ENSDARG00000102362/ENSDARG00000054191/ENSDARG00000012801/ENSDARG00000034270/ENSDARG00000078618/ENSDARG00000038075/ENSDARG00000028000/ENSDARG00000011665/ENSDARG00000039914/…	slc25a55b/atp5f1b/mt-nd2/gyg2/aco2/gys1/ndufs7/cox6a2/cox5b2/pkma/ppp1r3cb/mt-nd4l/slc25a12/pgk1/pfkpb/ogdha/inpp5kb/cyc1/pfkpa/aldoaa/gapdhs/pfkma/agla/cox6a1/pkmb/scn1lab/ndufv1/sdha/cox4i1l/atpsckmt/mt-cyb/pygl/pygma/gpib/coa6/adh5/mdh2/eno3/pygmb/PPP1CA/aclyb/ppp1r3da/atp5f1e/eno4/cox8a/tpi1b/idh3a/cs	48	12	36	ENSDARG00000063899/ENSDARG00000074552/ENSDARG00000014554/ENSDARG00000063916/ENSDARG00000078618/ENSDARG00000062744/ENSDARG00000033451/ENSDARG00000063924/ENSDARG00000002197/ENSDARG00000092677/ENSDARG00000095897/ENSDARG00000030278	ENSDARG00000013749/ENSDARG00000070083/ENSDARG00000033380/ENSDARG00000007294/ENSDARG00000016875/ENSDARG00000054588/ENSDARG00000068738/ENSDARG00000099730/ENSDARG00000102362/ENSDARG00000054191/ENSDARG00000012801/ENSDARG00000034270/ENSDARG00000038075/ENSDARG00000028000/ENSDARG00000011665/ENSDARG00000039914/ENSDARG00000014179/ENSDARG00000103811/ENSDARG00000022438/ENSDARG00000099860/ENSDARG00000036438/…
BP	GO:0009142	nucleoside triphosphate biosynthetic process	0.000419802989585075	0.0222959019152712	ENSDARG00000070083/ENSDARG00000043820/ENSDARG00000099420/ENSDARG00000088390/ENSDARG00000099730/ENSDARG00000010149/ENSDARG00000054191/ENSDARG00000030700/ENSDARG00000012801/ENSDARG00000068940/ENSDARG00000028000/ENSDARG00000011665/ENSDARG00000039914/ENSDARG00000014179/ENSDARG00000006546/ENSDARG00000100990/ENSDARG00000011553/ENSDARG00000099860/ENSDARG00000062744/ENSDARG00000033451/ENSDARG00000103826/…	atp5f1b/nme2a/nme2b.2/nme4/pkma/atp5fa1/pgk1/ctps1a/pfkpb/atp5meb/pfkpa/aldoaa/gapdhs/pfkma/ak4/nme3/atp5pb/pkmb/scn1lab/atpsckmt/gpib/eno3/atp5f1e/atp5f1d/eno4/tpi1b	26	5	21	ENSDARG00000043820/ENSDARG00000030700/ENSDARG00000062744/ENSDARG00000033451/ENSDARG00000095897	ENSDARG00000070083/ENSDARG00000099420/ENSDARG00000088390/ENSDARG00000099730/ENSDARG00000010149/ENSDARG00000054191/ENSDARG00000012801/ENSDARG00000068940/ENSDARG00000028000/ENSDARG00000011665/ENSDARG00000039914/ENSDARG00000014179/ENSDARG00000006546/ENSDARG00000100990/ENSDARG00000011553/ENSDARG00000099860/ENSDARG00000103826/ENSDARG00000039007/ENSDARG00000019404/ENSDARG00000070598/ENSDARG00000040988
BP	GO:0015740	C4-dicarboxylate transport	0.000426754352296631	0.0222959019152712	ENSDARG00000013749/ENSDARG00000069478/ENSDARG00000102453/ENSDARG00000102362/ENSDARG00000020212/ENSDARG00000104431/ENSDARG00000077691/ENSDARG00000043148/ENSDARG00000035741	slc25a55b/slc13a3/slc1a2b/slc25a12/slc1a1/slc1a3a/slc13a5a/slc1a3b/slc25a11	9	2	7	ENSDARG00000069478/ENSDARG00000020212	ENSDARG00000013749/ENSDARG00000102453/ENSDARG00000102362/ENSDARG00000104431/ENSDARG00000077691/ENSDARG00000043148/ENSDARG00000035741
BP	GO:0009260	ribonucleotide biosynthetic process	0.000511054203818551	0.0262057238958068	ENSDARG00000070083/ENSDARG00000043820/ENSDARG00000099420/ENSDARG00000088390/ENSDARG00000033832/ENSDARG00000001912/ENSDARG00000086790/ENSDARG00000099730/ENSDARG00000010149/ENSDARG00000011091/ENSDARG00000054191/ENSDARG00000030700/ENSDARG00000012801/ENSDARG00000025504/ENSDARG00000068940/ENSDARG00000104478/ENSDARG00000014588/ENSDARG00000018750/ENSDARG00000028000/ENSDARG00000011665/ENSDARG00000039914/…	atp5f1b/nme2a/nme2b.2/nme4/ampd1/drd4-rs/gucy1b1/pkma/atp5fa1/drd2b/pgk1/ctps1a/pfkpb/gucy2f/atp5meb/cap2/adcy2b/npr1b/pfkpa/aldoaa/gapdhs/pfkma/pank1b/ak4/adss2/prtfdc1/nme3/atp5pb/umps/pkmb/scn1lab/atpsckmt/gpib/adss1/eno3/coasy/atp5f1e/atp5f1d/eno4/tpi1b/ampd3a/wu_fj39g12	42	13	29	ENSDARG00000043820/ENSDARG00000001912/ENSDARG00000086790/ENSDARG00000011091/ENSDARG00000030700/ENSDARG00000018750/ENSDARG00000010098/ENSDARG00000012215/ENSDARG00000062744/ENSDARG00000033451/ENSDARG00000095897/ENSDARG00000005800/ENSDARG00000043460	ENSDARG00000070083/ENSDARG00000099420/ENSDARG00000088390/ENSDARG00000033832/ENSDARG00000099730/ENSDARG00000010149/ENSDARG00000054191/ENSDARG00000012801/ENSDARG00000025504/ENSDARG00000068940/ENSDARG00000104478/ENSDARG00000014588/ENSDARG00000028000/ENSDARG00000011665/ENSDARG00000039914/ENSDARG00000014179/ENSDARG00000006546/ENSDARG00000002071/ENSDARG00000011683/ENSDARG00000100990/ENSDARG00000011553/…
BP	GO:0006869	lipid transport	0.000546016973493379	0.0274894727200576	ENSDARG00000043770/ENSDARG00000042780/ENSDARG00000092908/ENSDARG00000006427/ENSDARG00000002311/ENSDARG00000062467/ENSDARG00000092155/ENSDARG00000060350/ENSDARG00000020866/ENSDARG00000101557/ENSDARG00000013830/ENSDARG00000102004/ENSDARG00000092126/ENSDARG00000060345/ENSDARG00000093159/ENSDARG00000089961/ENSDARG00000099344/ENSDARG00000095863/ENSDARG00000062040/ENSDARG00000034650/ENSDARG00000058285/…	si_dkey-192d15.2/apoba/si_dkey-201l21.2/fabp2/fabp11b/stra6l/apoc2/apoda.2/apoa4b.2/scarb1/osbpl2b/apoea/vtg5/apoda.1/si_dkeyp-106c3.3/si_cabz01007807.1/zgc_92162/afp4/atp8b5a/fabp7b/cpt1b/abca3b/relch/prelid3a/myo5b/apoa4b.1/gltpa/mttp/apoa4b.2/cd36/abcg8/pla2g12a/pla2g1b/CU459012.1/fabp3/slc27a4/tmem30ab/rbp4/sar1b/apoa1a/acsl5/apobb.1/cetp/ATP11B/PITPNC1/prelid1a/mfsd2b/pitpnb/osbpl7/slco2a1/g…	51	39	12	ENSDARG00000043770/ENSDARG00000042780/ENSDARG00000092908/ENSDARG00000006427/ENSDARG00000002311/ENSDARG00000062467/ENSDARG00000092155/ENSDARG00000060350/ENSDARG00000020866/ENSDARG00000101557/ENSDARG00000013830/ENSDARG00000102004/ENSDARG00000092126/ENSDARG00000093159/ENSDARG00000095863/ENSDARG00000034650/ENSDARG00000101443/ENSDARG00000055288/ENSDARG00000040298/ENSDARG00000061921/ENSDARG00000008637/…	ENSDARG00000060345/ENSDARG00000089961/ENSDARG00000099344/ENSDARG00000062040/ENSDARG00000058285/ENSDARG00000100524/ENSDARG00000062003/ENSDARG00000023290/ENSDARG00000043555/ENSDARG00000101094/ENSDARG00000030263/ENSDARG00000074258
BP	GO:0051261	protein depolymerization	0.000572207664416753	0.0282012192026613	ENSDARG00000075608/ENSDARG00000034240/ENSDARG00000040874/ENSDARG00000014106/ENSDARG00000100252/ENSDARG00000017036/ENSDARG00000059601/ENSDARG00000110291/ENSDARG00000020890/ENSDARG00000102056/ENSDARG00000097683/ENSDARG00000018206/ENSDARG00000103962/ENSDARG00000033655/ENSDARG00000011661/ENSDARG00000062173/ENSDARG00000040466/ENSDARG00000039901/ENSDARG00000077261/ENSDARG00000021124/ENSDARG00000114022/…	mical2a/capza1a/add3a/cfl2/capzb/svilc/map1aa/CABZ01044731.2/tmod4/svild/sptbn5/nck2a/add1/stmn1b/twf1b/camsap2a/vil1/sh3gl2b/lmod1b/cfl1/WDR1/sptb/sh3gl2a	23	10	13	ENSDARG00000059601/ENSDARG00000097683/ENSDARG00000033655/ENSDARG00000011661/ENSDARG00000062173/ENSDARG00000040466/ENSDARG00000039901/ENSDARG00000077261/ENSDARG00000021124/ENSDARG00000023600	ENSDARG00000075608/ENSDARG00000034240/ENSDARG00000040874/ENSDARG00000014106/ENSDARG00000100252/ENSDARG00000017036/ENSDARG00000110291/ENSDARG00000020890/ENSDARG00000102056/ENSDARG00000018206/ENSDARG00000103962/ENSDARG00000114022/ENSDARG00000030490
BP	GO:0046942	carboxylic acid transport	0.000580523472210796	0.0282012192026613	ENSDARG00000013749/ENSDARG00000027065/ENSDARG00000059805/ENSDARG00000029832/ENSDARG00000006427/ENSDARG00000069478/ENSDARG00000002311/ENSDARG00000014587/ENSDARG00000015033/ENSDARG00000042807/ENSDARG00000062467/ENSDARG00000000730/ENSDARG00000017365/ENSDARG00000037097/ENSDARG00000045944/ENSDARG00000102453/ENSDARG00000099344/ENSDARG00000102362/ENSDARG00000034650/ENSDARG00000058285/ENSDARG00000061120/…	slc25a55b/slc38a3a/slc25a38a/slc26a1/fabp2/slc13a3/fabp11b/slc38a5b/slc23a1/slc16a4/stra6l/slc6a22.1/slc23a2/slc7a2/slc6a1a/slc1a2b/zgc_92162/slc25a12/fabp7b/cpt1b/slc43a2b/slc1a1/slc26a2/slc16a13/cd36/pla2g12a/slc25a44b/pla2g1b/CU459012.1/slc1a3a/fabp3/slc13a5a/slc27a4/acsl5/zgc_158423/slc1a8a/slc1a3b/slc5a6a/SLC16A7/slc25a11/slc6a9/slco2a1/slc19a1/slc7a3a	44	30	14	ENSDARG00000027065/ENSDARG00000059805/ENSDARG00000029832/ENSDARG00000006427/ENSDARG00000069478/ENSDARG00000002311/ENSDARG00000015033/ENSDARG00000042807/ENSDARG00000062467/ENSDARG00000000730/ENSDARG00000037097/ENSDARG00000045944/ENSDARG00000034650/ENSDARG00000061120/ENSDARG00000020212/ENSDARG00000011618/ENSDARG00000055342/ENSDARG00000032639/ENSDARG00000070454/ENSDARG00000035905/ENSDARG00000009153/…	ENSDARG00000013749/ENSDARG00000014587/ENSDARG00000017365/ENSDARG00000102453/ENSDARG00000099344/ENSDARG00000102362/ENSDARG00000058285/ENSDARG00000104431/ENSDARG00000023290/ENSDARG00000077691/ENSDARG00000043148/ENSDARG00000035741/ENSDARG00000018534/ENSDARG00000020645
BP	GO:0015849	organic acid transport	0.000669523311735246	0.0319639663826706	ENSDARG00000013749/ENSDARG00000027065/ENSDARG00000059805/ENSDARG00000029832/ENSDARG00000006427/ENSDARG00000069478/ENSDARG00000002311/ENSDARG00000014587/ENSDARG00000015033/ENSDARG00000042807/ENSDARG00000062467/ENSDARG00000000730/ENSDARG00000017365/ENSDARG00000037097/ENSDARG00000045944/ENSDARG00000102453/ENSDARG00000099344/ENSDARG00000102362/ENSDARG00000034650/ENSDARG00000058285/ENSDARG00000061120/…	slc25a55b/slc38a3a/slc25a38a/slc26a1/fabp2/slc13a3/fabp11b/slc38a5b/slc23a1/slc16a4/stra6l/slc6a22.1/slc23a2/slc7a2/slc6a1a/slc1a2b/zgc_92162/slc25a12/fabp7b/cpt1b/slc43a2b/slc1a1/slc26a2/slc16a13/cd36/pla2g12a/slc25a44b/pla2g1b/CU459012.1/slc1a3a/fabp3/slc13a5a/slc27a4/acsl5/zgc_158423/slc1a8a/slc1a3b/slc5a6a/SLC16A7/slc25a11/slc6a9/slco2a1/slc19a1/slc7a3a	44	30	14	ENSDARG00000027065/ENSDARG00000059805/ENSDARG00000029832/ENSDARG00000006427/ENSDARG00000069478/ENSDARG00000002311/ENSDARG00000015033/ENSDARG00000042807/ENSDARG00000062467/ENSDARG00000000730/ENSDARG00000037097/ENSDARG00000045944/ENSDARG00000034650/ENSDARG00000061120/ENSDARG00000020212/ENSDARG00000011618/ENSDARG00000055342/ENSDARG00000032639/ENSDARG00000070454/ENSDARG00000035905/ENSDARG00000009153/…	ENSDARG00000013749/ENSDARG00000014587/ENSDARG00000017365/ENSDARG00000102453/ENSDARG00000099344/ENSDARG00000102362/ENSDARG00000058285/ENSDARG00000104431/ENSDARG00000023290/ENSDARG00000077691/ENSDARG00000043148/ENSDARG00000035741/ENSDARG00000018534/ENSDARG00000020645
BP	GO:0009152	purine ribonucleotide biosynthetic process	0.000700343549523465	0.0328686659089911	ENSDARG00000070083/ENSDARG00000043820/ENSDARG00000099420/ENSDARG00000088390/ENSDARG00000033832/ENSDARG00000001912/ENSDARG00000086790/ENSDARG00000099730/ENSDARG00000010149/ENSDARG00000011091/ENSDARG00000054191/ENSDARG00000012801/ENSDARG00000025504/ENSDARG00000068940/ENSDARG00000104478/ENSDARG00000014588/ENSDARG00000018750/ENSDARG00000028000/ENSDARG00000011665/ENSDARG00000039914/ENSDARG00000014179/…	atp5f1b/nme2a/nme2b.2/nme4/ampd1/drd4-rs/gucy1b1/pkma/atp5fa1/drd2b/pgk1/pfkpb/gucy2f/atp5meb/cap2/adcy2b/npr1b/pfkpa/aldoaa/gapdhs/pfkma/pank1b/ak4/adss2/prtfdc1/nme3/atp5pb/pkmb/scn1lab/atpsckmt/gpib/adss1/eno3/coasy/atp5f1e/atp5f1d/eno4/tpi1b/ampd3a/wu_fj39g12	40	11	29	ENSDARG00000043820/ENSDARG00000001912/ENSDARG00000086790/ENSDARG00000011091/ENSDARG00000018750/ENSDARG00000010098/ENSDARG00000062744/ENSDARG00000033451/ENSDARG00000095897/ENSDARG00000005800/ENSDARG00000043460	ENSDARG00000070083/ENSDARG00000099420/ENSDARG00000088390/ENSDARG00000033832/ENSDARG00000099730/ENSDARG00000010149/ENSDARG00000054191/ENSDARG00000012801/ENSDARG00000025504/ENSDARG00000068940/ENSDARG00000104478/ENSDARG00000014588/ENSDARG00000028000/ENSDARG00000011665/ENSDARG00000039914/ENSDARG00000014179/ENSDARG00000006546/ENSDARG00000002071/ENSDARG00000011683/ENSDARG00000100990/ENSDARG00000011553/…
BP	GO:0007229	integrin-mediated signaling pathway	0.000751637957191649	0.0346880917243946	ENSDARG00000014976/ENSDARG00000071863/ENSDARG00000044573/ENSDARG00000109859/ENSDARG00000007950/ENSDARG00000102820/ENSDARG00000104484/ENSDARG00000002956/ENSDARG00000032435/ENSDARG00000020242/ENSDARG00000018687/ENSDARG00000109929/ENSDARG00000077288/ENSDARG00000040985/ENSDARG00000086874/ENSDARG00000075733/ENSDARG00000006353/ENSDARG00000002507/ENSDARG00000007169	lims2/itgb1a/cdc42/CABZ01072242.1/itga11b/cib2/itgb1b/si_dkey-32n7.4/itga9/fermt2/itga2b/ITGB1/si_ch211-188c16.1/itgbl1/si_ch211-232i5.3/zyx/itga5/itga10/itgb1bp1	19	2	17	ENSDARG00000102820/ENSDARG00000077288	ENSDARG00000014976/ENSDARG00000071863/ENSDARG00000044573/ENSDARG00000109859/ENSDARG00000007950/ENSDARG00000104484/ENSDARG00000002956/ENSDARG00000032435/ENSDARG00000020242/ENSDARG00000018687/ENSDARG00000109929/ENSDARG00000040985/ENSDARG00000086874/ENSDARG00000075733/ENSDARG00000006353/ENSDARG00000002507/ENSDARG00000007169
BP	GO:0048593	camera-type eye morphogenesis	0.000767595643810755	0.0348438088149505	ENSDARG00000021924/ENSDARG00000029688/ENSDARG00000002235/ENSDARG00000032389/ENSDARG00000092362/ENSDARG00000054578/ENSDARG00000045580/ENSDARG00000105112/ENSDARG00000101831/ENSDARG00000037677/ENSDARG00000075707/ENSDARG00000077226/ENSDARG00000057074/ENSDARG00000003684/ENSDARG00000079027/ENSDARG00000098834/ENSDARG00000007715/ENSDARG00000017798/ENSDARG00000019743/ENSDARG00000022712/ENSDARG00000004672/…	hsp70.3/hsp70.1/mmp14a/tspan12/hsp70.2/arl6ip1/lum/ntn1a/irx1a/fgf24/nid2a/smarca4a/rpgrb/obsl1a/chsy1/sox4b/lgsn/bcor/dctn1a/stat3/ptk2ab/tln1/obsl1b/atxn7/pax6b/marcksa/sfrp5/gmds/itga5/lmx1ba	30	2	28	ENSDARG00000007715/ENSDARG00000019743	ENSDARG00000021924/ENSDARG00000029688/ENSDARG00000002235/ENSDARG00000032389/ENSDARG00000092362/ENSDARG00000054578/ENSDARG00000045580/ENSDARG00000105112/ENSDARG00000101831/ENSDARG00000037677/ENSDARG00000075707/ENSDARG00000077226/ENSDARG00000057074/ENSDARG00000003684/ENSDARG00000079027/ENSDARG00000098834/ENSDARG00000017798/ENSDARG00000022712/ENSDARG00000004672/ENSDARG00000100729/ENSDARG00000077388/…
BP	GO:0015711	organic anion transport	0.000781808626530083	0.034914804708623	ENSDARG00000013749/ENSDARG00000027355/ENSDARG00000027065/ENSDARG00000059805/ENSDARG00000029832/ENSDARG00000006427/ENSDARG00000069478/ENSDARG00000002311/ENSDARG00000014587/ENSDARG00000015033/ENSDARG00000042807/ENSDARG00000062467/ENSDARG00000000730/ENSDARG00000017365/ENSDARG00000037097/ENSDARG00000045944/ENSDARG00000042737/ENSDARG00000102453/ENSDARG00000024560/ENSDARG00000099344/ENSDARG00000060303/…	slc25a55b/slc25a4/slc38a3a/slc25a38a/slc26a1/fabp2/slc13a3/fabp11b/slc38a5b/slc23a1/slc16a4/stra6l/slc6a22.1/slc23a2/slc7a2/slc6a1a/slc52a3/slc1a2b/slc4a1b/zgc_92162/slc4a10b/atp8b5a/slc25a12/fabp7b/slc2a3b/cpt1b/slc43a2b/si_ch73-196l6.5/prelid3a/slc25a5/slco1f4/slc1a1/slc26a2/mttp/slc4a4a/slc16a13/cd36/pla2g12a/slc25a44b/pla2g1b/CU459012.1/slc1a3a/fabp3/slc13a5a/slc27a4/tmem30ab/acsl5/zgc_158423…	64	43	21	ENSDARG00000027065/ENSDARG00000059805/ENSDARG00000029832/ENSDARG00000006427/ENSDARG00000069478/ENSDARG00000002311/ENSDARG00000015033/ENSDARG00000042807/ENSDARG00000062467/ENSDARG00000000730/ENSDARG00000037097/ENSDARG00000045944/ENSDARG00000042737/ENSDARG00000024560/ENSDARG00000060303/ENSDARG00000034650/ENSDARG00000061120/ENSDARG00000062502/ENSDARG00000055288/ENSDARG00000101014/ENSDARG00000020212/…	ENSDARG00000013749/ENSDARG00000027355/ENSDARG00000014587/ENSDARG00000017365/ENSDARG00000102453/ENSDARG00000099344/ENSDARG00000062040/ENSDARG00000102362/ENSDARG00000037861/ENSDARG00000058285/ENSDARG00000092553/ENSDARG00000013730/ENSDARG00000104431/ENSDARG00000023290/ENSDARG00000077691/ENSDARG00000043555/ENSDARG00000101094/ENSDARG00000043148/ENSDARG00000035741/ENSDARG00000018534/ENSDARG00000020645
BP	GO:0046390	ribose phosphate biosynthetic process	0.00079437800528828	0.034914804708623	ENSDARG00000070083/ENSDARG00000043820/ENSDARG00000099420/ENSDARG00000088390/ENSDARG00000033832/ENSDARG00000001912/ENSDARG00000086790/ENSDARG00000099730/ENSDARG00000010149/ENSDARG00000011091/ENSDARG00000054191/ENSDARG00000030700/ENSDARG00000012801/ENSDARG00000025504/ENSDARG00000068940/ENSDARG00000104478/ENSDARG00000014588/ENSDARG00000018750/ENSDARG00000028000/ENSDARG00000011665/ENSDARG00000039914/…	atp5f1b/nme2a/nme2b.2/nme4/ampd1/drd4-rs/gucy1b1/pkma/atp5fa1/drd2b/pgk1/ctps1a/pfkpb/gucy2f/atp5meb/cap2/adcy2b/npr1b/pfkpa/aldoaa/gapdhs/pfkma/pank1b/ak4/adss2/prtfdc1/nme3/atp5pb/umps/pkmb/scn1lab/atpsckmt/gpib/adss1/eno3/coasy/atp5f1e/atp5f1d/eno4/tpi1b/ampd3a/wu_fj39g12	42	13	29	ENSDARG00000043820/ENSDARG00000001912/ENSDARG00000086790/ENSDARG00000011091/ENSDARG00000030700/ENSDARG00000018750/ENSDARG00000010098/ENSDARG00000012215/ENSDARG00000062744/ENSDARG00000033451/ENSDARG00000095897/ENSDARG00000005800/ENSDARG00000043460	ENSDARG00000070083/ENSDARG00000099420/ENSDARG00000088390/ENSDARG00000033832/ENSDARG00000099730/ENSDARG00000010149/ENSDARG00000054191/ENSDARG00000012801/ENSDARG00000025504/ENSDARG00000068940/ENSDARG00000104478/ENSDARG00000014588/ENSDARG00000028000/ENSDARG00000011665/ENSDARG00000039914/ENSDARG00000014179/ENSDARG00000006546/ENSDARG00000002071/ENSDARG00000011683/ENSDARG00000100990/ENSDARG00000011553/…
BP	GO:0030834	regulation of actin filament depolymerization	0.000845720860315868	0.0365906415971037	ENSDARG00000034240/ENSDARG00000040874/ENSDARG00000100252/ENSDARG00000017036/ENSDARG00000110291/ENSDARG00000020890/ENSDARG00000102056/ENSDARG00000097683/ENSDARG00000018206/ENSDARG00000103962/ENSDARG00000011661/ENSDARG00000040466/ENSDARG00000077261/ENSDARG00000114022/ENSDARG00000030490	capza1a/add3a/capzb/svilc/CABZ01044731.2/tmod4/svild/sptbn5/nck2a/add1/twf1b/vil1/lmod1b/WDR1/sptb	15	4	11	ENSDARG00000097683/ENSDARG00000011661/ENSDARG00000040466/ENSDARG00000077261	ENSDARG00000034240/ENSDARG00000040874/ENSDARG00000100252/ENSDARG00000017036/ENSDARG00000110291/ENSDARG00000020890/ENSDARG00000102056/ENSDARG00000018206/ENSDARG00000103962/ENSDARG00000114022/ENSDARG00000030490
BP	GO:0010876	lipid localization	0.000881204721988773	0.0369623135764483	ENSDARG00000043770/ENSDARG00000042780/ENSDARG00000092908/ENSDARG00000006427/ENSDARG00000002311/ENSDARG00000062467/ENSDARG00000092155/ENSDARG00000060350/ENSDARG00000020866/ENSDARG00000101557/ENSDARG00000013830/ENSDARG00000102004/ENSDARG00000092126/ENSDARG00000060345/ENSDARG00000093159/ENSDARG00000089961/ENSDARG00000099344/ENSDARG00000095863/ENSDARG00000062040/ENSDARG00000093978/ENSDARG00000034650/…	si_dkey-192d15.2/apoba/si_dkey-201l21.2/fabp2/fabp11b/stra6l/apoc2/apoda.2/apoa4b.2/scarb1/osbpl2b/apoea/vtg5/apoda.1/si_dkeyp-106c3.3/si_cabz01007807.1/zgc_92162/afp4/atp8b5a/zgc_77486/fabp7b/cpt1b/abca3b/relch/prelid3a/myo5b/apoa4b.1/gltpa/mttp/apoa4b.2/cd36/abcg8/pla2g12a/pla2g1b/CU459012.1/fabp3/slc27a4/fitm1l/tmem30ab/rbp4/sar1b/apoa1a/acsl5/apobb.1/ldah/cetp/ATP11B/PITPNC1/prelid1a/mfsd2b/p…	54	40	14	ENSDARG00000043770/ENSDARG00000042780/ENSDARG00000092908/ENSDARG00000006427/ENSDARG00000002311/ENSDARG00000062467/ENSDARG00000092155/ENSDARG00000060350/ENSDARG00000020866/ENSDARG00000101557/ENSDARG00000013830/ENSDARG00000102004/ENSDARG00000092126/ENSDARG00000093159/ENSDARG00000095863/ENSDARG00000034650/ENSDARG00000101443/ENSDARG00000055288/ENSDARG00000040298/ENSDARG00000061921/ENSDARG00000008637/…	ENSDARG00000060345/ENSDARG00000089961/ENSDARG00000099344/ENSDARG00000062040/ENSDARG00000093978/ENSDARG00000058285/ENSDARG00000100524/ENSDARG00000062003/ENSDARG00000023290/ENSDARG00000056464/ENSDARG00000043555/ENSDARG00000101094/ENSDARG00000030263/ENSDARG00000074258
BP	GO:0009416	response to light stimulus	0.000920926481741909	0.0369623135764483	ENSDARG00000044861/ENSDARG00000044862/ENSDARG00000045808/ENSDARG00000044672/ENSDARG00000012499/ENSDARG00000091131/ENSDARG00000104685/ENSDARG00000039117/ENSDARG00000097008/ENSDARG00000002193/ENSDARG00000086756/ENSDARG00000062467/ENSDARG00000054890/ENSDARG00000025032/ENSDARG00000058803/ENSDARG00000052223/ENSDARG00000101209/ENSDARG00000044199/ENSDARG00000069283/ENSDARG00000045768/ENSDARG00000010519/…	opn1lw2/opn1lw1/rlbp1b/parapinopsinb/per1b/cry3b/grk1b/tefa/opn1mw1/rho/RGS9BP/stra6l/rgra/nr3c1/grk1a/rcvrna/lamb1a/gnat1/ercc8/cry1a/per3/arntl1a/rhol/per1a/opn1sw1/grm6b/rgrb/opn1mw4/opn5/fbxl3l	30	14	16	ENSDARG00000045808/ENSDARG00000044672/ENSDARG00000091131/ENSDARG00000104685/ENSDARG00000097008/ENSDARG00000086756/ENSDARG00000062467/ENSDARG00000054890/ENSDARG00000052223/ENSDARG00000069283/ENSDARG00000006791/ENSDARG00000098724/ENSDARG00000070110/ENSDARG00000037738	ENSDARG00000044861/ENSDARG00000044862/ENSDARG00000012499/ENSDARG00000039117/ENSDARG00000002193/ENSDARG00000025032/ENSDARG00000058803/ENSDARG00000101209/ENSDARG00000044199/ENSDARG00000045768/ENSDARG00000010519/ENSDARG00000070666/ENSDARG00000056885/ENSDARG00000045677/ENSDARG00000025671/ENSDARG00000000638
BP	GO:1901879	regulation of protein depolymerization	0.000947338377612407	0.0369623135764483	ENSDARG00000034240/ENSDARG00000040874/ENSDARG00000100252/ENSDARG00000017036/ENSDARG00000059601/ENSDARG00000110291/ENSDARG00000020890/ENSDARG00000102056/ENSDARG00000097683/ENSDARG00000018206/ENSDARG00000103962/ENSDARG00000011661/ENSDARG00000062173/ENSDARG00000040466/ENSDARG00000077261/ENSDARG00000114022/ENSDARG00000030490	capza1a/add3a/capzb/svilc/map1aa/CABZ01044731.2/tmod4/svild/sptbn5/nck2a/add1/twf1b/camsap2a/vil1/lmod1b/WDR1/sptb	17	6	11	ENSDARG00000059601/ENSDARG00000097683/ENSDARG00000011661/ENSDARG00000062173/ENSDARG00000040466/ENSDARG00000077261	ENSDARG00000034240/ENSDARG00000040874/ENSDARG00000100252/ENSDARG00000017036/ENSDARG00000110291/ENSDARG00000020890/ENSDARG00000102056/ENSDARG00000018206/ENSDARG00000103962/ENSDARG00000114022/ENSDARG00000030490
BP	GO:0098662	inorganic cation transmembrane transport	0.0009477280632958	0.0369623135764483	ENSDARG00000070214/ENSDARG00000013961/ENSDARG00000042552/ENSDARG00000070083/ENSDARG00000046014/ENSDARG00000076833/ENSDARG00000078650/ENSDARG00000071331/ENSDARG00000092522/ENSDARG00000035458/ENSDARG00000039131/ENSDARG00000010425/ENSDARG00000088484/ENSDARG00000024047/ENSDARG00000063358/ENSDARG00000007180/ENSDARG00000052859/ENSDARG00000000730/ENSDARG00000023797/ENSDARG00000029439/ENSDARG00000015654/…	slc41a1/slc31a1/cacna1sb/atp5f1b/kcna6a/atp1b1b/kcna4/ryr3/nnt2/atp2a1l/atp1a1a.3/scara5/kcnj1a.6/tmem38a/micu1/slc30a4/chp1/slc6a22.1/ryr1b/atp2a2a/ca15a/drd4-rs/slc6a1a/casq2/scn8aa/kcnc3a/cacna1aa/ndufs7/cacna2d1a/nr3c1/fgf12a/vdac2/kcnf1b/atp5fa1/atp6v1e1b/atp6v1g1/kcnd1/atp2b4/slc4a10b/cnnm2b/cacng6a/atp1a2a/drd2b/cacna1c/kcnj1a.1/abcc9/smdt1a/atp5meb/kcnk5a/atp2b3b/cabp5a/slc24a4b/scn8ab/kc…	108	65	43	ENSDARG00000013961/ENSDARG00000076833/ENSDARG00000078650/ENSDARG00000039131/ENSDARG00000088484/ENSDARG00000052859/ENSDARG00000000730/ENSDARG00000015654/ENSDARG00000001912/ENSDARG00000045944/ENSDARG00000005775/ENSDARG00000055855/ENSDARG00000037905/ENSDARG00000074552/ENSDARG00000027957/ENSDARG00000027285/ENSDARG00000030694/ENSDARG00000022315/ENSDARG00000074746/ENSDARG00000060303/ENSDARG00000078733/…	ENSDARG00000070214/ENSDARG00000042552/ENSDARG00000070083/ENSDARG00000046014/ENSDARG00000071331/ENSDARG00000092522/ENSDARG00000035458/ENSDARG00000010425/ENSDARG00000024047/ENSDARG00000063358/ENSDARG00000007180/ENSDARG00000023797/ENSDARG00000029439/ENSDARG00000008982/ENSDARG00000014804/ENSDARG00000025032/ENSDARG00000013623/ENSDARG00000010149/ENSDARG00000044902/ENSDARG00000036457/ENSDARG00000010472/…
BP	GO:0017158	regulation of calcium ion-dependent exocytosis	0.000952309280621121	0.0369623135764483	ENSDARG00000014169/ENSDARG00000031463/ENSDARG00000105490/ENSDARG00000025206/ENSDARG00000012553/ENSDARG00000089913/ENSDARG00000055206/ENSDARG00000076730/ENSDARG00000019362/ENSDARG00000069101/ENSDARG00000101776/ENSDARG00000043835/ENSDARG00000056105	SYT2/syt6b/rph3ab/syt2a/rap1aa/cacna1g/dtnbp1b/syt6a/ptbp1a/napbb/syt12/rab3ab/syt11b	13	10	3	ENSDARG00000014169/ENSDARG00000031463/ENSDARG00000105490/ENSDARG00000025206/ENSDARG00000012553/ENSDARG00000055206/ENSDARG00000069101/ENSDARG00000101776/ENSDARG00000043835/ENSDARG00000056105	ENSDARG00000089913/ENSDARG00000076730/ENSDARG00000019362
BP	GO:0006165	nucleoside diphosphate phosphorylation	0.000969778256393065	0.0369623135764483	ENSDARG00000043820/ENSDARG00000099420/ENSDARG00000088390/ENSDARG00000099730/ENSDARG00000054191/ENSDARG00000012801/ENSDARG00000028000/ENSDARG00000011665/ENSDARG00000039914/ENSDARG00000014179/ENSDARG00000006546/ENSDARG00000100990/ENSDARG00000099860/ENSDARG00000062744/ENSDARG00000103826/ENSDARG00000039007/ENSDARG00000070598/ENSDARG00000040988	nme2a/nme2b.2/nme4/pkma/pgk1/pfkpb/pfkpa/aldoaa/gapdhs/pfkma/ak4/nme3/pkmb/scn1lab/gpib/eno3/eno4/tpi1b	18	2	16	ENSDARG00000043820/ENSDARG00000062744	ENSDARG00000099420/ENSDARG00000088390/ENSDARG00000099730/ENSDARG00000054191/ENSDARG00000012801/ENSDARG00000028000/ENSDARG00000011665/ENSDARG00000039914/ENSDARG00000014179/ENSDARG00000006546/ENSDARG00000100990/ENSDARG00000099860/ENSDARG00000103826/ENSDARG00000039007/ENSDARG00000070598/ENSDARG00000040988
BP	GO:0009127	purine nucleoside monophosphate biosynthetic process	0.000974448859184084	0.0369623135764483	ENSDARG00000070083/ENSDARG00000033832/ENSDARG00000099730/ENSDARG00000010149/ENSDARG00000054191/ENSDARG00000012801/ENSDARG00000068940/ENSDARG00000028000/ENSDARG00000011665/ENSDARG00000039914/ENSDARG00000014179/ENSDARG00000006546/ENSDARG00000002071/ENSDARG00000011683/ENSDARG00000011553/ENSDARG00000099860/ENSDARG00000062744/ENSDARG00000033451/ENSDARG00000103826/ENSDARG00000099517/ENSDARG00000039007/…	atp5f1b/ampd1/pkma/atp5fa1/pgk1/pfkpb/atp5meb/pfkpa/aldoaa/gapdhs/pfkma/ak4/adss2/prtfdc1/atp5pb/pkmb/scn1lab/atpsckmt/gpib/adss1/eno3/atp5f1e/atp5f1d/eno4/tpi1b/ampd3a	26	4	22	ENSDARG00000062744/ENSDARG00000033451/ENSDARG00000095897/ENSDARG00000005800	ENSDARG00000070083/ENSDARG00000033832/ENSDARG00000099730/ENSDARG00000010149/ENSDARG00000054191/ENSDARG00000012801/ENSDARG00000068940/ENSDARG00000028000/ENSDARG00000011665/ENSDARG00000039914/ENSDARG00000014179/ENSDARG00000006546/ENSDARG00000002071/ENSDARG00000011683/ENSDARG00000011553/ENSDARG00000099860/ENSDARG00000103826/ENSDARG00000099517/ENSDARG00000039007/ENSDARG00000019404/ENSDARG00000070598/…
BP	GO:0009168	purine ribonucleoside monophosphate biosynthetic process	0.000974448859184084	0.0369623135764483	ENSDARG00000070083/ENSDARG00000033832/ENSDARG00000099730/ENSDARG00000010149/ENSDARG00000054191/ENSDARG00000012801/ENSDARG00000068940/ENSDARG00000028000/ENSDARG00000011665/ENSDARG00000039914/ENSDARG00000014179/ENSDARG00000006546/ENSDARG00000002071/ENSDARG00000011683/ENSDARG00000011553/ENSDARG00000099860/ENSDARG00000062744/ENSDARG00000033451/ENSDARG00000103826/ENSDARG00000099517/ENSDARG00000039007/…	atp5f1b/ampd1/pkma/atp5fa1/pgk1/pfkpb/atp5meb/pfkpa/aldoaa/gapdhs/pfkma/ak4/adss2/prtfdc1/atp5pb/pkmb/scn1lab/atpsckmt/gpib/adss1/eno3/atp5f1e/atp5f1d/eno4/tpi1b/ampd3a	26	4	22	ENSDARG00000062744/ENSDARG00000033451/ENSDARG00000095897/ENSDARG00000005800	ENSDARG00000070083/ENSDARG00000033832/ENSDARG00000099730/ENSDARG00000010149/ENSDARG00000054191/ENSDARG00000012801/ENSDARG00000068940/ENSDARG00000028000/ENSDARG00000011665/ENSDARG00000039914/ENSDARG00000014179/ENSDARG00000006546/ENSDARG00000002071/ENSDARG00000011683/ENSDARG00000011553/ENSDARG00000099860/ENSDARG00000103826/ENSDARG00000099517/ENSDARG00000039007/ENSDARG00000019404/ENSDARG00000070598/…
BP	GO:0043624	cellular protein complex disassembly	0.000974448859184084	0.0369623135764483	ENSDARG00000075608/ENSDARG00000034240/ENSDARG00000097803/ENSDARG00000040874/ENSDARG00000014106/ENSDARG00000100252/ENSDARG00000017036/ENSDARG00000059601/ENSDARG00000110291/ENSDARG00000020890/ENSDARG00000102056/ENSDARG00000097683/ENSDARG00000017235/ENSDARG00000018206/ENSDARG00000103962/ENSDARG00000033655/ENSDARG00000069101/ENSDARG00000011661/ENSDARG00000062173/ENSDARG00000040466/ENSDARG00000039901/…	mical2a/capza1a/MTRFR/add3a/cfl2/capzb/svilc/map1aa/CABZ01044731.2/tmod4/svild/sptbn5/eif5a/nck2a/add1/stmn1b/napbb/twf1b/camsap2a/vil1/sh3gl2b/lmod1b/cfl1/WDR1/sptb/sh3gl2a	26	12	14	ENSDARG00000097803/ENSDARG00000059601/ENSDARG00000097683/ENSDARG00000033655/ENSDARG00000069101/ENSDARG00000011661/ENSDARG00000062173/ENSDARG00000040466/ENSDARG00000039901/ENSDARG00000077261/ENSDARG00000021124/ENSDARG00000023600	ENSDARG00000075608/ENSDARG00000034240/ENSDARG00000040874/ENSDARG00000014106/ENSDARG00000100252/ENSDARG00000017036/ENSDARG00000110291/ENSDARG00000020890/ENSDARG00000102056/ENSDARG00000017235/ENSDARG00000018206/ENSDARG00000103962/ENSDARG00000114022/ENSDARG00000030490
BP	GO:0055114	oxidation-reduction process	0.000993129745800004	0.0371618414340569	ENSDARG00000013749/ENSDARG00000063899/ENSDARG00000092522/ENSDARG00000038894/ENSDARG00000033380/ENSDARG00000007294/ENSDARG00000016875/ENSDARG00000074552/ENSDARG00000054588/ENSDARG00000068738/ENSDARG00000020149/ENSDARG00000014554/ENSDARG00000088357/ENSDARG00000063916/ENSDARG00000014727/ENSDARG00000102362/ENSDARG00000058285/ENSDARG00000012801/ENSDARG00000027529/ENSDARG00000034270/ENSDARG00000078618/…	slc25a55b/mt-nd2/nnt2/tmx3a/gyg2/aco2/gys1/ndufs7/cox6a2/cox5b2/acoxl/ppp1r3cb/acadl/mt-nd4l/acox1/slc25a12/cpt1b/pfkpb/hmox1a/ogdha/inpp5kb/loxl4/cyc1/pfkpa/pfkma/agla/cox6a1/acaa1/ndufv1/acadm/sdha/acads/cox4i1l/mt-cyb/pygl/pygma/alox12/alox5b.3/nnt/coa6/alkbh3/adh5/mdh2/pygmb/PPP1CA/aclyb/ppp1r3da/cox8a/idh3a/cs	50	15	35	ENSDARG00000063899/ENSDARG00000038894/ENSDARG00000074552/ENSDARG00000020149/ENSDARG00000014554/ENSDARG00000063916/ENSDARG00000014727/ENSDARG00000078618/ENSDARG00000004687/ENSDARG00000038900/ENSDARG00000063924/ENSDARG00000002197/ENSDARG00000069966/ENSDARG00000092677/ENSDARG00000030278	ENSDARG00000013749/ENSDARG00000092522/ENSDARG00000033380/ENSDARG00000007294/ENSDARG00000016875/ENSDARG00000054588/ENSDARG00000068738/ENSDARG00000088357/ENSDARG00000102362/ENSDARG00000058285/ENSDARG00000012801/ENSDARG00000027529/ENSDARG00000034270/ENSDARG00000025089/ENSDARG00000038075/ENSDARG00000028000/ENSDARG00000014179/ENSDARG00000103811/ENSDARG00000022438/ENSDARG00000036438/ENSDARG00000016721/…
BP	GO:0051693	actin filament capping	0.00107263407924167	0.0396016502056024	ENSDARG00000034240/ENSDARG00000040874/ENSDARG00000100252/ENSDARG00000017036/ENSDARG00000110291/ENSDARG00000020890/ENSDARG00000102056/ENSDARG00000097683/ENSDARG00000018206/ENSDARG00000103962/ENSDARG00000011661/ENSDARG00000040466/ENSDARG00000077261/ENSDARG00000030490	capza1a/add3a/capzb/svilc/CABZ01044731.2/tmod4/svild/sptbn5/nck2a/add1/twf1b/vil1/lmod1b/sptb	14	4	10	ENSDARG00000097683/ENSDARG00000011661/ENSDARG00000040466/ENSDARG00000077261	ENSDARG00000034240/ENSDARG00000040874/ENSDARG00000100252/ENSDARG00000017036/ENSDARG00000110291/ENSDARG00000020890/ENSDARG00000102056/ENSDARG00000018206/ENSDARG00000103962/ENSDARG00000030490
BP	GO:0015696	ammonium transport	0.00116046530896496	0.0420714445892035	ENSDARG00000014169/ENSDARG00000007080/ENSDARG00000100265/ENSDARG00000001912/ENSDARG00000001676/ENSDARG00000031463/ENSDARG00000025206/ENSDARG00000011091/ENSDARG00000041848/ENSDARG00000076730/ENSDARG00000101776/ENSDARG00000009018/ENSDARG00000056105/ENSDARG00000057017/ENSDARG00000003203	SYT2/rhcgl1/rhcgb/drd4-rs/gpm6bb/syt6b/syt2a/drd2b/rh50/syt6a/syt12/rhbg/syt11b/slc6a4b/rhcga	15	13	2	ENSDARG00000014169/ENSDARG00000007080/ENSDARG00000100265/ENSDARG00000001912/ENSDARG00000031463/ENSDARG00000025206/ENSDARG00000011091/ENSDARG00000041848/ENSDARG00000101776/ENSDARG00000009018/ENSDARG00000056105/ENSDARG00000057017/ENSDARG00000003203	ENSDARG00000001676/ENSDARG00000076730
BP	GO:0009410	response to xenobiotic stimulus	0.00116991738294282	0.0420714445892035	ENSDARG00000030896/ENSDARG00000104593/ENSDARG00000022631/ENSDARG00000029688/ENSDARG00000021172/ENSDARG00000092362/ENSDARG00000042956/ENSDARG00000021833/ENSDARG00000104068/ENSDARG00000100371/ENSDARG00000025032/ENSDARG00000071586/ENSDARG00000099702/ENSDARG00000027529/ENSDARG00000101423/ENSDARG00000102805/ENSDARG00000099389/ENSDARG00000004687/ENSDARG00000010250/ENSDARG00000098589/ENSDARG00000091996/…	foxq1a/cyp2k18/cyp2p9/hsp70.1/cyp2ad2/hsp70.2/cyp2ad6/ahr2/gstp1/eef2b/nr3c1/tgfbi/ahrra/hmox1a/cyp2y3/cyp2aa12/cdo1/acaa1/nqo1/cyb5a/tcnbb/atp6v0a1b	22	13	9	ENSDARG00000030896/ENSDARG00000104593/ENSDARG00000022631/ENSDARG00000021172/ENSDARG00000104068/ENSDARG00000101423/ENSDARG00000102805/ENSDARG00000099389/ENSDARG00000004687/ENSDARG00000010250/ENSDARG00000098589/ENSDARG00000091996/ENSDARG00000015174	ENSDARG00000029688/ENSDARG00000092362/ENSDARG00000042956/ENSDARG00000021833/ENSDARG00000100371/ENSDARG00000025032/ENSDARG00000071586/ENSDARG00000099702/ENSDARG00000027529
BP	GO:0031333	negative regulation of protein complex assembly	0.00126350355237106	0.0442865991963984	ENSDARG00000034240/ENSDARG00000040874/ENSDARG00000100252/ENSDARG00000017036/ENSDARG00000060584/ENSDARG00000110291/ENSDARG00000020890/ENSDARG00000102056/ENSDARG00000094792/ENSDARG00000097683/ENSDARG00000018206/ENSDARG00000115712/ENSDARG00000103962/ENSDARG00000011661/ENSDARG00000040466/ENSDARG00000076566/ENSDARG00000077261/ENSDARG00000030490	capza1a/add3a/capzb/svilc/kank1b/CABZ01044731.2/tmod4/svild/twf2a/sptbn5/nck2a/twf1a/add1/twf1b/vil1/kank3/lmod1b/sptb	18	4	14	ENSDARG00000097683/ENSDARG00000011661/ENSDARG00000040466/ENSDARG00000077261	ENSDARG00000034240/ENSDARG00000040874/ENSDARG00000100252/ENSDARG00000017036/ENSDARG00000060584/ENSDARG00000110291/ENSDARG00000020890/ENSDARG00000102056/ENSDARG00000094792/ENSDARG00000018206/ENSDARG00000115712/ENSDARG00000103962/ENSDARG00000076566/ENSDARG00000030490
BP	GO:0046939	nucleotide phosphorylation	0.00126350355237106	0.0442865991963984	ENSDARG00000043820/ENSDARG00000099420/ENSDARG00000088390/ENSDARG00000099730/ENSDARG00000054191/ENSDARG00000012801/ENSDARG00000028000/ENSDARG00000011665/ENSDARG00000039914/ENSDARG00000014179/ENSDARG00000006546/ENSDARG00000100990/ENSDARG00000099860/ENSDARG00000062744/ENSDARG00000103826/ENSDARG00000039007/ENSDARG00000070598/ENSDARG00000040988	nme2a/nme2b.2/nme4/pkma/pgk1/pfkpb/pfkpa/aldoaa/gapdhs/pfkma/ak4/nme3/pkmb/scn1lab/gpib/eno3/eno4/tpi1b	18	2	16	ENSDARG00000043820/ENSDARG00000062744	ENSDARG00000099420/ENSDARG00000088390/ENSDARG00000099730/ENSDARG00000054191/ENSDARG00000012801/ENSDARG00000028000/ENSDARG00000011665/ENSDARG00000039914/ENSDARG00000014179/ENSDARG00000006546/ENSDARG00000100990/ENSDARG00000099860/ENSDARG00000103826/ENSDARG00000039007/ENSDARG00000070598/ENSDARG00000040988
BP	GO:0042743	hydrogen peroxide metabolic process	0.00130886248147192	0.0453030026399468	ENSDARG00000087390/ENSDARG00000088330/ENSDARG00000115405/ENSDARG00000089124/ENSDARG00000089475/ENSDARG00000019521/ENSDARG00000018146/ENSDARG00000079305/ENSDARG00000038980	hbbe1.3/hbae1.3/hbbe1.2/hbae1.3/hbae1.1/mpx/gpx1a/hbae3/txndc12	9	7	2	ENSDARG00000087390/ENSDARG00000088330/ENSDARG00000115405/ENSDARG00000089124/ENSDARG00000089475/ENSDARG00000079305/ENSDARG00000038980	ENSDARG00000019521/ENSDARG00000018146
BP	GO:0072522	purine-containing compound biosynthetic process	0.00138336553241414	0.0472906069043798	ENSDARG00000070083/ENSDARG00000043820/ENSDARG00000099420/ENSDARG00000088390/ENSDARG00000033832/ENSDARG00000057575/ENSDARG00000001912/ENSDARG00000086790/ENSDARG00000099730/ENSDARG00000010149/ENSDARG00000011091/ENSDARG00000054191/ENSDARG00000012801/ENSDARG00000025504/ENSDARG00000068940/ENSDARG00000104478/ENSDARG00000014588/ENSDARG00000018750/ENSDARG00000028000/ENSDARG00000011665/ENSDARG00000039914/…	atp5f1b/nme2a/nme2b.2/nme4/ampd1/pnp4a/drd4-rs/gucy1b1/pkma/atp5fa1/drd2b/pgk1/pfkpb/gucy2f/atp5meb/cap2/adcy2b/npr1b/pfkpa/aldoaa/gapdhs/pfkma/pank1b/ak4/adss2/prtfdc1/nme3/atp5pb/pkmb/scn1lab/atpsckmt/gpib/adss1/pgm2/eno3/coasy/atp5f1e/atp5f1d/eno4/tpi1b/ampd3a/wu_fj39g12	42	12	30	ENSDARG00000043820/ENSDARG00000001912/ENSDARG00000086790/ENSDARG00000011091/ENSDARG00000018750/ENSDARG00000010098/ENSDARG00000062744/ENSDARG00000033451/ENSDARG00000018178/ENSDARG00000095897/ENSDARG00000005800/ENSDARG00000043460	ENSDARG00000070083/ENSDARG00000099420/ENSDARG00000088390/ENSDARG00000033832/ENSDARG00000057575/ENSDARG00000099730/ENSDARG00000010149/ENSDARG00000054191/ENSDARG00000012801/ENSDARG00000025504/ENSDARG00000068940/ENSDARG00000104478/ENSDARG00000014588/ENSDARG00000028000/ENSDARG00000011665/ENSDARG00000039914/ENSDARG00000014179/ENSDARG00000006546/ENSDARG00000002071/ENSDARG00000011683/ENSDARG00000100990/…
BP	GO:0002062	chondrocyte differentiation	0.00145679484828355	0.049193474815819	ENSDARG00000018423/ENSDARG00000093931/ENSDARG00000059233/ENSDARG00000031737/ENSDARG00000043923/ENSDARG00000087646/ENSDARG00000038428/ENSDARG00000040261/ENSDARG00000023484/ENSDARG00000015536/ENSDARG00000013335	sulf2a/rflnb/runx2b/pthlha/sox9b/runx1/sulf1/runx2a/rflna/sox6/anxa6	11	1	10	ENSDARG00000018423	ENSDARG00000093931/ENSDARG00000059233/ENSDARG00000031737/ENSDARG00000043923/ENSDARG00000087646/ENSDARG00000038428/ENSDARG00000040261/ENSDARG00000023484/ENSDARG00000015536/ENSDARG00000013335
BP	GO:0051094	positive regulation of developmental process	0.00156074712881367	0.0498214398038061	ENSDARG00000012499/ENSDARG00000014976/ENSDARG00000006235/ENSDARG00000031809/ENSDARG00000044573/ENSDARG00000059233/ENSDARG00000087780/ENSDARG00000054968/ENSDARG00000006008/ENSDARG00000045748/ENSDARG00000043923/ENSDARG00000076962/ENSDARG00000056624/ENSDARG00000015240/ENSDARG00000087646/ENSDARG00000061051/ENSDARG00000040261/ENSDARG00000002377/ENSDARG00000089871/ENSDARG00000059866/ENSDARG00000071679/…	per1b/lims2/brms1la/rbm24b/cdc42/runx2b/tiam2a/cd40/dct/stab2/sox9b/gdpd5b/vegfd/cdkl5/runx1/brinp3a.2/runx2a/mief2/jcada/cactin/mydgf/pacsin1a/ntrk1/add1/pink1/serpinf1/twf1b/ano6/si_dkey-40c11.2/prdm1a/egfl6/sox6/metrn/olfm1a/stat3/nr2c2/plxnb2a/lpar3/alk/ambra1a/dbnla/rnf10/tmem119a/metrnlb/plxnd1	45	9	36	ENSDARG00000006235/ENSDARG00000006008/ENSDARG00000061051/ENSDARG00000071679/ENSDARG00000032865/ENSDARG00000004586/ENSDARG00000011661/ENSDARG00000030367/ENSDARG00000018270	ENSDARG00000012499/ENSDARG00000014976/ENSDARG00000031809/ENSDARG00000044573/ENSDARG00000059233/ENSDARG00000087780/ENSDARG00000054968/ENSDARG00000045748/ENSDARG00000043923/ENSDARG00000076962/ENSDARG00000056624/ENSDARG00000015240/ENSDARG00000087646/ENSDARG00000040261/ENSDARG00000002377/ENSDARG00000089871/ENSDARG00000059866/ENSDARG00000103962/ENSDARG00000001929/ENSDARG00000069048/ENSDARG00000061544/…
BP	GO:0006754	ATP biosynthetic process	0.00156483796310485	0.0498214398038061	ENSDARG00000070083/ENSDARG00000099730/ENSDARG00000010149/ENSDARG00000054191/ENSDARG00000012801/ENSDARG00000068940/ENSDARG00000028000/ENSDARG00000011665/ENSDARG00000039914/ENSDARG00000014179/ENSDARG00000011553/ENSDARG00000099860/ENSDARG00000062744/ENSDARG00000033451/ENSDARG00000103826/ENSDARG00000039007/ENSDARG00000095897/ENSDARG00000019404/ENSDARG00000070598/ENSDARG00000040988	atp5f1b/pkma/atp5fa1/pgk1/pfkpb/atp5meb/pfkpa/aldoaa/gapdhs/pfkma/atp5pb/pkmb/scn1lab/atpsckmt/gpib/eno3/atp5f1e/atp5f1d/eno4/tpi1b	20	3	17	ENSDARG00000062744/ENSDARG00000033451/ENSDARG00000095897	ENSDARG00000070083/ENSDARG00000099730/ENSDARG00000010149/ENSDARG00000054191/ENSDARG00000012801/ENSDARG00000068940/ENSDARG00000028000/ENSDARG00000011665/ENSDARG00000039914/ENSDARG00000014179/ENSDARG00000011553/ENSDARG00000099860/ENSDARG00000103826/ENSDARG00000039007/ENSDARG00000019404/ENSDARG00000070598/ENSDARG00000040988
BP	GO:0007623	circadian rhythm	0.00156483796310485	0.0498214398038061	ENSDARG00000012499/ENSDARG00000091131/ENSDARG00000033160/ENSDARG00000058094/ENSDARG00000054823/ENSDARG00000057652/ENSDARG00000004060/ENSDARG00000097804/ENSDARG00000025032/ENSDARG00000045768/ENSDARG00000010519/ENSDARG00000006791/ENSDARG00000056885/ENSDARG00000045131/ENSDARG00000062744/ENSDARG00000095272/ENSDARG00000023722/ENSDARG00000037738/ENSDARG00000068374/ENSDARG00000078095	per1b/cry3b/nr1d1/ciarta/id3/dbpb/bhlhe40/lypc/nr3c1/cry1a/per3/arntl1a/per1a/id4/scn1lab/htr7c/hcrtr2/fbxl3l/si_ch211-132b12.7/cipcb	20	8	12	ENSDARG00000091131/ENSDARG00000054823/ENSDARG00000006791/ENSDARG00000045131/ENSDARG00000062744/ENSDARG00000095272/ENSDARG00000023722/ENSDARG00000037738	ENSDARG00000012499/ENSDARG00000033160/ENSDARG00000058094/ENSDARG00000057652/ENSDARG00000004060/ENSDARG00000097804/ENSDARG00000025032/ENSDARG00000045768/ENSDARG00000010519/ENSDARG00000056885/ENSDARG00000068374/ENSDARG00000078095
BP	GO:0009132	nucleoside diphosphate metabolic process	0.00156483796310485	0.0498214398038061	ENSDARG00000005565/ENSDARG00000043820/ENSDARG00000099420/ENSDARG00000088390/ENSDARG00000099730/ENSDARG00000054191/ENSDARG00000012801/ENSDARG00000028000/ENSDARG00000093659/ENSDARG00000011665/ENSDARG00000039914/ENSDARG00000014179/ENSDARG00000006546/ENSDARG00000100990/ENSDARG00000099860/ENSDARG00000062744/ENSDARG00000103826/ENSDARG00000039007/ENSDARG00000070598/ENSDARG00000040988	entpd8/nme2a/nme2b.2/nme4/pkma/pgk1/pfkpb/pfkpa/entpd5b/aldoaa/gapdhs/pfkma/ak4/nme3/pkmb/scn1lab/gpib/eno3/eno4/tpi1b	20	3	17	ENSDARG00000005565/ENSDARG00000043820/ENSDARG00000062744	ENSDARG00000099420/ENSDARG00000088390/ENSDARG00000099730/ENSDARG00000054191/ENSDARG00000012801/ENSDARG00000028000/ENSDARG00000093659/ENSDARG00000011665/ENSDARG00000039914/ENSDARG00000014179/ENSDARG00000006546/ENSDARG00000100990/ENSDARG00000099860/ENSDARG00000103826/ENSDARG00000039007/ENSDARG00000070598/ENSDARG00000040988
BP	GO:0031032	actomyosin structure organization	0.00156535401333735	0.0498214398038061	ENSDARG00000063682/ENSDARG00000006757/ENSDARG00000102490/ENSDARG00000009280/ENSDARG00000032630/ENSDARG00000058656/ENSDARG00000077722/ENSDARG00000099959/ENSDARG00000068457/ENSDARG00000103969/ENSDARG00000008487/ENSDARG00000040917/ENSDARG00000029764/ENSDARG00000031756/ENSDARG00000093374/ENSDARG00000040237/ENSDARG00000022101/ENSDARG00000041864/ENSDARG00000032976/ENSDARG00000019096/ENSDARG00000011961/…	fhod3a/klhl41b/asb2b/smyd1a/neb/desma/ppp2r3a/smyhc1/tnnt3b/smyhc2/dmd/cbfb/mef2ca/mef2aa/EPB41L2/mef2d/obscnb/capn3a/cmlc1/myl7/csrp2/tmod4/CABZ01102039.1/cav3/anln/rock2b/limch1a/tln1/lmod1b/csrp1b/gna12a/WDR1	32	6	26	ENSDARG00000099959/ENSDARG00000041864/ENSDARG00000019096/ENSDARG00000011961/ENSDARG00000077261/ENSDARG00000030980	ENSDARG00000063682/ENSDARG00000006757/ENSDARG00000102490/ENSDARG00000009280/ENSDARG00000032630/ENSDARG00000058656/ENSDARG00000077722/ENSDARG00000068457/ENSDARG00000103969/ENSDARG00000008487/ENSDARG00000040917/ENSDARG00000029764/ENSDARG00000031756/ENSDARG00000093374/ENSDARG00000040237/ENSDARG00000022101/ENSDARG00000032976/ENSDARG00000020890/ENSDARG00000076357/ENSDARG00000024141/ENSDARG00000060917/…
CC	GO:0043292	contractile fiber	4.54097345363958e-14	2.18420823120064e-11	ENSDARG00000075433/ENSDARG00000012311/ENSDARG00000013752/ENSDARG00000104836/ENSDARG00000001431/ENSDARG00000110698/ENSDARG00000101777/ENSDARG00000009280/ENSDARG00000032630/ENSDARG00000071331/ENSDARG00000058656/ENSDARG00000099974/ENSDARG00000034240/ENSDARG00000077157/ENSDARG00000014196/ENSDARG00000068457/ENSDARG00000029995/ENSDARG00000078696/ENSDARG00000114870/ENSDARG00000056322/ENSDARG00000033854/…	myom2a/myoz2a/tnni2a.3/myom1b/actn3b/CABZ01061524.1/pdlim5a/smyd1a/neb/ryr3/desma/ldb3b/capza1a/synpo2b/myl1/tnnt3b/tnni2b.2/synpo2lb/CABZ01078594.1/ldb3a/abrab/cbfb/mylz3/myoz1a/actn3a/pyroxd1/casq2/tnni2a.2/zgc_165653/tnnc2/obscnb/FO818704.1/myl13/myl7/csrp2/casq1b/nexn/tmod4/ENSDARG00000098856/twf1b/lrrc10/pdlim5b/fhl3b/spegb/trim54/stub1/pdlim4/pdlim3a/lmod1b/csrp1b/mmp2/tnnc1b	52	7	45	ENSDARG00000019096/ENSDARG00000011961/ENSDARG00000098856/ENSDARG00000011661/ENSDARG00000045612/ENSDARG00000077261/ENSDARG00000030980	ENSDARG00000075433/ENSDARG00000012311/ENSDARG00000013752/ENSDARG00000104836/ENSDARG00000001431/ENSDARG00000110698/ENSDARG00000101777/ENSDARG00000009280/ENSDARG00000032630/ENSDARG00000071331/ENSDARG00000058656/ENSDARG00000099974/ENSDARG00000034240/ENSDARG00000077157/ENSDARG00000014196/ENSDARG00000068457/ENSDARG00000029995/ENSDARG00000078696/ENSDARG00000114870/ENSDARG00000056322/ENSDARG00000033854/…
CC	GO:0030017	sarcomere	1.02493297607077e-13	2.4649638074502e-11	ENSDARG00000075433/ENSDARG00000012311/ENSDARG00000013752/ENSDARG00000104836/ENSDARG00000001431/ENSDARG00000110698/ENSDARG00000101777/ENSDARG00000009280/ENSDARG00000032630/ENSDARG00000071331/ENSDARG00000058656/ENSDARG00000099974/ENSDARG00000034240/ENSDARG00000077157/ENSDARG00000068457/ENSDARG00000029995/ENSDARG00000078696/ENSDARG00000114870/ENSDARG00000056322/ENSDARG00000033854/ENSDARG00000040917/…	myom2a/myoz2a/tnni2a.3/myom1b/actn3b/CABZ01061524.1/pdlim5a/smyd1a/neb/ryr3/desma/ldb3b/capza1a/synpo2b/tnnt3b/tnni2b.2/synpo2lb/CABZ01078594.1/ldb3a/abrab/cbfb/myoz1a/actn3a/pyroxd1/casq2/tnni2a.2/zgc_165653/tnnc2/obscnb/FO818704.1/myl13/csrp2/casq1b/nexn/tmod4/ENSDARG00000098856/lrrc10/pdlim5b/fhl3b/spegb/trim54/stub1/pdlim4/pdlim3a/lmod1b/csrp1b/mmp2/tnnc1b	48	5	43	ENSDARG00000011961/ENSDARG00000098856/ENSDARG00000045612/ENSDARG00000077261/ENSDARG00000030980	ENSDARG00000075433/ENSDARG00000012311/ENSDARG00000013752/ENSDARG00000104836/ENSDARG00000001431/ENSDARG00000110698/ENSDARG00000101777/ENSDARG00000009280/ENSDARG00000032630/ENSDARG00000071331/ENSDARG00000058656/ENSDARG00000099974/ENSDARG00000034240/ENSDARG00000077157/ENSDARG00000068457/ENSDARG00000029995/ENSDARG00000078696/ENSDARG00000114870/ENSDARG00000056322/ENSDARG00000033854/ENSDARG00000040917/…
CC	GO:0030016	myofibril	2.34488207204294e-13	3.39275733363973e-11	ENSDARG00000075433/ENSDARG00000012311/ENSDARG00000013752/ENSDARG00000104836/ENSDARG00000001431/ENSDARG00000110698/ENSDARG00000101777/ENSDARG00000009280/ENSDARG00000032630/ENSDARG00000071331/ENSDARG00000058656/ENSDARG00000099974/ENSDARG00000034240/ENSDARG00000077157/ENSDARG00000068457/ENSDARG00000029995/ENSDARG00000078696/ENSDARG00000114870/ENSDARG00000056322/ENSDARG00000033854/ENSDARG00000040917/…	myom2a/myoz2a/tnni2a.3/myom1b/actn3b/CABZ01061524.1/pdlim5a/smyd1a/neb/ryr3/desma/ldb3b/capza1a/synpo2b/tnnt3b/tnni2b.2/synpo2lb/CABZ01078594.1/ldb3a/abrab/cbfb/myoz1a/actn3a/pyroxd1/casq2/tnni2a.2/zgc_165653/tnnc2/obscnb/FO818704.1/myl13/myl7/csrp2/casq1b/nexn/tmod4/ENSDARG00000098856/twf1b/lrrc10/pdlim5b/fhl3b/spegb/trim54/stub1/pdlim4/pdlim3a/lmod1b/csrp1b/mmp2/tnnc1b	50	7	43	ENSDARG00000019096/ENSDARG00000011961/ENSDARG00000098856/ENSDARG00000011661/ENSDARG00000045612/ENSDARG00000077261/ENSDARG00000030980	ENSDARG00000075433/ENSDARG00000012311/ENSDARG00000013752/ENSDARG00000104836/ENSDARG00000001431/ENSDARG00000110698/ENSDARG00000101777/ENSDARG00000009280/ENSDARG00000032630/ENSDARG00000071331/ENSDARG00000058656/ENSDARG00000099974/ENSDARG00000034240/ENSDARG00000077157/ENSDARG00000068457/ENSDARG00000029995/ENSDARG00000078696/ENSDARG00000114870/ENSDARG00000056322/ENSDARG00000033854/ENSDARG00000040917/…
CC	GO:0044449	contractile fiber part	2.82141982007462e-13	3.39275733363973e-11	ENSDARG00000075433/ENSDARG00000012311/ENSDARG00000013752/ENSDARG00000104836/ENSDARG00000001431/ENSDARG00000110698/ENSDARG00000101777/ENSDARG00000009280/ENSDARG00000032630/ENSDARG00000071331/ENSDARG00000058656/ENSDARG00000099974/ENSDARG00000034240/ENSDARG00000077157/ENSDARG00000068457/ENSDARG00000029995/ENSDARG00000078696/ENSDARG00000114870/ENSDARG00000056322/ENSDARG00000033854/ENSDARG00000040917/…	myom2a/myoz2a/tnni2a.3/myom1b/actn3b/CABZ01061524.1/pdlim5a/smyd1a/neb/ryr3/desma/ldb3b/capza1a/synpo2b/tnnt3b/tnni2b.2/synpo2lb/CABZ01078594.1/ldb3a/abrab/cbfb/myoz1a/actn3a/pyroxd1/casq2/tnni2a.2/zgc_165653/tnnc2/obscnb/FO818704.1/myl13/csrp2/casq1b/nexn/tmod4/ENSDARG00000098856/lrrc10/pdlim5b/fhl3b/spegb/trim54/stub1/pdlim4/pdlim3a/lmod1b/csrp1b/mmp2/tnnc1b	48	5	43	ENSDARG00000011961/ENSDARG00000098856/ENSDARG00000045612/ENSDARG00000077261/ENSDARG00000030980	ENSDARG00000075433/ENSDARG00000012311/ENSDARG00000013752/ENSDARG00000104836/ENSDARG00000001431/ENSDARG00000110698/ENSDARG00000101777/ENSDARG00000009280/ENSDARG00000032630/ENSDARG00000071331/ENSDARG00000058656/ENSDARG00000099974/ENSDARG00000034240/ENSDARG00000077157/ENSDARG00000068457/ENSDARG00000029995/ENSDARG00000078696/ENSDARG00000114870/ENSDARG00000056322/ENSDARG00000033854/ENSDARG00000040917/…
CC	GO:0030018	Z disc	9.98004170722598e-11	9.60080012235139e-09	ENSDARG00000012311/ENSDARG00000001431/ENSDARG00000101777/ENSDARG00000032630/ENSDARG00000071331/ENSDARG00000058656/ENSDARG00000099974/ENSDARG00000034240/ENSDARG00000077157/ENSDARG00000078696/ENSDARG00000114870/ENSDARG00000056322/ENSDARG00000040917/ENSDARG00000056209/ENSDARG00000013755/ENSDARG00000008982/ENSDARG00000104713/ENSDARG00000099032/ENSDARG00000011961/ENSDARG00000018105/ENSDARG00000057317/…	myoz2a/actn3b/pdlim5a/neb/ryr3/desma/ldb3b/capza1a/synpo2b/synpo2lb/CABZ01078594.1/ldb3a/cbfb/myoz1a/actn3a/casq2/zgc_165653/FO818704.1/csrp2/casq1b/nexn/ENSDARG00000098856/pdlim5b/fhl3b/trim54/stub1/pdlim4/pdlim3a/csrp1b	29	3	26	ENSDARG00000011961/ENSDARG00000098856/ENSDARG00000030980	ENSDARG00000012311/ENSDARG00000001431/ENSDARG00000101777/ENSDARG00000032630/ENSDARG00000071331/ENSDARG00000058656/ENSDARG00000099974/ENSDARG00000034240/ENSDARG00000077157/ENSDARG00000078696/ENSDARG00000114870/ENSDARG00000056322/ENSDARG00000040917/ENSDARG00000056209/ENSDARG00000013755/ENSDARG00000008982/ENSDARG00000104713/ENSDARG00000099032/ENSDARG00000018105/ENSDARG00000057317/ENSDARG00000027600/…
CC	GO:0031674	I band	1.93269262187515e-10	1.54937525186991e-08	ENSDARG00000012311/ENSDARG00000001431/ENSDARG00000101777/ENSDARG00000032630/ENSDARG00000071331/ENSDARG00000058656/ENSDARG00000099974/ENSDARG00000034240/ENSDARG00000077157/ENSDARG00000078696/ENSDARG00000114870/ENSDARG00000056322/ENSDARG00000040917/ENSDARG00000056209/ENSDARG00000013755/ENSDARG00000008982/ENSDARG00000104713/ENSDARG00000099032/ENSDARG00000011961/ENSDARG00000018105/ENSDARG00000057317/…	myoz2a/actn3b/pdlim5a/neb/ryr3/desma/ldb3b/capza1a/synpo2b/synpo2lb/CABZ01078594.1/ldb3a/cbfb/myoz1a/actn3a/casq2/zgc_165653/FO818704.1/csrp2/casq1b/nexn/ENSDARG00000098856/pdlim5b/fhl3b/trim54/stub1/pdlim4/pdlim3a/csrp1b	29	3	26	ENSDARG00000011961/ENSDARG00000098856/ENSDARG00000030980	ENSDARG00000012311/ENSDARG00000001431/ENSDARG00000101777/ENSDARG00000032630/ENSDARG00000071331/ENSDARG00000058656/ENSDARG00000099974/ENSDARG00000034240/ENSDARG00000077157/ENSDARG00000078696/ENSDARG00000114870/ENSDARG00000056322/ENSDARG00000040917/ENSDARG00000056209/ENSDARG00000013755/ENSDARG00000008982/ENSDARG00000104713/ENSDARG00000099032/ENSDARG00000018105/ENSDARG00000057317/ENSDARG00000027600/…
CC	GO:0015629	actin cytoskeleton	6.27695014241526e-09	4.31316145500249e-07	ENSDARG00000076075/ENSDARG00000035438/ENSDARG00000012311/ENSDARG00000013752/ENSDARG00000001431/ENSDARG00000101777/ENSDARG00000090785/ENSDARG00000079111/ENSDARG00000037747/ENSDARG00000095930/ENSDARG00000036371/ENSDARG00000076126/ENSDARG00000055223/ENSDARG00000099974/ENSDARG00000034240/ENSDARG00000087402/ENSDARG00000093931/ENSDARG00000077157/ENSDARG00000099959/ENSDARG00000099197/ENSDARG00000014196/…	myh7ba/myhc4/myoz2a/tnni2a.3/actn3b/pdlim5a/diaph3/actc1c/fscn1b/myha/acta1a/actc1a/ablim2/ldb3b/capza1a/tpm1/rflnb/synpo2b/smyhc1/actc1b/myl1/tnnt3b/myhz2/tnni2b.2/shroom2a/synpo2lb/smyhc2/CABZ01078594.1/dmd/ldb3a/cfl2/capzb/acta1b/svilc/myo1ca/mylz3/CU856539.2/myoz1a/actn3a/myo15aa/tagln2/tnni2a.2/diaph2/wipf1a/zgc_165653/tnnc2/lpp/myl13/myo5b/CABZ01044731.2/cmlc1/bin2a/xirp2b/wipf2a/myo7bb/myo…	92	16	76	ENSDARG00000037747/ENSDARG00000099959/ENSDARG00000075292/ENSDARG00000003219/ENSDARG00000077201/ENSDARG00000074443/ENSDARG00000011661/ENSDARG00000040466/ENSDARG00000007715/ENSDARG00000024694/ENSDARG00000103917/ENSDARG00000077288/ENSDARG00000077261/ENSDARG00000021124/ENSDARG00000011975/ENSDARG00000061304	ENSDARG00000076075/ENSDARG00000035438/ENSDARG00000012311/ENSDARG00000013752/ENSDARG00000001431/ENSDARG00000101777/ENSDARG00000090785/ENSDARG00000079111/ENSDARG00000095930/ENSDARG00000036371/ENSDARG00000076126/ENSDARG00000055223/ENSDARG00000099974/ENSDARG00000034240/ENSDARG00000087402/ENSDARG00000093931/ENSDARG00000077157/ENSDARG00000099197/ENSDARG00000014196/ENSDARG00000068457/ENSDARG00000012944/…
CC	GO:0099512	supramolecular fiber	4.59138273112835e-07	2.76056886709092e-05	ENSDARG00000036840/ENSDARG00000115956/ENSDARG00000021582/ENSDARG00000075433/ENSDARG00000012311/ENSDARG00000003146/ENSDARG00000013752/ENSDARG00000104836/ENSDARG00000001431/ENSDARG00000110698/ENSDARG00000101777/ENSDARG00000090785/ENSDARG00000008019/ENSDARG00000055192/ENSDARG00000009280/ENSDARG00000056248/ENSDARG00000069046/ENSDARG00000032630/ENSDARG00000071331/ENSDARG00000058656/ENSDARG00000099974/…	krt15/CABZ01044281.1/dynlrb1/myom2a/myoz2a/si_dkey-27m7.4/tnni2a.3/myom1b/actn3b/CABZ01061524.1/pdlim5a/diaph3/mxg/zgc_136930/smyd1a/si_dkey-183i3.5/wu_fk65c09/neb/ryr3/desma/ldb3b/capza1a/tpm1/synpo2b/myl1/tnnt3b/tnni2b.2/nudc/synpo2lb/bfsp2/CABZ01078594.1/ldb3a/col11a1b/abrab/cbfb/mylz3/kifc1/zgc_65851/myoz1a/cyt1/actn3a/nusap1/pyroxd1/casq2/mxd/tnni2a.2/diaph2/wipf1a/zgc_165653/tnnc2/evpla/obs…	105	33	72	ENSDARG00000036840/ENSDARG00000115956/ENSDARG00000021582/ENSDARG00000003146/ENSDARG00000008019/ENSDARG00000055192/ENSDARG00000056248/ENSDARG00000104837/ENSDARG00000011998/ENSDARG00000012281/ENSDARG00000092947/ENSDARG00000023369/ENSDARG00000019808/ENSDARG00000010332/ENSDARG00000059601/ENSDARG00000019096/ENSDARG00000011961/ENSDARG00000025301/ENSDARG00000087352/ENSDARG00000074443/ENSDARG00000098856/…	ENSDARG00000075433/ENSDARG00000012311/ENSDARG00000013752/ENSDARG00000104836/ENSDARG00000001431/ENSDARG00000110698/ENSDARG00000101777/ENSDARG00000090785/ENSDARG00000009280/ENSDARG00000069046/ENSDARG00000032630/ENSDARG00000071331/ENSDARG00000058656/ENSDARG00000099974/ENSDARG00000034240/ENSDARG00000087402/ENSDARG00000077157/ENSDARG00000014196/ENSDARG00000068457/ENSDARG00000029995/ENSDARG00000078696/…
CC	GO:0099080	supramolecular complex	6.87030514103448e-07	3.30461677283758e-05	ENSDARG00000036840/ENSDARG00000115956/ENSDARG00000021582/ENSDARG00000075433/ENSDARG00000012311/ENSDARG00000003146/ENSDARG00000013752/ENSDARG00000104836/ENSDARG00000001431/ENSDARG00000110698/ENSDARG00000101777/ENSDARG00000090785/ENSDARG00000008019/ENSDARG00000055192/ENSDARG00000009280/ENSDARG00000056248/ENSDARG00000069046/ENSDARG00000032630/ENSDARG00000071331/ENSDARG00000058656/ENSDARG00000099974/…	krt15/CABZ01044281.1/dynlrb1/myom2a/myoz2a/si_dkey-27m7.4/tnni2a.3/myom1b/actn3b/CABZ01061524.1/pdlim5a/diaph3/mxg/zgc_136930/smyd1a/si_dkey-183i3.5/wu_fk65c09/neb/ryr3/desma/ldb3b/capza1a/tpm1/synpo2b/myl1/tnnt3b/tnni2b.2/nudc/synpo2lb/bfsp2/CABZ01078594.1/ldb3a/col11a1b/abrab/cbfb/mylz3/kifc1/zgc_65851/myoz1a/cyt1/actn3a/nusap1/pyroxd1/casq2/mxd/tnni2a.2/diaph2/wipf1a/zgc_165653/tnnc2/evpla/obs…	105	33	72	ENSDARG00000036840/ENSDARG00000115956/ENSDARG00000021582/ENSDARG00000003146/ENSDARG00000008019/ENSDARG00000055192/ENSDARG00000056248/ENSDARG00000104837/ENSDARG00000011998/ENSDARG00000012281/ENSDARG00000092947/ENSDARG00000023369/ENSDARG00000019808/ENSDARG00000010332/ENSDARG00000059601/ENSDARG00000019096/ENSDARG00000011961/ENSDARG00000025301/ENSDARG00000087352/ENSDARG00000074443/ENSDARG00000098856/…	ENSDARG00000075433/ENSDARG00000012311/ENSDARG00000013752/ENSDARG00000104836/ENSDARG00000001431/ENSDARG00000110698/ENSDARG00000101777/ENSDARG00000090785/ENSDARG00000009280/ENSDARG00000069046/ENSDARG00000032630/ENSDARG00000071331/ENSDARG00000058656/ENSDARG00000099974/ENSDARG00000034240/ENSDARG00000087402/ENSDARG00000077157/ENSDARG00000014196/ENSDARG00000068457/ENSDARG00000029995/ENSDARG00000078696/…
CC	GO:0099081	supramolecular polymer	6.87030514103448e-07	3.30461677283758e-05	ENSDARG00000036840/ENSDARG00000115956/ENSDARG00000021582/ENSDARG00000075433/ENSDARG00000012311/ENSDARG00000003146/ENSDARG00000013752/ENSDARG00000104836/ENSDARG00000001431/ENSDARG00000110698/ENSDARG00000101777/ENSDARG00000090785/ENSDARG00000008019/ENSDARG00000055192/ENSDARG00000009280/ENSDARG00000056248/ENSDARG00000069046/ENSDARG00000032630/ENSDARG00000071331/ENSDARG00000058656/ENSDARG00000099974/…	krt15/CABZ01044281.1/dynlrb1/myom2a/myoz2a/si_dkey-27m7.4/tnni2a.3/myom1b/actn3b/CABZ01061524.1/pdlim5a/diaph3/mxg/zgc_136930/smyd1a/si_dkey-183i3.5/wu_fk65c09/neb/ryr3/desma/ldb3b/capza1a/tpm1/synpo2b/myl1/tnnt3b/tnni2b.2/nudc/synpo2lb/bfsp2/CABZ01078594.1/ldb3a/col11a1b/abrab/cbfb/mylz3/kifc1/zgc_65851/myoz1a/cyt1/actn3a/nusap1/pyroxd1/casq2/mxd/tnni2a.2/diaph2/wipf1a/zgc_165653/tnnc2/evpla/obs…	105	33	72	ENSDARG00000036840/ENSDARG00000115956/ENSDARG00000021582/ENSDARG00000003146/ENSDARG00000008019/ENSDARG00000055192/ENSDARG00000056248/ENSDARG00000104837/ENSDARG00000011998/ENSDARG00000012281/ENSDARG00000092947/ENSDARG00000023369/ENSDARG00000019808/ENSDARG00000010332/ENSDARG00000059601/ENSDARG00000019096/ENSDARG00000011961/ENSDARG00000025301/ENSDARG00000087352/ENSDARG00000074443/ENSDARG00000098856/…	ENSDARG00000075433/ENSDARG00000012311/ENSDARG00000013752/ENSDARG00000104836/ENSDARG00000001431/ENSDARG00000110698/ENSDARG00000101777/ENSDARG00000090785/ENSDARG00000009280/ENSDARG00000069046/ENSDARG00000032630/ENSDARG00000071331/ENSDARG00000058656/ENSDARG00000099974/ENSDARG00000034240/ENSDARG00000087402/ENSDARG00000077157/ENSDARG00000014196/ENSDARG00000068457/ENSDARG00000029995/ENSDARG00000078696/…
CC	GO:0005912	adherens junction	3.85191343731891e-05	0.0016843366939549	ENSDARG00000101777/ENSDARG00000003632/ENSDARG00000014976/ENSDARG00000099974/ENSDARG00000070923/ENSDARG00000097726/ENSDARG00000076416/ENSDARG00000114870/ENSDARG00000056322/ENSDARG00000088590/ENSDARG00000070787/ENSDARG00000017901/ENSDARG00000023578/ENSDARG00000010583/ENSDARG00000039577/ENSDARG00000091090/ENSDARG00000020944/ENSDARG00000102441/ENSDARG00000089871/ENSDARG00000077996/ENSDARG00000103962/…	pdlim5a/zgc_172270/lims2/ldb3b/zgc_158296/si_ch211-149e23.4/shroom2a/CABZ01078594.1/ldb3a/pxna/jupa/tln2a/lpp/pard3ab/ptk2bb/xirp2b/ezra/ctnna1/jcada/cdh24b/add1/cav3/bcar1/CABZ01043953.1/tns1a/sorbs2b/pdlim5b/tns1b/cdh7a/ITGB1/anxa6/ptk2ab/cdh11/ambra1a/tln1/ctnnb2/itgbl1/pdlim4/pdlim3a/zyx/ctnna2	41	4	37	ENSDARG00000003632/ENSDARG00000020944/ENSDARG00000077996/ENSDARG00000061603	ENSDARG00000101777/ENSDARG00000014976/ENSDARG00000099974/ENSDARG00000070923/ENSDARG00000097726/ENSDARG00000076416/ENSDARG00000114870/ENSDARG00000056322/ENSDARG00000088590/ENSDARG00000070787/ENSDARG00000017901/ENSDARG00000023578/ENSDARG00000010583/ENSDARG00000039577/ENSDARG00000091090/ENSDARG00000102441/ENSDARG00000089871/ENSDARG00000103962/ENSDARG00000024141/ENSDARG00000056525/ENSDARG00000112073/…
CC	GO:0070161	anchoring junction	7.2528385515592e-05	0.00290717945274998	ENSDARG00000017320/ENSDARG00000101777/ENSDARG00000003632/ENSDARG00000014976/ENSDARG00000099974/ENSDARG00000070923/ENSDARG00000030723/ENSDARG00000041729/ENSDARG00000097726/ENSDARG00000004082/ENSDARG00000076416/ENSDARG00000114870/ENSDARG00000056322/ENSDARG00000074524/ENSDARG00000088590/ENSDARG00000070787/ENSDARG00000061797/ENSDARG00000017901/ENSDARG00000090598/ENSDARG00000004627/ENSDARG00000015955/…	f11r.1/pdlim5a/zgc_172270/lims2/ldb3b/zgc_158296/cldn11b/sntb1/si_ch211-149e23.4/cx39.9/shroom2a/CABZ01078594.1/ldb3a/cntnap1/pxna/jupa/zgc_154006/tln2a/pkp1a/panx3/cldnc/lpp/pard3ab/GJD2/cx28.9/ptk2bb/xirp2b/cx32.3/ezra/dnmbp/ctnna1/jcada/cdh24b/add1/cav3/bcar1/CABZ01043953.1/tns1a/sorbs2b/pard6a/pdlim5b/tns1b/cdh7a/ITGB1/anxa6/ptk2ab/cdh11/gja5b/ambra1a/tln1/ctnnb2/cldn19/itgbl1/pdlim4/pdlim3a/…	58	11	47	ENSDARG00000003632/ENSDARG00000074524/ENSDARG00000061797/ENSDARG00000015955/ENSDARG00000067999/ENSDARG00000041797/ENSDARG00000041787/ENSDARG00000020944/ENSDARG00000077996/ENSDARG00000061603/ENSDARG00000061459	ENSDARG00000017320/ENSDARG00000101777/ENSDARG00000014976/ENSDARG00000099974/ENSDARG00000070923/ENSDARG00000030723/ENSDARG00000041729/ENSDARG00000097726/ENSDARG00000004082/ENSDARG00000076416/ENSDARG00000114870/ENSDARG00000056322/ENSDARG00000088590/ENSDARG00000070787/ENSDARG00000017901/ENSDARG00000090598/ENSDARG00000004627/ENSDARG00000023578/ENSDARG00000010583/ENSDARG00000039577/ENSDARG00000091090/…
CC	GO:0016528	sarcoplasm	7.92117837597539e-05	0.0029308359991109	ENSDARG00000058603/ENSDARG00000038826/ENSDARG00000057903/ENSDARG00000071331/ENSDARG00000035458/ENSDARG00000041779/ENSDARG00000028625/ENSDARG00000029439/ENSDARG00000008982/ENSDARG00000059534/ENSDARG00000018105/ENSDARG00000098856	jph1a/jph1b/si_ch211-266g18.10/ryr3/atp2a1l/trdn/jph2/atp2a2a/casq2/JPH3/casq1b/ENSDARG00000098856	12	2	10	ENSDARG00000059534/ENSDARG00000098856	ENSDARG00000058603/ENSDARG00000038826/ENSDARG00000057903/ENSDARG00000071331/ENSDARG00000035458/ENSDARG00000041779/ENSDARG00000028625/ENSDARG00000029439/ENSDARG00000008982/ENSDARG00000018105
CC	GO:0044445	cytosolic part	0.000171420292301162	0.0058895114712042	ENSDARG00000006691/ENSDARG00000087390/ENSDARG00000086790/ENSDARG00000088330/ENSDARG00000011201/ENSDARG00000058451/ENSDARG00000087206/ENSDARG00000115405/ENSDARG00000089124/ENSDARG00000089475/ENSDARG00000012801/ENSDARG00000021864/ENSDARG00000003599/ENSDARG00000104674/ENSDARG00000055475/ENSDARG00000052010/ENSDARG00000093606/ENSDARG00000037140/ENSDARG00000042864/ENSDARG00000028000/ENSDARG00000014179/…	rpl12/hbbe1.3/gucy1b1/hbae1.3/rplp2l/rpl6/cct2/hbbe1.2/hbae1.3/hbae1.1/pfkpb/rplp1/rpl3/cct2/rps27.2/ciao2b/si_dkey-159f12.2/pfkfb1/rpl7l1/pfkpa/pfkma/rpl7a/rps12/rpl4/rps3/rps2/rps26l/rps27a/rpl17/dtnbp1b/rpl19/rplp2/rpl21/hbae3/rpl18/eno3/eno4/rps19	38	10	28	ENSDARG00000087390/ENSDARG00000086790/ENSDARG00000088330/ENSDARG00000115405/ENSDARG00000089124/ENSDARG00000089475/ENSDARG00000052010/ENSDARG00000042864/ENSDARG00000055206/ENSDARG00000079305	ENSDARG00000006691/ENSDARG00000011201/ENSDARG00000058451/ENSDARG00000087206/ENSDARG00000012801/ENSDARG00000021864/ENSDARG00000003599/ENSDARG00000104674/ENSDARG00000055475/ENSDARG00000093606/ENSDARG00000037140/ENSDARG00000028000/ENSDARG00000014179/ENSDARG00000019230/ENSDARG00000036875/ENSDARG00000041182/ENSDARG00000103007/ENSDARG00000077291/ENSDARG00000030408/ENSDARG00000032725/ENSDARG00000057556/…
CC	GO:0098827	endoplasmic reticulum subcompartment	0.000369572026210943	0.0118509429738309	ENSDARG00000103735/ENSDARG00000017261/ENSDARG00000092071/ENSDARG00000003635/ENSDARG00000038826/ENSDARG00000019360/ENSDARG00000038639/ENSDARG00000097559/ENSDARG00000091348/ENSDARG00000014165/ENSDARG00000057903/ENSDARG00000071331/ENSDARG00000032816/ENSDARG00000078541/ENSDARG00000067613/ENSDARG00000035458/ENSDARG00000011983/ENSDARG00000029057/ENSDARG00000057011/ENSDARG00000041779/ENSDARG00000057365/…	elovl1b/gdpd1/si_ch211-117n7.6/mogat3b/jph1b/sec23b/elovl6l/cyp8b3/rtn3/ssr3/si_ch211-266g18.10/ryr3/tm7sf2/cers3a/dnajc25/atp2a1l/zgc_136908/tm6sf2/dpm1/trdn/elovl8b/bcl2b/elovl7a/si_dkey-239i20.2/serp1/jph2/rab21/elovl5/tapbp.2/atp2a2a/RETSAT/yif1a/zdhhc4/arl6ip1/dnajb14/lman1/spcs3/bcap31/elovl2/lbr/dpagt1/ptgs2a/ebp/EMC4/JPH3/uchl1/ern2/ero1a/sppl3/tmx2a/rpn2/zgc_85843/ptdss1b/ENSDARG00000098…	83	51	32	ENSDARG00000017261/ENSDARG00000092071/ENSDARG00000003635/ENSDARG00000019360/ENSDARG00000038639/ENSDARG00000097559/ENSDARG00000014165/ENSDARG00000032816/ENSDARG00000078541/ENSDARG00000067613/ENSDARG00000029057/ENSDARG00000057011/ENSDARG00000057365/ENSDARG00000089109/ENSDARG00000069279/ENSDARG00000043518/ENSDARG00000099439/ENSDARG00000004979/ENSDARG00000070140/ENSDARG00000019636/ENSDARG00000069996/…	ENSDARG00000103735/ENSDARG00000038826/ENSDARG00000091348/ENSDARG00000057903/ENSDARG00000071331/ENSDARG00000035458/ENSDARG00000011983/ENSDARG00000041779/ENSDARG00000028625/ENSDARG00000100752/ENSDARG00000045011/ENSDARG00000029439/ENSDARG00000045159/ENSDARG00000054578/ENSDARG00000014013/ENSDARG00000004539/ENSDARG00000058475/ENSDARG00000015228/ENSDARG00000025220/ENSDARG00000079122/ENSDARG00000009724/…
CC	GO:0044432	endoplasmic reticulum part	0.000405397214575086	0.0119157825824874	ENSDARG00000103735/ENSDARG00000017261/ENSDARG00000092071/ENSDARG00000003635/ENSDARG00000038826/ENSDARG00000019360/ENSDARG00000038639/ENSDARG00000097559/ENSDARG00000091348/ENSDARG00000014165/ENSDARG00000057903/ENSDARG00000071331/ENSDARG00000032816/ENSDARG00000078541/ENSDARG00000067613/ENSDARG00000035458/ENSDARG00000011983/ENSDARG00000029057/ENSDARG00000091169/ENSDARG00000057011/ENSDARG00000041779/…	elovl1b/gdpd1/si_ch211-117n7.6/mogat3b/jph1b/sec23b/elovl6l/cyp8b3/rtn3/ssr3/si_ch211-266g18.10/ryr3/tm7sf2/cers3a/dnajc25/atp2a1l/zgc_136908/tm6sf2/tor4ab/dpm1/trdn/elovl8b/bcl2b/elovl7a/si_dkey-239i20.2/serp1/jph2/rab21/elovl5/tapbp.2/atp2a2a/sumf2/RETSAT/pdia3/casq2/yif1a/zdhhc4/arl6ip1/dnajb14/lman1/spcs3/p4ha1b/bcap31/elovl2/lbr/dpagt1/ptgs2a/ebp/EMC4/JPH3/uchl1/ern2/ero1a/sppl3/casq1b/tmx2a…	91	55	36	ENSDARG00000017261/ENSDARG00000092071/ENSDARG00000003635/ENSDARG00000019360/ENSDARG00000038639/ENSDARG00000097559/ENSDARG00000014165/ENSDARG00000032816/ENSDARG00000078541/ENSDARG00000067613/ENSDARG00000029057/ENSDARG00000057011/ENSDARG00000057365/ENSDARG00000089109/ENSDARG00000069279/ENSDARG00000043518/ENSDARG00000099439/ENSDARG00000004979/ENSDARG00000069497/ENSDARG00000070140/ENSDARG00000019636/…	ENSDARG00000103735/ENSDARG00000038826/ENSDARG00000091348/ENSDARG00000057903/ENSDARG00000071331/ENSDARG00000035458/ENSDARG00000011983/ENSDARG00000091169/ENSDARG00000041779/ENSDARG00000028625/ENSDARG00000100752/ENSDARG00000045011/ENSDARG00000029439/ENSDARG00000102640/ENSDARG00000008982/ENSDARG00000045159/ENSDARG00000054578/ENSDARG00000014013/ENSDARG00000004539/ENSDARG00000058475/ENSDARG00000015228/…
CC	GO:0044420	extracellular matrix component	0.000421139924952777	0.0119157825824874	ENSDARG00000075468/ENSDARG00000002084/ENSDARG00000045524/ENSDARG00000009014/ENSDARG00000016153/ENSDARG00000039133/ENSDARG00000022615/ENSDARG00000103129/ENSDARG00000020785/ENSDARG00000105112/ENSDARG00000101209/ENSDARG00000075707/ENSDARG00000101816/ENSDARG00000036422/ENSDARG00000020007/ENSDARG00000012593/ENSDARG00000099390/ENSDARG00000061260/ENSDARG00000055009/ENSDARG00000024847/ENSDARG00000076564	vwa1/lamb2/lamb1b/col11a1b/dag1/lamb4/si_ch211-241e1.3/nid1b/lama4/ntn1a/lamb1a/nid2a/col5a3b/ntn5/col1a2/col5a1/lama2/si_dkey-202e22.2/col4a1/col5a2b/hspg2	21	2	19	ENSDARG00000039133/ENSDARG00000101816	ENSDARG00000075468/ENSDARG00000002084/ENSDARG00000045524/ENSDARG00000009014/ENSDARG00000016153/ENSDARG00000022615/ENSDARG00000103129/ENSDARG00000020785/ENSDARG00000105112/ENSDARG00000101209/ENSDARG00000075707/ENSDARG00000036422/ENSDARG00000020007/ENSDARG00000012593/ENSDARG00000099390/ENSDARG00000061260/ENSDARG00000055009/ENSDARG00000024847/ENSDARG00000076564
CC	GO:0016529	sarcoplasmic reticulum	0.000466465846569868	0.012465004011117	ENSDARG00000038826/ENSDARG00000057903/ENSDARG00000071331/ENSDARG00000035458/ENSDARG00000041779/ENSDARG00000028625/ENSDARG00000029439/ENSDARG00000008982/ENSDARG00000018105/ENSDARG00000098856	jph1b/si_ch211-266g18.10/ryr3/atp2a1l/trdn/jph2/atp2a2a/casq2/casq1b/ENSDARG00000098856	10	1	9	ENSDARG00000098856	ENSDARG00000038826/ENSDARG00000057903/ENSDARG00000071331/ENSDARG00000035458/ENSDARG00000041779/ENSDARG00000028625/ENSDARG00000029439/ENSDARG00000008982/ENSDARG00000018105
CC	GO:0032432	actin filament bundle	0.000499310880072001	0.0126404491218228	ENSDARG00000101777/ENSDARG00000099974/ENSDARG00000093931/ENSDARG00000114870/ENSDARG00000056322/ENSDARG00000104713/ENSDARG00000023578/ENSDARG00000091090/ENSDARG00000023484/ENSDARG00000027600/ENSDARG00000104315/ENSDARG00000004049/ENSDARG00000068973/ENSDARG00000011023/ENSDARG00000075733	pdlim5a/ldb3b/rflnb/CABZ01078594.1/ldb3a/zgc_165653/lpp/xirp2b/rflna/pdlim5b/fhl3b/marcksa/pdlim4/pdlim3a/zyx	15	0	15		ENSDARG00000101777/ENSDARG00000099974/ENSDARG00000093931/ENSDARG00000114870/ENSDARG00000056322/ENSDARG00000104713/ENSDARG00000023578/ENSDARG00000091090/ENSDARG00000023484/ENSDARG00000027600/ENSDARG00000104315/ENSDARG00000004049/ENSDARG00000068973/ENSDARG00000011023/ENSDARG00000075733
CC	GO:0005789	endoplasmic reticulum membrane	0.000540746769109743	0.0130049597970893	ENSDARG00000103735/ENSDARG00000017261/ENSDARG00000092071/ENSDARG00000003635/ENSDARG00000038826/ENSDARG00000019360/ENSDARG00000038639/ENSDARG00000097559/ENSDARG00000091348/ENSDARG00000014165/ENSDARG00000057903/ENSDARG00000071331/ENSDARG00000032816/ENSDARG00000078541/ENSDARG00000067613/ENSDARG00000035458/ENSDARG00000011983/ENSDARG00000029057/ENSDARG00000057011/ENSDARG00000041779/ENSDARG00000057365/…	elovl1b/gdpd1/si_ch211-117n7.6/mogat3b/jph1b/sec23b/elovl6l/cyp8b3/rtn3/ssr3/si_ch211-266g18.10/ryr3/tm7sf2/cers3a/dnajc25/atp2a1l/zgc_136908/tm6sf2/dpm1/trdn/elovl8b/bcl2b/elovl7a/si_dkey-239i20.2/serp1/jph2/rab21/elovl5/tapbp.2/atp2a2a/RETSAT/yif1a/zdhhc4/arl6ip1/dnajb14/lman1/spcs3/bcap31/elovl2/lbr/dpagt1/ptgs2a/ebp/EMC4/JPH3/uchl1/ern2/ero1a/sppl3/tmx2a/rpn2/zgc_85843/ptdss1b/ENSDARG00000098…	82	51	31	ENSDARG00000017261/ENSDARG00000092071/ENSDARG00000003635/ENSDARG00000019360/ENSDARG00000038639/ENSDARG00000097559/ENSDARG00000014165/ENSDARG00000032816/ENSDARG00000078541/ENSDARG00000067613/ENSDARG00000029057/ENSDARG00000057011/ENSDARG00000057365/ENSDARG00000089109/ENSDARG00000069279/ENSDARG00000043518/ENSDARG00000099439/ENSDARG00000004979/ENSDARG00000070140/ENSDARG00000019636/ENSDARG00000069996/…	ENSDARG00000103735/ENSDARG00000038826/ENSDARG00000091348/ENSDARG00000057903/ENSDARG00000071331/ENSDARG00000035458/ENSDARG00000011983/ENSDARG00000041779/ENSDARG00000028625/ENSDARG00000100752/ENSDARG00000045011/ENSDARG00000029439/ENSDARG00000045159/ENSDARG00000054578/ENSDARG00000014013/ENSDARG00000004539/ENSDARG00000058475/ENSDARG00000015228/ENSDARG00000025220/ENSDARG00000079122/ENSDARG00000009724/…
CC	GO:0005578	proteinaceous extracellular matrix	0.000708818906656364	0.015497358822805	ENSDARG00000075468/ENSDARG00000002084/ENSDARG00000045524/ENSDARG00000009014/ENSDARG00000016153/ENSDARG00000039133/ENSDARG00000022615/ENSDARG00000103129/ENSDARG00000020785/ENSDARG00000105112/ENSDARG00000101209/ENSDARG00000075707/ENSDARG00000101816/ENSDARG00000036422/ENSDARG00000020007/ENSDARG00000012593/ENSDARG00000099390/ENSDARG00000061260/ENSDARG00000055009/ENSDARG00000024847/ENSDARG00000076564	vwa1/lamb2/lamb1b/col11a1b/dag1/lamb4/si_ch211-241e1.3/nid1b/lama4/ntn1a/lamb1a/nid2a/col5a3b/ntn5/col1a2/col5a1/lama2/si_dkey-202e22.2/col4a1/col5a2b/hspg2	21	2	19	ENSDARG00000039133/ENSDARG00000101816	ENSDARG00000075468/ENSDARG00000002084/ENSDARG00000045524/ENSDARG00000009014/ENSDARG00000016153/ENSDARG00000022615/ENSDARG00000103129/ENSDARG00000020785/ENSDARG00000105112/ENSDARG00000101209/ENSDARG00000075707/ENSDARG00000036422/ENSDARG00000020007/ENSDARG00000012593/ENSDARG00000099390/ENSDARG00000061260/ENSDARG00000055009/ENSDARG00000024847/ENSDARG00000076564
CC	GO:0022626	cytosolic ribosome	0.000708818906656364	0.015497358822805	ENSDARG00000006691/ENSDARG00000011201/ENSDARG00000058451/ENSDARG00000021864/ENSDARG00000003599/ENSDARG00000055475/ENSDARG00000093606/ENSDARG00000042864/ENSDARG00000019230/ENSDARG00000036875/ENSDARG00000041182/ENSDARG00000103007/ENSDARG00000077291/ENSDARG00000030408/ENSDARG00000032725/ENSDARG00000057556/ENSDARG00000013307/ENSDARG00000101406/ENSDARG00000010516/ENSDARG00000029533/ENSDARG00000030602	rpl12/rplp2l/rpl6/rplp1/rpl3/rps27.2/si_dkey-159f12.2/rpl7l1/rpl7a/rps12/rpl4/rps3/rps2/rps26l/rps27a/rpl17/rpl19/rplp2/rpl21/rpl18/rps19	21	1	20	ENSDARG00000042864	ENSDARG00000006691/ENSDARG00000011201/ENSDARG00000058451/ENSDARG00000021864/ENSDARG00000003599/ENSDARG00000055475/ENSDARG00000093606/ENSDARG00000019230/ENSDARG00000036875/ENSDARG00000041182/ENSDARG00000103007/ENSDARG00000077291/ENSDARG00000030408/ENSDARG00000032725/ENSDARG00000057556/ENSDARG00000013307/ENSDARG00000101406/ENSDARG00000010516/ENSDARG00000029533/ENSDARG00000030602
CC	GO:0030054	cell junction	0.000776757673472302	0.0156270353759195	ENSDARG00000017320/ENSDARG00000001431/ENSDARG00000101777/ENSDARG00000003632/ENSDARG00000058656/ENSDARG00000014976/ENSDARG00000099974/ENSDARG00000070923/ENSDARG00000030723/ENSDARG00000041729/ENSDARG00000103435/ENSDARG00000097726/ENSDARG00000004082/ENSDARG00000076416/ENSDARG00000104528/ENSDARG00000114870/ENSDARG00000008487/ENSDARG00000056322/ENSDARG00000074524/ENSDARG00000088590/ENSDARG00000013755/…	f11r.1/actn3b/pdlim5a/zgc_172270/desma/lims2/ldb3b/zgc_158296/cldn11b/sntb1/sorbs1/si_ch211-149e23.4/cx39.9/shroom2a/cldn10b/CABZ01078594.1/dmd/ldb3a/cntnap1/pxna/actn3a/jupa/zgc_154006/tln2a/si_dkey-11f4.20/mpp1/zgc_165653/pkp1a/panx3/cldnc/obscnb/lpp/pard3ab/GJD2/cx28.9/ptk2bb/xirp2b/cx32.3/ezra/dnmbp/ctnna1/jcada/cdh24b/rasip1/add1/cav3/bcar1/CABZ01043953.1/amot/tns1a/cldn5b/cldn15la/sorbs2b/p…	80	18	62	ENSDARG00000003632/ENSDARG00000104528/ENSDARG00000074524/ENSDARG00000061797/ENSDARG00000100887/ENSDARG00000105287/ENSDARG00000015955/ENSDARG00000067999/ENSDARG00000041797/ENSDARG00000041787/ENSDARG00000020944/ENSDARG00000077996/ENSDARG00000016081/ENSDARG00000061603/ENSDARG00000062427/ENSDARG00000060439/ENSDARG00000099598/ENSDARG00000061459	ENSDARG00000017320/ENSDARG00000001431/ENSDARG00000101777/ENSDARG00000058656/ENSDARG00000014976/ENSDARG00000099974/ENSDARG00000070923/ENSDARG00000030723/ENSDARG00000041729/ENSDARG00000103435/ENSDARG00000097726/ENSDARG00000004082/ENSDARG00000076416/ENSDARG00000114870/ENSDARG00000008487/ENSDARG00000056322/ENSDARG00000088590/ENSDARG00000013755/ENSDARG00000070787/ENSDARG00000017901/ENSDARG00000104713/…
CC	GO:0031672	A band	0.000779727336844216	0.0156270353759195	ENSDARG00000075433/ENSDARG00000104836/ENSDARG00000110698/ENSDARG00000009280/ENSDARG00000022101/ENSDARG00000042245/ENSDARG00000009567	myom2a/myom1b/CABZ01061524.1/smyd1a/obscnb/myl13/spegb	7	0	7		ENSDARG00000075433/ENSDARG00000104836/ENSDARG00000110698/ENSDARG00000009280/ENSDARG00000022101/ENSDARG00000042245/ENSDARG00000009567
CC	GO:0042383	sarcolemma	0.00134636553522178	0.0252275286003691	ENSDARG00000003632/ENSDARG00000071331/ENSDARG00000058656/ENSDARG00000070923/ENSDARG00000008487/ENSDARG00000098883/ENSDARG00000016153/ENSDARG00000014804/ENSDARG00000036457/ENSDARG00000098856/ENSDARG00000007370/ENSDARG00000024141/ENSDARG00000055154/ENSDARG00000008772/ENSDARG00000002167	zgc_172270/ryr3/desma/zgc_158296/dmd/stac3/dag1/cacna2d1a/cacng6a/ENSDARG00000098856/dysf/cav3/slc8a4a/cacng1a/cacnb1	15	3	12	ENSDARG00000003632/ENSDARG00000098856/ENSDARG00000055154	ENSDARG00000071331/ENSDARG00000058656/ENSDARG00000070923/ENSDARG00000008487/ENSDARG00000098883/ENSDARG00000016153/ENSDARG00000014804/ENSDARG00000036457/ENSDARG00000007370/ENSDARG00000024141/ENSDARG00000008772/ENSDARG00000002167
CC	GO:0042175	nuclear outer membrane-endoplasmic reticulum membrane network	0.00136365019461454	0.0252275286003691	ENSDARG00000103735/ENSDARG00000017261/ENSDARG00000092071/ENSDARG00000003635/ENSDARG00000038826/ENSDARG00000019360/ENSDARG00000038639/ENSDARG00000097559/ENSDARG00000091348/ENSDARG00000014165/ENSDARG00000057903/ENSDARG00000071331/ENSDARG00000032816/ENSDARG00000078541/ENSDARG00000067613/ENSDARG00000035458/ENSDARG00000011983/ENSDARG00000029057/ENSDARG00000057011/ENSDARG00000041779/ENSDARG00000057365/…	elovl1b/gdpd1/si_ch211-117n7.6/mogat3b/jph1b/sec23b/elovl6l/cyp8b3/rtn3/ssr3/si_ch211-266g18.10/ryr3/tm7sf2/cers3a/dnajc25/atp2a1l/zgc_136908/tm6sf2/dpm1/trdn/elovl8b/bcl2b/elovl7a/si_dkey-239i20.2/serp1/jph2/rab21/elovl5/tapbp.2/atp2a2a/RETSAT/yif1a/zdhhc4/arl6ip1/dnajb14/lman1/spcs3/bcap31/elovl2/lbr/dpagt1/ptgs2a/ebp/EMC4/JPH3/uchl1/ern2/ero1a/sppl3/tmx2a/rpn2/zgc_85843/ptdss1b/ENSDARG00000098…	82	51	31	ENSDARG00000017261/ENSDARG00000092071/ENSDARG00000003635/ENSDARG00000019360/ENSDARG00000038639/ENSDARG00000097559/ENSDARG00000014165/ENSDARG00000032816/ENSDARG00000078541/ENSDARG00000067613/ENSDARG00000029057/ENSDARG00000057011/ENSDARG00000057365/ENSDARG00000089109/ENSDARG00000069279/ENSDARG00000043518/ENSDARG00000099439/ENSDARG00000004979/ENSDARG00000070140/ENSDARG00000019636/ENSDARG00000069996/…	ENSDARG00000103735/ENSDARG00000038826/ENSDARG00000091348/ENSDARG00000057903/ENSDARG00000071331/ENSDARG00000035458/ENSDARG00000011983/ENSDARG00000041779/ENSDARG00000028625/ENSDARG00000100752/ENSDARG00000045011/ENSDARG00000029439/ENSDARG00000045159/ENSDARG00000054578/ENSDARG00000014013/ENSDARG00000004539/ENSDARG00000058475/ENSDARG00000015228/ENSDARG00000025220/ENSDARG00000079122/ENSDARG00000009724/…
CC	GO:0005884	actin filament	0.00149204524516072	0.0265805097378632	ENSDARG00000101777/ENSDARG00000090785/ENSDARG00000099974/ENSDARG00000087402/ENSDARG00000114870/ENSDARG00000056322/ENSDARG00000076060/ENSDARG00000104300/ENSDARG00000045298/ENSDARG00000074443/ENSDARG00000011661/ENSDARG00000032482/ENSDARG00000027600/ENSDARG00000007715/ENSDARG00000008170/ENSDARG00000068973/ENSDARG00000011023/ENSDARG00000011975	pdlim5a/diaph3/ldb3b/tpm1/CABZ01078594.1/ldb3a/diaph2/wipf1a/wipf2a/gas7a/twf1b/si_dkey-40c11.2/pdlim5b/lgsn/dbnla/pdlim4/pdlim3a/fmn1	18	4	14	ENSDARG00000074443/ENSDARG00000011661/ENSDARG00000007715/ENSDARG00000011975	ENSDARG00000101777/ENSDARG00000090785/ENSDARG00000099974/ENSDARG00000087402/ENSDARG00000114870/ENSDARG00000056322/ENSDARG00000076060/ENSDARG00000104300/ENSDARG00000045298/ENSDARG00000032482/ENSDARG00000027600/ENSDARG00000008170/ENSDARG00000068973/ENSDARG00000011023
CC	GO:0030055	cell-substrate junction	0.00225236226708229	0.0369488042490405	ENSDARG00000003632/ENSDARG00000014976/ENSDARG00000070923/ENSDARG00000103435/ENSDARG00000088590/ENSDARG00000017901/ENSDARG00000023578/ENSDARG00000039577/ENSDARG00000091090/ENSDARG00000024141/ENSDARG00000056525/ENSDARG00000078842/ENSDARG00000061603/ENSDARG00000020845/ENSDARG00000109929/ENSDARG00000013335/ENSDARG00000004672/ENSDARG00000008322/ENSDARG00000100729/ENSDARG00000040985/ENSDARG00000075733	zgc_172270/lims2/zgc_158296/sorbs1/pxna/tln2a/lpp/ptk2bb/xirp2b/cav3/bcar1/tns1a/sorbs2b/tns1b/ITGB1/anxa6/ptk2ab/ambra1a/tln1/itgbl1/zyx	21	2	19	ENSDARG00000003632/ENSDARG00000061603	ENSDARG00000014976/ENSDARG00000070923/ENSDARG00000103435/ENSDARG00000088590/ENSDARG00000017901/ENSDARG00000023578/ENSDARG00000039577/ENSDARG00000091090/ENSDARG00000024141/ENSDARG00000056525/ENSDARG00000078842/ENSDARG00000020845/ENSDARG00000109929/ENSDARG00000013335/ENSDARG00000004672/ENSDARG00000008322/ENSDARG00000100729/ENSDARG00000040985/ENSDARG00000075733
CC	GO:0005925	focal adhesion	0.00233169919999884	0.0369488042490405	ENSDARG00000003632/ENSDARG00000014976/ENSDARG00000070923/ENSDARG00000088590/ENSDARG00000017901/ENSDARG00000023578/ENSDARG00000039577/ENSDARG00000091090/ENSDARG00000024141/ENSDARG00000056525/ENSDARG00000078842/ENSDARG00000061603/ENSDARG00000020845/ENSDARG00000109929/ENSDARG00000013335/ENSDARG00000004672/ENSDARG00000008322/ENSDARG00000100729/ENSDARG00000040985/ENSDARG00000075733	zgc_172270/lims2/zgc_158296/pxna/tln2a/lpp/ptk2bb/xirp2b/cav3/bcar1/tns1a/sorbs2b/tns1b/ITGB1/anxa6/ptk2ab/ambra1a/tln1/itgbl1/zyx	20	2	18	ENSDARG00000003632/ENSDARG00000061603	ENSDARG00000014976/ENSDARG00000070923/ENSDARG00000088590/ENSDARG00000017901/ENSDARG00000023578/ENSDARG00000039577/ENSDARG00000091090/ENSDARG00000024141/ENSDARG00000056525/ENSDARG00000078842/ENSDARG00000020845/ENSDARG00000109929/ENSDARG00000013335/ENSDARG00000004672/ENSDARG00000008322/ENSDARG00000100729/ENSDARG00000040985/ENSDARG00000075733
CC	GO:0005901	caveola	0.00240616476473021	0.0369488042490405	ENSDARG00000003632/ENSDARG00000059362/ENSDARG00000070923/ENSDARG00000001710/ENSDARG00000101557/ENSDARG00000037998/ENSDARG00000032639/ENSDARG00000071196/ENSDARG00000024141/ENSDARG00000101145/ENSDARG00000076411	zgc_172270/cavin1b/zgc_158296/flot1a/scarb1/flot1b/cd36/cavin2b/cav3/lipeb/cavin1a	11	5	6	ENSDARG00000003632/ENSDARG00000001710/ENSDARG00000101557/ENSDARG00000032639/ENSDARG00000101145	ENSDARG00000059362/ENSDARG00000070923/ENSDARG00000037998/ENSDARG00000071196/ENSDARG00000024141/ENSDARG00000076411
CC	GO:0044853	plasma membrane raft	0.00240616476473021	0.0369488042490405	ENSDARG00000003632/ENSDARG00000059362/ENSDARG00000070923/ENSDARG00000001710/ENSDARG00000101557/ENSDARG00000037998/ENSDARG00000032639/ENSDARG00000071196/ENSDARG00000024141/ENSDARG00000101145/ENSDARG00000076411	zgc_172270/cavin1b/zgc_158296/flot1a/scarb1/flot1b/cd36/cavin2b/cav3/lipeb/cavin1a	11	5	6	ENSDARG00000003632/ENSDARG00000001710/ENSDARG00000101557/ENSDARG00000032639/ENSDARG00000101145	ENSDARG00000059362/ENSDARG00000070923/ENSDARG00000037998/ENSDARG00000071196/ENSDARG00000024141/ENSDARG00000076411
CC	GO:0044391	ribosomal subunit	0.00245813250721268	0.0369488042490405	ENSDARG00000075677/ENSDARG00000006691/ENSDARG00000109961/ENSDARG00000011201/ENSDARG00000011885/ENSDARG00000058451/ENSDARG00000021864/ENSDARG00000003599/ENSDARG00000055475/ENSDARG00000093606/ENSDARG00000042864/ENSDARG00000019230/ENSDARG00000036875/ENSDARG00000041182/ENSDARG00000069850/ENSDARG00000103007/ENSDARG00000077291/ENSDARG00000030408/ENSDARG00000032725/ENSDARG00000057556/ENSDARG00000013307/…	mrpl17/rpl12/mrpl22/rplp2l/mrpl19/rpl6/rplp1/rpl3/rps27.2/si_dkey-159f12.2/rpl7l1/rpl7a/rps12/rpl4/mrpl30/rps3/rps2/rps26l/rps27a/rpl17/rpl19/rplp2/mrps31/rpl21/rpl18/mrpl21/mrps17/rpl8/rps19	29	8	21	ENSDARG00000075677/ENSDARG00000109961/ENSDARG00000011885/ENSDARG00000042864/ENSDARG00000069850/ENSDARG00000057855/ENSDARG00000003846/ENSDARG00000054164	ENSDARG00000006691/ENSDARG00000011201/ENSDARG00000058451/ENSDARG00000021864/ENSDARG00000003599/ENSDARG00000055475/ENSDARG00000093606/ENSDARG00000019230/ENSDARG00000036875/ENSDARG00000041182/ENSDARG00000103007/ENSDARG00000077291/ENSDARG00000030408/ENSDARG00000032725/ENSDARG00000057556/ENSDARG00000013307/ENSDARG00000101406/ENSDARG00000010516/ENSDARG00000029533/ENSDARG00000014867/ENSDARG00000030602
CC	GO:0031252	cell leading edge	0.00263827349155499	0.037487815188785	ENSDARG00000037747/ENSDARG00000056639/ENSDARG00000036371/ENSDARG00000062799/ENSDARG00000055855/ENSDARG00000017901/ENSDARG00000113737/ENSDARG00000101995/ENSDARG00000110291/ENSDARG00000078618/ENSDARG00000032959/ENSDARG00000089871/ENSDARG00000086990/ENSDARG00000032865/ENSDARG00000101626/ENSDARG00000068989/ENSDARG00000078335/ENSDARG00000055225/ENSDARG00000040466/ENSDARG00000032482/ENSDARG00000053665/…	fscn1b/carmil2/acta1a/baiap2a/kcnc3a/tln2a/LO018287.1/gabrg1/CABZ01044731.2/inpp5kb/kcnc1b/jcada/carmil3/pacsin1a/arf6a/gabra1/amot/dock8/vil1/si_dkey-40c11.2/gabrg2/gabra6b/phactr4a/kptn/wasf2/tln1/dbnla/itgb1bp1	28	12	16	ENSDARG00000037747/ENSDARG00000055855/ENSDARG00000113737/ENSDARG00000101995/ENSDARG00000078618/ENSDARG00000032959/ENSDARG00000086990/ENSDARG00000032865/ENSDARG00000101626/ENSDARG00000068989/ENSDARG00000040466/ENSDARG00000053665	ENSDARG00000056639/ENSDARG00000036371/ENSDARG00000062799/ENSDARG00000017901/ENSDARG00000110291/ENSDARG00000089871/ENSDARG00000078335/ENSDARG00000055225/ENSDARG00000032482/ENSDARG00000058736/ENSDARG00000015552/ENSDARG00000015937/ENSDARG00000024209/ENSDARG00000100729/ENSDARG00000008170/ENSDARG00000007169
CC	GO:0001725	stress fiber	0.00272780360001554	0.037487815188785	ENSDARG00000101777/ENSDARG00000099974/ENSDARG00000114870/ENSDARG00000056322/ENSDARG00000104713/ENSDARG00000023578/ENSDARG00000091090/ENSDARG00000027600/ENSDARG00000104315/ENSDARG00000068973/ENSDARG00000011023/ENSDARG00000075733	pdlim5a/ldb3b/CABZ01078594.1/ldb3a/zgc_165653/lpp/xirp2b/pdlim5b/fhl3b/pdlim4/pdlim3a/zyx	12	0	12		ENSDARG00000101777/ENSDARG00000099974/ENSDARG00000114870/ENSDARG00000056322/ENSDARG00000104713/ENSDARG00000023578/ENSDARG00000091090/ENSDARG00000027600/ENSDARG00000104315/ENSDARG00000068973/ENSDARG00000011023/ENSDARG00000075733
CC	GO:0097517	contractile actin filament bundle	0.00272780360001554	0.037487815188785	ENSDARG00000101777/ENSDARG00000099974/ENSDARG00000114870/ENSDARG00000056322/ENSDARG00000104713/ENSDARG00000023578/ENSDARG00000091090/ENSDARG00000027600/ENSDARG00000104315/ENSDARG00000068973/ENSDARG00000011023/ENSDARG00000075733	pdlim5a/ldb3b/CABZ01078594.1/ldb3a/zgc_165653/lpp/xirp2b/pdlim5b/fhl3b/pdlim4/pdlim3a/zyx	12	0	12		ENSDARG00000101777/ENSDARG00000099974/ENSDARG00000114870/ENSDARG00000056322/ENSDARG00000104713/ENSDARG00000023578/ENSDARG00000091090/ENSDARG00000027600/ENSDARG00000104315/ENSDARG00000068973/ENSDARG00000011023/ENSDARG00000075733
CC	GO:0005924	cell-substrate adherens junction	0.00289326418244698	0.0386572242154721	ENSDARG00000003632/ENSDARG00000014976/ENSDARG00000070923/ENSDARG00000088590/ENSDARG00000017901/ENSDARG00000023578/ENSDARG00000039577/ENSDARG00000091090/ENSDARG00000024141/ENSDARG00000056525/ENSDARG00000078842/ENSDARG00000061603/ENSDARG00000020845/ENSDARG00000109929/ENSDARG00000013335/ENSDARG00000004672/ENSDARG00000008322/ENSDARG00000100729/ENSDARG00000040985/ENSDARG00000075733	zgc_172270/lims2/zgc_158296/pxna/tln2a/lpp/ptk2bb/xirp2b/cav3/bcar1/tns1a/sorbs2b/tns1b/ITGB1/anxa6/ptk2ab/ambra1a/tln1/itgbl1/zyx	20	2	18	ENSDARG00000003632/ENSDARG00000061603	ENSDARG00000014976/ENSDARG00000070923/ENSDARG00000088590/ENSDARG00000017901/ENSDARG00000023578/ENSDARG00000039577/ENSDARG00000091090/ENSDARG00000024141/ENSDARG00000056525/ENSDARG00000078842/ENSDARG00000020845/ENSDARG00000109929/ENSDARG00000013335/ENSDARG00000004672/ENSDARG00000008322/ENSDARG00000100729/ENSDARG00000040985/ENSDARG00000075733
CC	GO:0031012	extracellular matrix	0.00352938708405875	0.0458820320927637	ENSDARG00000075468/ENSDARG00000002084/ENSDARG00000045524/ENSDARG00000002235/ENSDARG00000016718/ENSDARG00000042816/ENSDARG00000038720/ENSDARG00000114451/ENSDARG00000009014/ENSDARG00000018896/ENSDARG00000016908/ENSDARG00000016153/ENSDARG00000075930/ENSDARG00000095901/ENSDARG00000104292/ENSDARG00000039133/ENSDARG00000071586/ENSDARG00000022615/ENSDARG00000087087/ENSDARG00000103129/ENSDARG00000020785/…	vwa1/lamb2/lamb1b/mmp14a/mmp11b/mmp9/zp3f.1/mmp13a/col11a1b/mmp24/zp3e/dag1/adamts2/col18a1b/ccn2b/lamb4/tgfbi/si_ch211-241e1.3/col28a1b/nid1b/lama4/ntn1a/postnb/lamb1a/paplnb/nid2a/postna/col5a3b/ntn5/col1a2/col5a1/hapln1b/mmp13a/lama2/si_dkey-202e22.2/zp3.2/rtn4rl2a/col4a1/elfn1b/col5a2b/zp3a.2/zp3d.1/CABZ01029422.1/hspg2/mmp2/spon2b/lrrtm4l2	47	11	36	ENSDARG00000038720/ENSDARG00000018896/ENSDARG00000016908/ENSDARG00000039133/ENSDARG00000101816/ENSDARG00000090768/ENSDARG00000052012/ENSDARG00000074372/ENSDARG00000042130/ENSDARG00000040081/ENSDARG00000099386	ENSDARG00000075468/ENSDARG00000002084/ENSDARG00000045524/ENSDARG00000002235/ENSDARG00000016718/ENSDARG00000042816/ENSDARG00000114451/ENSDARG00000009014/ENSDARG00000016153/ENSDARG00000075930/ENSDARG00000095901/ENSDARG00000104292/ENSDARG00000071586/ENSDARG00000022615/ENSDARG00000087087/ENSDARG00000103129/ENSDARG00000020785/ENSDARG00000105112/ENSDARG00000104267/ENSDARG00000101209/ENSDARG00000042186/…
CC	GO:0042641	actomyosin	0.00376113594894562	0.0476080629327064	ENSDARG00000101777/ENSDARG00000099974/ENSDARG00000114870/ENSDARG00000056322/ENSDARG00000104713/ENSDARG00000023578/ENSDARG00000091090/ENSDARG00000027600/ENSDARG00000104315/ENSDARG00000068973/ENSDARG00000011023/ENSDARG00000075733	pdlim5a/ldb3b/CABZ01078594.1/ldb3a/zgc_165653/lpp/xirp2b/pdlim5b/fhl3b/pdlim4/pdlim3a/zyx	12	0	12		ENSDARG00000101777/ENSDARG00000099974/ENSDARG00000114870/ENSDARG00000056322/ENSDARG00000104713/ENSDARG00000023578/ENSDARG00000091090/ENSDARG00000027600/ENSDARG00000104315/ENSDARG00000068973/ENSDARG00000011023/ENSDARG00000075733
MF	GO:0005212	structural constituent of eye lens	1.84493703696334e-12	1.39292746290732e-09	ENSDARG00000015445/ENSDARG00000069826/ENSDARG00000076790/ENSDARG00000069827/ENSDARG00000030349/ENSDARG00000057460/ENSDARG00000087301/ENSDARG00000016421/ENSDARG00000040738/ENSDARG00000069817/ENSDARG00000115701/ENSDARG00000086917/ENSDARG00000116164/ENSDARG00000086658/ENSDARG00000088823/ENSDARG00000115234/ENSDARG00000117097/ENSDARG00000041925/ENSDARG00000087765/ENSDARG00000036140/ENSDARG00000024548/…	lim2.4/crygm2d15/crygm2d16/crygm2d11/cryba2a/crygm2d13/crygm2d14/crygm1/zgc_153846/crygm2d17/crygm2d9/crygm2d2/crygm2d8/crygm2d21/crygm2d3/crygm2b/crygm2c/cryba2b/crygm2d10/crybgx/cryba4/cryba1l2/crygm2d20/crygm3/crygm2d1/crygmxl2/crygm2d17/crygm2f/crygm7/crygm2d4/hspb2/crygm2e/lim2.3/crybb3/crygm2a/crygm2d5	36	34	2	ENSDARG00000015445/ENSDARG00000069826/ENSDARG00000076790/ENSDARG00000069827/ENSDARG00000030349/ENSDARG00000057460/ENSDARG00000087301/ENSDARG00000016421/ENSDARG00000040738/ENSDARG00000069817/ENSDARG00000115701/ENSDARG00000086917/ENSDARG00000116164/ENSDARG00000086658/ENSDARG00000088823/ENSDARG00000115234/ENSDARG00000117097/ENSDARG00000041925/ENSDARG00000087765/ENSDARG00000036140/ENSDARG00000024548/…	ENSDARG00000052450/ENSDARG00000041301
MF	GO:0003779	actin binding	2.82673938486754e-08	1.0670941177875e-05	ENSDARG00000076075/ENSDARG00000035438/ENSDARG00000075433/ENSDARG00000012311/ENSDARG00000104836/ENSDARG00000001431/ENSDARG00000018566/ENSDARG00000110698/ENSDARG00000101777/ENSDARG00000090785/ENSDARG00000063682/ENSDARG00000037747/ENSDARG00000095930/ENSDARG00000032630/ENSDARG00000055223/ENSDARG00000075608/ENSDARG00000099974/ENSDARG00000034240/ENSDARG00000087402/ENSDARG00000077157/ENSDARG00000099959/…	myh7ba/myhc4/myom2a/myoz2a/myom1b/actn3b/flnca/CABZ01061524.1/pdlim5a/diaph3/fhod3a/fscn1b/myha/neb/ablim2/mical2a/ldb3b/capza1a/tpm1/synpo2b/smyhc1/myhz2/FP325130.1/add3a/shroom2a/synpo2lb/smyhc2/CABZ01078594.1/dmd/ldb3a/cfl2/capzb/svilc/abrab/cobll1b/uacab/myoz1a/tpma/lcp1/actn3a/wipf3/myo15aa/EPB41L2/tln2a/sptbn4b/diaph2/wipf1a/mical3b/zgc_165653/waslb/lsp1b/tnnc2/daam2/myl13/cap2/myo5b/map1aa…	110	17	93	ENSDARG00000037747/ENSDARG00000099959/ENSDARG00000075292/ENSDARG00000092624/ENSDARG00000059601/ENSDARG00000020944/ENSDARG00000077201/ENSDARG00000074443/ENSDARG00000097683/ENSDARG00000011661/ENSDARG00000045612/ENSDARG00000040466/ENSDARG00000024694/ENSDARG00000103917/ENSDARG00000077261/ENSDARG00000021124/ENSDARG00000061304	ENSDARG00000076075/ENSDARG00000035438/ENSDARG00000075433/ENSDARG00000012311/ENSDARG00000104836/ENSDARG00000001431/ENSDARG00000018566/ENSDARG00000110698/ENSDARG00000101777/ENSDARG00000090785/ENSDARG00000063682/ENSDARG00000095930/ENSDARG00000032630/ENSDARG00000055223/ENSDARG00000075608/ENSDARG00000099974/ENSDARG00000034240/ENSDARG00000087402/ENSDARG00000077157/ENSDARG00000012944/ENSDARG00000112527/…
MF	GO:0044877	protein-containing complex binding	1.23792950703353e-05	0.00311545592603439	ENSDARG00000076075/ENSDARG00000035438/ENSDARG00000075433/ENSDARG00000104836/ENSDARG00000001431/ENSDARG00000018566/ENSDARG00000110698/ENSDARG00000063682/ENSDARG00000041974/ENSDARG00000038559/ENSDARG00000037747/ENSDARG00000095930/ENSDARG00000002084/ENSDARG00000045524/ENSDARG00000032630/ENSDARG00000037099/ENSDARG00000103830/ENSDARG00000055223/ENSDARG00000021370/ENSDARG00000034240/ENSDARG00000087402/…	myh7ba/myhc4/myom2a/myom1b/actn3b/flnca/CABZ01061524.1/fhod3a/brk1/h1-0/fscn1b/myha/lamb2/lamb1b/neb/irs2a/ddr2l/ablim2/actr6/capza1a/tpm1/fzr1b/MTRFR/smyhc1/si_dkey-108k21.21/CABZ01072242.1/irs1/myhz2/FP325130.1/add3a/shroom2a/smyhc2/dmd/musk/itga11b/cfl2/capzb/svilc/gnal2/scarb1/CABZ01084603.1/eef2b/lcp1/actn3a/gpnmb/si_dkey-32n7.4/tln2a/uchl5/eif1b/ccn2b/washc2c/otofb/gcn1/tgfbi/zgc_165653/tnn…	122	26	96	ENSDARG00000041974/ENSDARG00000037747/ENSDARG00000021370/ENSDARG00000097803/ENSDARG00000099959/ENSDARG00000075850/ENSDARG00000101557/ENSDARG00000103404/ENSDARG00000029445/ENSDARG00000062532/ENSDARG00000020581/ENSDARG00000019808/ENSDARG00000036414/ENSDARG00000074443/ENSDARG00000032639/ENSDARG00000102892/ENSDARG00000011661/ENSDARG00000040466/ENSDARG00000079496/ENSDARG00000024694/ENSDARG00000103917/…	ENSDARG00000076075/ENSDARG00000035438/ENSDARG00000075433/ENSDARG00000104836/ENSDARG00000001431/ENSDARG00000018566/ENSDARG00000110698/ENSDARG00000063682/ENSDARG00000038559/ENSDARG00000095930/ENSDARG00000002084/ENSDARG00000045524/ENSDARG00000032630/ENSDARG00000037099/ENSDARG00000103830/ENSDARG00000055223/ENSDARG00000034240/ENSDARG00000087402/ENSDARG00000022810/ENSDARG00000091905/ENSDARG00000109859/…
MF	GO:0051015	actin filament binding	4.93838727096147e-05	0.00739333672077505	ENSDARG00000076075/ENSDARG00000035438/ENSDARG00000075433/ENSDARG00000104836/ENSDARG00000001431/ENSDARG00000018566/ENSDARG00000110698/ENSDARG00000063682/ENSDARG00000037747/ENSDARG00000095930/ENSDARG00000032630/ENSDARG00000055223/ENSDARG00000034240/ENSDARG00000087402/ENSDARG00000099959/ENSDARG00000012944/ENSDARG00000112527/ENSDARG00000040874/ENSDARG00000076416/ENSDARG00000103969/ENSDARG00000008487/…	myh7ba/myhc4/myom2a/myom1b/actn3b/flnca/CABZ01061524.1/fhod3a/fscn1b/myha/neb/ablim2/capza1a/tpm1/smyhc1/myhz2/FP325130.1/add3a/shroom2a/smyhc2/dmd/cfl2/capzb/svilc/lcp1/actn3a/tln2a/zgc_165653/tnnc2/myo5b/CABZ01044731.2/coro6/xirp2b/ctnna1/gas7a/tmod4/svild/add1/actr3b/twf1b/CORO7/vil1/si_dkey-40c11.2/SHROOM2/myhz1.1/zgc_66156/kptn/spegb/ENSDARG00000105209/myo1b/anxa6/tln1/dbnla/znf185/marcksa/c…	61	9	52	ENSDARG00000037747/ENSDARG00000099959/ENSDARG00000074443/ENSDARG00000011661/ENSDARG00000040466/ENSDARG00000024694/ENSDARG00000103917/ENSDARG00000021124/ENSDARG00000061304	ENSDARG00000076075/ENSDARG00000035438/ENSDARG00000075433/ENSDARG00000104836/ENSDARG00000001431/ENSDARG00000018566/ENSDARG00000110698/ENSDARG00000063682/ENSDARG00000095930/ENSDARG00000032630/ENSDARG00000055223/ENSDARG00000034240/ENSDARG00000087402/ENSDARG00000012944/ENSDARG00000112527/ENSDARG00000040874/ENSDARG00000076416/ENSDARG00000103969/ENSDARG00000008487/ENSDARG00000014106/ENSDARG00000100252/…
MF	GO:0042805	actinin binding	5.72942535014046e-05	0.00739333672077505	ENSDARG00000101777/ENSDARG00000099974/ENSDARG00000114870/ENSDARG00000056322/ENSDARG00000011961/ENSDARG00000027600/ENSDARG00000068973/ENSDARG00000011023/ENSDARG00000030980	pdlim5a/ldb3b/CABZ01078594.1/ldb3a/csrp2/pdlim5b/pdlim4/pdlim3a/csrp1b	9	2	7	ENSDARG00000011961/ENSDARG00000030980	ENSDARG00000101777/ENSDARG00000099974/ENSDARG00000114870/ENSDARG00000056322/ENSDARG00000027600/ENSDARG00000068973/ENSDARG00000011023
MF	GO:0048037	cofactor binding	5.87549938074839e-05	0.00739333672077505	ENSDARG00000104593/ENSDARG00000091131/ENSDARG00000022631/ENSDARG00000097559/ENSDARG00000092522/ENSDARG00000093477/ENSDARG00000021172/ENSDARG00000075608/ENSDARG00000092660/ENSDARG00000105151/ENSDARG00000042881/ENSDARG00000061634/ENSDARG00000057262/ENSDARG00000087390/ENSDARG00000012535/ENSDARG00000097556/ENSDARG00000102981/ENSDARG00000043518/ENSDARG00000101861/ENSDARG00000042956/ENSDARG00000068290/…	cyp2k18/cry3b/cyp2p9/cyp8b3/nnt2/zgc_123299/cyp2ad2/mical2a/cyp27c1/cyp2k21/nthl1/aifm4/si_dkey-91i10.3/hbbe1.3/epx/cyp8b2/cyp2k16/si_dkey-239i20.2/cyp2k19/cyp2ad6/si_dkey-286h2.3/zgc_113054/aco2/cyp46a1.1/si_dkey-103i16.6/pyroxd1/cyp3c3/ndufs7/flvcr1/gucy1b1/hbae1.3/acoxl/cyp2n13/mical3b/acadl/p4ha1b/hbbe1.2/acox1/soul2/hbae1.3/si_ch211-113j14.1/me1/dbi/hbae1.1/dhcr24/sptlc1/tdo2b/ptgs2a/hsd17b8…	111	73	38	ENSDARG00000104593/ENSDARG00000091131/ENSDARG00000022631/ENSDARG00000097559/ENSDARG00000093477/ENSDARG00000021172/ENSDARG00000105151/ENSDARG00000061634/ENSDARG00000057262/ENSDARG00000087390/ENSDARG00000012535/ENSDARG00000097556/ENSDARG00000102981/ENSDARG00000043518/ENSDARG00000101861/ENSDARG00000012137/ENSDARG00000037873/ENSDARG00000074552/ENSDARG00000031587/ENSDARG00000086790/ENSDARG00000088330/…	ENSDARG00000092522/ENSDARG00000075608/ENSDARG00000092660/ENSDARG00000042881/ENSDARG00000042956/ENSDARG00000068290/ENSDARG00000053483/ENSDARG00000007294/ENSDARG00000062893/ENSDARG00000104817/ENSDARG00000094732/ENSDARG00000088357/ENSDARG00000023176/ENSDARG00000004539/ENSDARG00000027529/ENSDARG00000015228/ENSDARG00000034270/ENSDARG00000038075/ENSDARG00000045768/ENSDARG00000039914/ENSDARG00000002305/…
MF	GO:0015020	glucuronosyltransferase activity	8.01103855031247e-05	0.00864047729355131	ENSDARG00000006372/ENSDARG00000091624/ENSDARG00000051940/ENSDARG00000006220/ENSDARG00000016479/ENSDARG00000099276/ENSDARG00000011537/ENSDARG00000116986/ENSDARG00000061439/ENSDARG00000097979/ENSDARG00000001939/ENSDARG00000039501/ENSDARG00000104995/ENSDARG00000097491/ENSDARG00000097231	ugt5c2/ugt2a7/ugt2a4/ugt1a1/ugt5a1/ugt5b2/ugt2a5/zgc_172315/ugt5c3/ugt1b3/b3gat3/ugt2a6/ugt5b1/ugt1b1/ugt1b2	15	12	3	ENSDARG00000006372/ENSDARG00000051940/ENSDARG00000006220/ENSDARG00000016479/ENSDARG00000099276/ENSDARG00000011537/ENSDARG00000116986/ENSDARG00000061439/ENSDARG00000001939/ENSDARG00000039501/ENSDARG00000104995/ENSDARG00000097231	ENSDARG00000091624/ENSDARG00000097979/ENSDARG00000097491
MF	GO:0046906	tetrapyrrole binding	0.000168704920042425	0.0159215268290039	ENSDARG00000104593/ENSDARG00000022631/ENSDARG00000097559/ENSDARG00000093477/ENSDARG00000021172/ENSDARG00000092660/ENSDARG00000105151/ENSDARG00000057262/ENSDARG00000087390/ENSDARG00000012535/ENSDARG00000097556/ENSDARG00000102981/ENSDARG00000101861/ENSDARG00000042956/ENSDARG00000068290/ENSDARG00000012137/ENSDARG00000037873/ENSDARG00000031587/ENSDARG00000086790/ENSDARG00000088330/ENSDARG00000042953/…	cyp2k18/cyp2p9/cyp8b3/zgc_123299/cyp2ad2/cyp27c1/cyp2k21/si_dkey-91i10.3/hbbe1.3/epx/cyp8b2/cyp2k16/cyp2k19/cyp2ad6/si_dkey-286h2.3/cyp46a1.1/cyp3c3/flvcr1/gucy1b1/hbae1.3/cyp2n13/hbbe1.2/soul2/hbae1.3/si_ch211-113j14.1/hbae1.1/tdo2b/ptgs2a/flvcr2a/hmox1a/cyp2y3/FO904880.1/cyc1/cyp2aa12/cycsb/mpx/cygb1/cyp2k6/cyb5a/tcnbb/hbae3/mmachc/cyp8b1/cyp26b1/cyba/tcn2	46	36	10	ENSDARG00000104593/ENSDARG00000022631/ENSDARG00000097559/ENSDARG00000093477/ENSDARG00000021172/ENSDARG00000105151/ENSDARG00000057262/ENSDARG00000087390/ENSDARG00000012535/ENSDARG00000097556/ENSDARG00000102981/ENSDARG00000101861/ENSDARG00000012137/ENSDARG00000037873/ENSDARG00000031587/ENSDARG00000086790/ENSDARG00000088330/ENSDARG00000042953/ENSDARG00000115405/ENSDARG00000039499/ENSDARG00000089124/…	ENSDARG00000092660/ENSDARG00000042956/ENSDARG00000068290/ENSDARG00000023176/ENSDARG00000004539/ENSDARG00000027529/ENSDARG00000038075/ENSDARG00000019521/ENSDARG00000099371/ENSDARG00000077121
MF	GO:0015294	solute:cation symporter activity	0.000284452601639273	0.0238624126930724	ENSDARG00000069478/ENSDARG00000077812/ENSDARG00000015033/ENSDARG00000000730/ENSDARG00000017365/ENSDARG00000098096/ENSDARG00000075975/ENSDARG00000045944/ENSDARG00000102453/ENSDARG00000100919/ENSDARG00000060303/ENSDARG00000012903/ENSDARG00000071173/ENSDARG00000020212/ENSDARG00000013730/ENSDARG00000104573/ENSDARG00000036864/ENSDARG00000104431/ENSDARG00000077691/ENSDARG00000028824/ENSDARG00000104204/…	slc13a3/slc5a3b/slc23a1/slc6a22.1/slc23a2/slc12a1/slc45a3/slc6a1a/slc1a2b/slc5a2/slc4a10b/slc34a2a/slc12a10.2/slc1a1/slc4a4a/slc12a2/slc34a2b/slc1a3a/slc13a5a/slc34a1a/slc1a8a/slc12a5b/slc1a3b/slc5a6a/slc12a4/slc6a4b/slc6a9	27	19	8	ENSDARG00000069478/ENSDARG00000077812/ENSDARG00000015033/ENSDARG00000000730/ENSDARG00000098096/ENSDARG00000075975/ENSDARG00000045944/ENSDARG00000100919/ENSDARG00000060303/ENSDARG00000012903/ENSDARG00000071173/ENSDARG00000020212/ENSDARG00000104573/ENSDARG00000036864/ENSDARG00000028824/ENSDARG00000104204/ENSDARG00000078187/ENSDARG00000042859/ENSDARG00000057017	ENSDARG00000017365/ENSDARG00000102453/ENSDARG00000013730/ENSDARG00000104431/ENSDARG00000077691/ENSDARG00000043148/ENSDARG00000014378/ENSDARG00000018534
MF	GO:0008443	phosphofructokinase activity	0.000501756396119754	0.0340699130683249	ENSDARG00000002037/ENSDARG00000012801/ENSDARG00000037140/ENSDARG00000028000/ENSDARG00000014179/ENSDARG00000001953/ENSDARG00000055540/ENSDARG00000029075	pfkfb2b/pfkpb/pfkfb1/pfkpa/pfkma/pfkfb3/pfkfb4a/pfkfb4b	8	3	5	ENSDARG00000002037/ENSDARG00000055540/ENSDARG00000029075	ENSDARG00000012801/ENSDARG00000037140/ENSDARG00000028000/ENSDARG00000014179/ENSDARG00000001953
MF	GO:0020037	heme binding	0.000524510868714256	0.0340699130683249	ENSDARG00000104593/ENSDARG00000022631/ENSDARG00000097559/ENSDARG00000093477/ENSDARG00000021172/ENSDARG00000092660/ENSDARG00000105151/ENSDARG00000057262/ENSDARG00000087390/ENSDARG00000012535/ENSDARG00000097556/ENSDARG00000102981/ENSDARG00000101861/ENSDARG00000042956/ENSDARG00000068290/ENSDARG00000012137/ENSDARG00000037873/ENSDARG00000031587/ENSDARG00000086790/ENSDARG00000088330/ENSDARG00000042953/…	cyp2k18/cyp2p9/cyp8b3/zgc_123299/cyp2ad2/cyp27c1/cyp2k21/si_dkey-91i10.3/hbbe1.3/epx/cyp8b2/cyp2k16/cyp2k19/cyp2ad6/si_dkey-286h2.3/cyp46a1.1/cyp3c3/flvcr1/gucy1b1/hbae1.3/cyp2n13/hbbe1.2/soul2/hbae1.3/si_ch211-113j14.1/hbae1.1/tdo2b/ptgs2a/flvcr2a/hmox1a/cyp2y3/FO904880.1/cyc1/cyp2aa12/cycsb/mpx/cygb1/cyp2k6/cyb5a/hbae3/cyp8b1/cyp26b1/cyba	43	33	10	ENSDARG00000104593/ENSDARG00000022631/ENSDARG00000097559/ENSDARG00000093477/ENSDARG00000021172/ENSDARG00000105151/ENSDARG00000057262/ENSDARG00000087390/ENSDARG00000012535/ENSDARG00000097556/ENSDARG00000102981/ENSDARG00000101861/ENSDARG00000012137/ENSDARG00000037873/ENSDARG00000031587/ENSDARG00000086790/ENSDARG00000088330/ENSDARG00000042953/ENSDARG00000115405/ENSDARG00000039499/ENSDARG00000089124/…	ENSDARG00000092660/ENSDARG00000042956/ENSDARG00000068290/ENSDARG00000023176/ENSDARG00000004539/ENSDARG00000027529/ENSDARG00000038075/ENSDARG00000019521/ENSDARG00000099371/ENSDARG00000077121
MF	GO:0022804	active transmembrane transporter activity	0.000541508552079337	0.0340699130683249	ENSDARG00000070214/ENSDARG00000027355/ENSDARG00000021787/ENSDARG00000070083/ENSDARG00000046012/ENSDARG00000029832/ENSDARG00000035458/ENSDARG00000039131/ENSDARG00000069478/ENSDARG00000077812/ENSDARG00000015033/ENSDARG00000000730/ENSDARG00000017365/ENSDARG00000098096/ENSDARG00000075975/ENSDARG00000029439/ENSDARG00000045944/ENSDARG00000102453/ENSDARG00000024560/ENSDARG00000100919/ENSDARG00000010149/…	slc41a1/slc25a4/abcb5/atp5f1b/slc47a1/slc26a1/atp2a1l/atp1a1a.3/slc13a3/slc5a3b/slc23a1/slc6a22.1/slc23a2/slc12a1/slc45a3/atp2a2a/slc6a1a/slc1a2b/slc4a1b/slc5a2/atp5fa1/atp6v1e1b/atp6v1g1/atp2b4/slc4a10b/atp1a2a/abca3b/abcc9/slc20a1b/slc47a4/atp2b3b/atp13a3/slc24a4b/mfsd2aa/slc25a5/slc34a2a/slco1f4/slc12a10.2/slc1a1/slc26a2/atp6v1c1a/abcc3/slc4a4a/atp7b/slc12a2/abcg8/slc9a5/slc37a4a/atp6v1f/atp1a…	73	47	26	ENSDARG00000021787/ENSDARG00000046012/ENSDARG00000029832/ENSDARG00000039131/ENSDARG00000069478/ENSDARG00000077812/ENSDARG00000015033/ENSDARG00000000730/ENSDARG00000098096/ENSDARG00000075975/ENSDARG00000045944/ENSDARG00000024560/ENSDARG00000100919/ENSDARG00000030694/ENSDARG00000022315/ENSDARG00000060303/ENSDARG00000010641/ENSDARG00000079340/ENSDARG00000023445/ENSDARG00000067509/ENSDARG00000030630/…	ENSDARG00000070214/ENSDARG00000027355/ENSDARG00000070083/ENSDARG00000035458/ENSDARG00000017365/ENSDARG00000029439/ENSDARG00000102453/ENSDARG00000010149/ENSDARG00000044902/ENSDARG00000010472/ENSDARG00000100524/ENSDARG00000015985/ENSDARG00000076622/ENSDARG00000092553/ENSDARG00000096662/ENSDARG00000013730/ENSDARG00000104431/ENSDARG00000077691/ENSDARG00000016750/ENSDARG00000025566/ENSDARG00000043148/…
MF	GO:0004198	calcium-dependent cysteine-type endopeptidase activity	0.000822273862494093	0.0460535512666486	ENSDARG00000055338/ENSDARG00000077217/ENSDARG00000055715/ENSDARG00000041864/ENSDARG00000055592/ENSDARG00000102987/ENSDARG00000060600/ENSDARG00000103317/ENSDARG00000052917/ENSDARG00000091699/ENSDARG00000098239	CAPN1/zgc_162184/capn8/capn3a/capn2b/capn7/capn15/capn5a/si_ch211-202f3.3/capn2a/zgc_85932	11	2	9	ENSDARG00000041864/ENSDARG00000098239	ENSDARG00000055338/ENSDARG00000077217/ENSDARG00000055715/ENSDARG00000055592/ENSDARG00000102987/ENSDARG00000060600/ENSDARG00000103317/ENSDARG00000052917/ENSDARG00000091699
MF	GO:0015238	drug transmembrane transporter activity	0.000914971217218184	0.0460535512666486	ENSDARG00000013749/ENSDARG00000027355/ENSDARG00000027065/ENSDARG00000059805/ENSDARG00000069478/ENSDARG00000014587/ENSDARG00000037097/ENSDARG00000042737/ENSDARG00000102453/ENSDARG00000102362/ENSDARG00000062502/ENSDARG00000092553/ENSDARG00000020212/ENSDARG00000104431/ENSDARG00000077691/ENSDARG00000104204/ENSDARG00000043148/ENSDARG00000035741/ENSDARG00000018534/ENSDARG00000102035/ENSDARG00000033993	slc25a55b/slc25a4/slc38a3a/slc25a38a/slc13a3/slc38a5b/slc7a2/slc52a3/slc1a2b/slc25a12/si_ch73-196l6.5/slc25a5/slc1a1/slc1a3a/slc13a5a/slc1a8a/slc1a3b/slc25a11/slc6a9/slc52a2/slc19a1	21	10	11	ENSDARG00000027065/ENSDARG00000059805/ENSDARG00000069478/ENSDARG00000037097/ENSDARG00000042737/ENSDARG00000062502/ENSDARG00000020212/ENSDARG00000104204/ENSDARG00000102035/ENSDARG00000033993	ENSDARG00000013749/ENSDARG00000027355/ENSDARG00000014587/ENSDARG00000102453/ENSDARG00000102362/ENSDARG00000092553/ENSDARG00000104431/ENSDARG00000077691/ENSDARG00000043148/ENSDARG00000035741/ENSDARG00000018534
MF	GO:0015370	solute:sodium symporter activity	0.000914971217218184	0.0460535512666486	ENSDARG00000069478/ENSDARG00000077812/ENSDARG00000015033/ENSDARG00000000730/ENSDARG00000017365/ENSDARG00000045944/ENSDARG00000102453/ENSDARG00000100919/ENSDARG00000060303/ENSDARG00000012903/ENSDARG00000020212/ENSDARG00000013730/ENSDARG00000036864/ENSDARG00000104431/ENSDARG00000077691/ENSDARG00000028824/ENSDARG00000104204/ENSDARG00000043148/ENSDARG00000042859/ENSDARG00000057017/ENSDARG00000018534	slc13a3/slc5a3b/slc23a1/slc6a22.1/slc23a2/slc6a1a/slc1a2b/slc5a2/slc4a10b/slc34a2a/slc1a1/slc4a4a/slc34a2b/slc1a3a/slc13a5a/slc34a1a/slc1a8a/slc1a3b/slc5a6a/slc6a4b/slc6a9	21	14	7	ENSDARG00000069478/ENSDARG00000077812/ENSDARG00000015033/ENSDARG00000000730/ENSDARG00000045944/ENSDARG00000100919/ENSDARG00000060303/ENSDARG00000012903/ENSDARG00000020212/ENSDARG00000036864/ENSDARG00000028824/ENSDARG00000104204/ENSDARG00000042859/ENSDARG00000057017	ENSDARG00000017365/ENSDARG00000102453/ENSDARG00000013730/ENSDARG00000104431/ENSDARG00000077691/ENSDARG00000043148/ENSDARG00000018534
MF	GO:0016684	oxidoreductase activity, acting on peroxide as acceptor	0.00104165455099737	0.0491530741251884	ENSDARG00000087390/ENSDARG00000012535/ENSDARG00000068478/ENSDARG00000102744/ENSDARG00000003077/ENSDARG00000088330/ENSDARG00000115405/ENSDARG00000089124/ENSDARG00000089475/ENSDARG00000058734/ENSDARG00000004539/ENSDARG00000015822/ENSDARG00000019521/ENSDARG00000102379/ENSDARG00000018146/ENSDARG00000079305/ENSDARG00000071345	hbbe1.3/epx/gpx4a/mgst3a/gpx9/hbae1.3/hbbe1.2/hbae1.3/hbae1.1/prdx1/ptgs2a/sesn3/mpx/si_zfos-80g12.1/gpx1a/hbae3/mgst2	17	12	5	ENSDARG00000087390/ENSDARG00000012535/ENSDARG00000068478/ENSDARG00000102744/ENSDARG00000003077/ENSDARG00000088330/ENSDARG00000115405/ENSDARG00000089124/ENSDARG00000089475/ENSDARG00000058734/ENSDARG00000079305/ENSDARG00000071345	ENSDARG00000004539/ENSDARG00000015822/ENSDARG00000019521/ENSDARG00000102379/ENSDARG00000018146
