# Supplementary material for: Transcriptomic Profiling of Zebrafish Mutant for cdkl5 Reveals Dysregulated Gene Expression Associated with Neuronal, Muscle, Visual and Skeletal Development
Source: Int J Mol Sci. 2025 Jun 24;26(13):6069. doi: 10.3390/ijms26136069 (PMC12250029; doi:10.3390/ijms26136069)
Supplement: Supplementary file 1 [file ijms-26-06069-s001.zip › Supplementary Table S5.xlsx]

## Sheet: Supplementary Table S5
Supplementary Table S5. List of significantly enriched GO terms for the downregulated DEGs in cdkl5-/- versus WT siblings at 5 days post-fertilization.
Category	GO ID	Description	p-value	padj	Gene ID	Gene name	No. of downregulated genes
BP	GO:0055002	striated muscle cell development	4.05752415392333e-10	4.7415009000822e-07	ENSDARG00000076312/ENSDARG00000011615/ENSDARG00000067701/ENSDARG00000099959/ENSDARG00000009021/ENSDARG00000044968/ENSDARG00000071586/ENSDARG00000027397/ENSDARG00000016153/ENSDARG00000028213/ENSDARG00000003081/ENSDARG00000091253/ENSDARG00000013422/ENSDARG00000061436/ENSDARG00000077388/ENSDARG00000023963/ENSDARG00000021265/ENSDARG00000005915/ENSDARG00000000563/ENSDARG00000030110/ENSDARG00000010478/…	myot/mybpc3/myoz3a/smyhc1/chrna1/vcla/tgfbi/vangl2/dag1/ttn.2/mybphb/smyd1b/slc8a1a/col6a2/obsl1b/tpm4a/mybpc2b/tcf3a/ttn.1/myod1/hsp90aa1.1/myhz2/tnnt3b/dmd/cavin4b/myoz2a/mef2cb/tmod4/tln1/rbfox2	30
BP	GO:0061061	muscle structure development	4.57673832054266e-10	4.7415009000822e-07	ENSDARG00000076075/ENSDARG00000076312/ENSDARG00000011615/ENSDARG00000005221/ENSDARG00000067701/ENSDARG00000099959/ENSDARG00000009021/ENSDARG00000044968/ENSDARG00000071586/ENSDARG00000077293/ENSDARG00000079752/ENSDARG00000027397/ENSDARG00000101209/ENSDARG00000015536/ENSDARG00000062590/ENSDARG00000016153/ENSDARG00000028213/ENSDARG00000003081/ENSDARG00000091253/ENSDARG00000074908/ENSDARG00000013422/…	myh7ba/myot/mybpc3/desmb/myoz3a/smyhc1/chrna1/vcla/tgfbi/synpo2la/col6a4a/vangl2/lamb1a/sox6/pleca/dag1/ttn.2/mybphb/smyd1b/col6a1/slc8a1a/col6a2/ctsd/obsl1b/tpm4a/mybpc2b/tcf3a/sgcd/ttn.1/myod1/hsp90aa1.1/synpo2lb/myhz2/tnnt3b/sgcb/dmd/cavin4b/myoz2a/mef2cb/lamc1/tmod4/tln1/rbfox2	43
BP	GO:0055001	muscle cell development	7.37768495919447e-10	5.09552107848364e-07	ENSDARG00000076075/ENSDARG00000076312/ENSDARG00000011615/ENSDARG00000067701/ENSDARG00000099959/ENSDARG00000009021/ENSDARG00000044968/ENSDARG00000071586/ENSDARG00000027397/ENSDARG00000016153/ENSDARG00000028213/ENSDARG00000003081/ENSDARG00000091253/ENSDARG00000013422/ENSDARG00000061436/ENSDARG00000077388/ENSDARG00000023963/ENSDARG00000021265/ENSDARG00000005915/ENSDARG00000000563/ENSDARG00000030110/…	myh7ba/myot/mybpc3/myoz3a/smyhc1/chrna1/vcla/tgfbi/vangl2/dag1/ttn.2/mybphb/smyd1b/slc8a1a/col6a2/obsl1b/tpm4a/mybpc2b/tcf3a/ttn.1/myod1/hsp90aa1.1/myhz2/tnnt3b/dmd/cavin4b/myoz2a/mef2cb/tmod4/tln1/rbfox2	31
BP	GO:0042692	muscle cell differentiation	1.4148707274903e-08	6.09687217704324e-06	ENSDARG00000076075/ENSDARG00000076312/ENSDARG00000011615/ENSDARG00000067701/ENSDARG00000099959/ENSDARG00000009021/ENSDARG00000044968/ENSDARG00000071586/ENSDARG00000027397/ENSDARG00000015536/ENSDARG00000016153/ENSDARG00000028213/ENSDARG00000003081/ENSDARG00000091253/ENSDARG00000013422/ENSDARG00000061436/ENSDARG00000077388/ENSDARG00000023963/ENSDARG00000021265/ENSDARG00000005915/ENSDARG00000000563/…	myh7ba/myot/mybpc3/myoz3a/smyhc1/chrna1/vcla/tgfbi/vangl2/sox6/dag1/ttn.2/mybphb/smyd1b/slc8a1a/col6a2/obsl1b/tpm4a/mybpc2b/tcf3a/ttn.1/myod1/hsp90aa1.1/myhz2/tnnt3b/dmd/cavin4b/myoz2a/mef2cb/tmod4/tln1/rbfox2	32
BP	GO:0051146	striated muscle cell differentiation	1.47125293847568e-08	6.09687217704324e-06	ENSDARG00000076312/ENSDARG00000011615/ENSDARG00000067701/ENSDARG00000099959/ENSDARG00000009021/ENSDARG00000044968/ENSDARG00000071586/ENSDARG00000027397/ENSDARG00000016153/ENSDARG00000028213/ENSDARG00000003081/ENSDARG00000091253/ENSDARG00000013422/ENSDARG00000061436/ENSDARG00000077388/ENSDARG00000023963/ENSDARG00000021265/ENSDARG00000005915/ENSDARG00000000563/ENSDARG00000030110/ENSDARG00000010478/…	myot/mybpc3/myoz3a/smyhc1/chrna1/vcla/tgfbi/vangl2/dag1/ttn.2/mybphb/smyd1b/slc8a1a/col6a2/obsl1b/tpm4a/mybpc2b/tcf3a/ttn.1/myod1/hsp90aa1.1/myhz2/tnnt3b/dmd/cavin4b/myoz2a/mef2cb/tmod4/tln1/rbfox2	30
BP	GO:0031033	myosin filament organization	2.62689406741711e-08	6.80365563461031e-06	ENSDARG00000011615/ENSDARG00000099959/ENSDARG00000028213/ENSDARG00000003081/ENSDARG00000091253/ENSDARG00000077388/ENSDARG00000021265/ENSDARG00000000563/ENSDARG00000010478	mybpc3/smyhc1/ttn.2/mybphb/smyd1b/obsl1b/mybpc2b/ttn.1/hsp90aa1.1	9
BP	GO:0031034	myosin filament assembly	2.62689406741711e-08	6.80365563461031e-06	ENSDARG00000011615/ENSDARG00000099959/ENSDARG00000028213/ENSDARG00000003081/ENSDARG00000091253/ENSDARG00000077388/ENSDARG00000021265/ENSDARG00000000563/ENSDARG00000010478	mybpc3/smyhc1/ttn.2/mybphb/smyd1b/obsl1b/mybpc2b/ttn.1/hsp90aa1.1	9
BP	GO:0071688	striated muscle myosin thick filament assembly	2.62689406741711e-08	6.80365563461031e-06	ENSDARG00000011615/ENSDARG00000099959/ENSDARG00000028213/ENSDARG00000003081/ENSDARG00000091253/ENSDARG00000077388/ENSDARG00000021265/ENSDARG00000000563/ENSDARG00000010478	mybpc3/smyhc1/ttn.2/mybphb/smyd1b/obsl1b/mybpc2b/ttn.1/hsp90aa1.1	9
BP	GO:0030239	myofibril assembly	4.96245916429976e-08	1.14246837649212e-05	ENSDARG00000076312/ENSDARG00000011615/ENSDARG00000067701/ENSDARG00000099959/ENSDARG00000044968/ENSDARG00000028213/ENSDARG00000003081/ENSDARG00000091253/ENSDARG00000013422/ENSDARG00000077388/ENSDARG00000023963/ENSDARG00000021265/ENSDARG00000000563/ENSDARG00000010478/ENSDARG00000068457/ENSDARG00000008487/ENSDARG00000012311/ENSDARG00000020890/ENSDARG00000100729	myot/mybpc3/myoz3a/smyhc1/vcla/ttn.2/mybphb/smyd1b/slc8a1a/obsl1b/tpm4a/mybpc2b/ttn.1/hsp90aa1.1/tnnt3b/dmd/myoz2a/tmod4/tln1	19
BP	GO:0010927	cellular component assembly involved in morphogenesis	6.09849424700944e-08	1.26360800798036e-05	ENSDARG00000076312/ENSDARG00000011615/ENSDARG00000067701/ENSDARG00000099959/ENSDARG00000044968/ENSDARG00000028213/ENSDARG00000003081/ENSDARG00000091253/ENSDARG00000013422/ENSDARG00000077388/ENSDARG00000023963/ENSDARG00000021265/ENSDARG00000000563/ENSDARG00000010478/ENSDARG00000068457/ENSDARG00000008487/ENSDARG00000012311/ENSDARG00000020890/ENSDARG00000100729	myot/mybpc3/myoz3a/smyhc1/vcla/ttn.2/mybphb/smyd1b/slc8a1a/obsl1b/tpm4a/mybpc2b/ttn.1/hsp90aa1.1/tnnt3b/dmd/myoz2a/tmod4/tln1	19
BP	GO:0031032	actomyosin structure organization	3.23651863989446e-07	6.09642420169212e-05	ENSDARG00000076312/ENSDARG00000011615/ENSDARG00000067701/ENSDARG00000099959/ENSDARG00000044968/ENSDARG00000014943/ENSDARG00000028213/ENSDARG00000003081/ENSDARG00000091253/ENSDARG00000013422/ENSDARG00000077388/ENSDARG00000023963/ENSDARG00000021265/ENSDARG00000000563/ENSDARG00000010478/ENSDARG00000068457/ENSDARG00000008487/ENSDARG00000012311/ENSDARG00000020890/ENSDARG00000100729/ENSDARG00000002332	myot/mybpc3/myoz3a/smyhc1/vcla/kif23/ttn.2/mybphb/smyd1b/slc8a1a/obsl1b/tpm4a/mybpc2b/ttn.1/hsp90aa1.1/tnnt3b/dmd/myoz2a/tmod4/tln1/frmd6	21
BP	GO:0001501	skeletal system development	7.52903238479122e-07	0.000130001292510728	ENSDARG00000102395/ENSDARG00000014634/ENSDARG00000019815/ENSDARG00000019360/ENSDARG00000012066/ENSDARG00000028664/ENSDARG00000009021/ENSDARG00000043130/ENSDARG00000100897/ENSDARG00000020258/ENSDARG00000054619/ENSDARG00000002235/ENSDARG00000068401/ENSDARG00000059333/ENSDARG00000099144/ENSDARG00000036232/ENSDARG00000040251/ENSDARG00000042151/ENSDARG00000103251/ENSDARG00000058203/ENSDARG00000009534/…	CABZ01063602.1/mbtps1/fn1a/sec23b/dcn/ahsa1a/chrna1/notch2/pdgfrb/ewsr1a/fras1/mmp14a/yap1/si:ch211-285f17.1/igfbp3/trpm7/ctsk/skia/sh3pxd2b/smc1al/wls/and1/furina/creb3l2/spp1/pkn2/hapln1a/enpp2/foxl1/specc1lb/sox9a/spns2/matn1/vgll2a	34
BP	GO:0006941	striated muscle contraction	1.07469626440625e-06	0.000171290050757672	ENSDARG00000011615/ENSDARG00000099959/ENSDARG00000023797/ENSDARG00000020574/ENSDARG00000028213/ENSDARG00000003081/ENSDARG00000077388/ENSDARG00000023963/ENSDARG00000013752/ENSDARG00000021265/ENSDARG00000037539/ENSDARG00000068457/ENSDARG00000095024	mybpc3/smyhc1/ryr1b/atp2a1/ttn.2/mybphb/obsl1b/tpm4a/tnni2a.3/mybpc2b/tnnc1b/tnnt3b/si:dkeyp-68b7.10	13
BP	GO:0032989	cellular component morphogenesis	1.35585037521102e-06	0.000200665855531231	ENSDARG00000076312/ENSDARG00000026882/ENSDARG00000061099/ENSDARG00000011615/ENSDARG00000017905/ENSDARG00000067701/ENSDARG00000019815/ENSDARG00000099959/ENSDARG00000052494/ENSDARG00000009021/ENSDARG00000044968/ENSDARG00000105112/ENSDARG00000079752/ENSDARG00000001220/ENSDARG00000027397/ENSDARG00000101209/ENSDARG00000088440/ENSDARG00000028213/ENSDARG00000096073/ENSDARG00000019797/ENSDARG00000003081/…	myot/palm1a/nfasca/mybpc3/casp3a/myoz3a/fn1a/smyhc1/pcdh18b/chrna1/vcla/ntn1a/col6a4a/mycbp2/vangl2/lamb1a/ssh2a/ttn.2/col19a1/qrich1/mybphb/smyd1b/slc8a1a/col6a2/obsl1b/tpm4a/mmp14a/notch3/mybpc2b/ttn.1/hsp90aa1.1/rtn4a/tnnt3b/plxnb2a/sfpq/csnk1g2b/dmd/palmda/myoz2a/myh9b/kctd12.2/col2a1a/cdkl5/rbpms2a/col4a5/col4a6/plxnd1/ptprfa/lamc1/tmod4/slit1a/tln1	52
BP	GO:0045214	sarcomere organization	1.56597695365455e-06	0.000216313616531482	ENSDARG00000011615/ENSDARG00000044968/ENSDARG00000028213/ENSDARG00000003081/ENSDARG00000091253/ENSDARG00000013422/ENSDARG00000077388/ENSDARG00000021265/ENSDARG00000068457/ENSDARG00000008487/ENSDARG00000100729	mybpc3/vcla/ttn.2/mybphb/smyd1b/slc8a1a/obsl1b/mybpc2b/tnnt3b/dmd/tln1	11
BP	GO:0007517	muscle organ development	2.60926547084509e-06	0.00033789987847444	ENSDARG00000076312/ENSDARG00000011615/ENSDARG00000005221/ENSDARG00000009021/ENSDARG00000077293/ENSDARG00000079752/ENSDARG00000101209/ENSDARG00000015536/ENSDARG00000062590/ENSDARG00000016153/ENSDARG00000028213/ENSDARG00000074908/ENSDARG00000061436/ENSDARG00000000563/ENSDARG00000030110/ENSDARG00000010478/ENSDARG00000078696/ENSDARG00000012944/ENSDARG00000052341/ENSDARG00000008487/ENSDARG00000056743/…	myot/mybpc3/desmb/chrna1/synpo2la/col6a4a/lamb1a/sox6/pleca/dag1/ttn.2/col6a1/col6a2/ttn.1/myod1/hsp90aa1.1/synpo2lb/myhz2/sgcb/dmd/cavin4b/lamc1/rbfox2	23
BP	GO:0030029	actin filament-based process	3.5028334469088e-06	0.000426933582470296	ENSDARG00000076312/ENSDARG00000011615/ENSDARG00000056090/ENSDARG00000067701/ENSDARG00000099959/ENSDARG00000044968/ENSDARG00000014943/ENSDARG00000077293/ENSDARG00000027397/ENSDARG00000088440/ENSDARG00000028213/ENSDARG00000099672/ENSDARG00000003081/ENSDARG00000091253/ENSDARG00000030490/ENSDARG00000013422/ENSDARG00000010728/ENSDARG00000077388/ENSDARG00000023963/ENSDARG00000028393/ENSDARG00000103435/…	myot/mybpc3/capza1b/myoz3a/smyhc1/vcla/kif23/synpo2la/vangl2/ssh2a/ttn.2/capgb/mybphb/smyd1b/sptb/slc8a1a/scin/obsl1b/tpm4a/daam2/sorbs1/wipf1b/mybpc2b/ttn.1/hsp90aa1.1/cfl2/synpo2lb/synpo2b/tnnt3b/dmd/actr2b/myoz2a/myh9b/gas2l3/tmod4/tln1/zgc:86896/sorbs2a/frmd6/ehd2b	40
BP	GO:0030036	actin cytoskeleton organization	5.22446824836419e-06	0.000590817007637833	ENSDARG00000076312/ENSDARG00000011615/ENSDARG00000056090/ENSDARG00000067701/ENSDARG00000099959/ENSDARG00000044968/ENSDARG00000014943/ENSDARG00000077293/ENSDARG00000027397/ENSDARG00000088440/ENSDARG00000028213/ENSDARG00000099672/ENSDARG00000003081/ENSDARG00000091253/ENSDARG00000030490/ENSDARG00000013422/ENSDARG00000077388/ENSDARG00000023963/ENSDARG00000028393/ENSDARG00000103435/ENSDARG00000071084/…	myot/mybpc3/capza1b/myoz3a/smyhc1/vcla/kif23/synpo2la/vangl2/ssh2a/ttn.2/capgb/mybphb/smyd1b/sptb/slc8a1a/obsl1b/tpm4a/daam2/sorbs1/wipf1b/mybpc2b/ttn.1/hsp90aa1.1/cfl2/synpo2lb/synpo2b/tnnt3b/dmd/actr2b/myoz2a/myh9b/gas2l3/tmod4/tln1/zgc:86896/sorbs2a/frmd6/ehd2b	39
BP	GO:0006936	muscle contraction	5.4177235256365e-06	0.000590817007637833	ENSDARG00000011615/ENSDARG00000005221/ENSDARG00000045822/ENSDARG00000099959/ENSDARG00000023797/ENSDARG00000020574/ENSDARG00000028213/ENSDARG00000003081/ENSDARG00000077388/ENSDARG00000023963/ENSDARG00000013752/ENSDARG00000086391/ENSDARG00000021265/ENSDARG00000037539/ENSDARG00000068457/ENSDARG00000008487/ENSDARG00000095024/ENSDARG00000020890	mybpc3/desmb/tnnt2e/smyhc1/ryr1b/atp2a1/ttn.2/mybphb/obsl1b/tpm4a/tnni2a.3/cald1b/mybpc2b/tnnc1b/tnnt3b/dmd/si:dkeyp-68b7.10/tmod4	18
BP	GO:0097435	supramolecular fiber organization	6.07190831626518e-06	0.000629049701565073	ENSDARG00000076312/ENSDARG00000011615/ENSDARG00000056090/ENSDARG00000067701/ENSDARG00000099959/ENSDARG00000044968/ENSDARG00000077293/ENSDARG00000027397/ENSDARG00000088440/ENSDARG00000028213/ENSDARG00000099672/ENSDARG00000003081/ENSDARG00000091253/ENSDARG00000030490/ENSDARG00000013422/ENSDARG00000077388/ENSDARG00000023963/ENSDARG00000103435/ENSDARG00000071084/ENSDARG00000021265/ENSDARG00000000563/…	myot/mybpc3/capza1b/myoz3a/smyhc1/vcla/synpo2la/vangl2/ssh2a/ttn.2/capgb/mybphb/smyd1b/sptb/slc8a1a/obsl1b/tpm4a/sorbs1/wipf1b/mybpc2b/ttn.1/hsp90aa1.1/cfl2/synpo2lb/synpo2b/tnnt3b/dmd/actr2b/myoz2a/myh9b/tmod4/tln1/lum/zgc:86896/sorbs2a	35
BP	GO:0007015	actin filament organization	7.30085080475697e-06	0.000720350612736022	ENSDARG00000011615/ENSDARG00000056090/ENSDARG00000099959/ENSDARG00000077293/ENSDARG00000027397/ENSDARG00000088440/ENSDARG00000028213/ENSDARG00000099672/ENSDARG00000003081/ENSDARG00000091253/ENSDARG00000030490/ENSDARG00000077388/ENSDARG00000023963/ENSDARG00000103435/ENSDARG00000071084/ENSDARG00000021265/ENSDARG00000010478/ENSDARG00000014106/ENSDARG00000078696/ENSDARG00000077157/ENSDARG00000070076/…	mybpc3/capza1b/smyhc1/synpo2la/vangl2/ssh2a/ttn.2/capgb/mybphb/smyd1b/sptb/obsl1b/tpm4a/sorbs1/wipf1b/mybpc2b/hsp90aa1.1/cfl2/synpo2lb/synpo2b/actr2b/myh9b/tmod4/zgc:86896/sorbs2a	25
BP	GO:0060537	muscle tissue development	8.19729212341314e-06	0.000772035876350546	ENSDARG00000076312/ENSDARG00000011615/ENSDARG00000011027/ENSDARG00000009021/ENSDARG00000077293/ENSDARG00000015536/ENSDARG00000062590/ENSDARG00000016153/ENSDARG00000028213/ENSDARG00000091253/ENSDARG00000074908/ENSDARG00000023963/ENSDARG00000021265/ENSDARG00000098573/ENSDARG00000000563/ENSDARG00000030110/ENSDARG00000078696/ENSDARG00000012944/ENSDARG00000008487/ENSDARG00000056743/ENSDARG00000009418/…	myot/mybpc3/fgfr1a/chrna1/synpo2la/sox6/pleca/dag1/ttn.2/smyd1b/col6a1/tpm4a/mybpc2b/sgcd/ttn.1/myod1/synpo2lb/myhz2/dmd/cavin4b/mef2cb/lamc1/tln1/rbfox2	24
BP	GO:0003012	muscle system process	1.09153749641275e-05	0.000983332909811834	ENSDARG00000011615/ENSDARG00000005221/ENSDARG00000045822/ENSDARG00000099959/ENSDARG00000023797/ENSDARG00000020574/ENSDARG00000028213/ENSDARG00000003081/ENSDARG00000077388/ENSDARG00000023963/ENSDARG00000013752/ENSDARG00000086391/ENSDARG00000021265/ENSDARG00000037539/ENSDARG00000068457/ENSDARG00000008487/ENSDARG00000095024/ENSDARG00000020890	mybpc3/desmb/tnnt2e/smyhc1/ryr1b/atp2a1/ttn.2/mybphb/obsl1b/tpm4a/tnni2a.3/cald1b/mybpc2b/tnnc1b/tnnt3b/dmd/si:dkeyp-68b7.10/tmod4	18
BP	GO:0022603	regulation of anatomical structure morphogenesis	1.30400998446713e-05	0.00112579528658995	ENSDARG00000026882/ENSDARG00000017905/ENSDARG00000011027/ENSDARG00000056184/ENSDARG00000069048/ENSDARG00000045748/ENSDARG00000009021/ENSDARG00000105112/ENSDARG00000009782/ENSDARG00000027397/ENSDARG00000088440/ENSDARG00000019797/ENSDARG00000060410/ENSDARG00000098237/ENSDARG00000030110/ENSDARG00000003811/ENSDARG00000034056/ENSDARG00000001913/ENSDARG00000011989/ENSDARG00000001014/ENSDARG00000053542/…	palm1a/casp3a/fgfr1a/dvl2/serpinf1/stab2/chrna1/ntn1a/myh11a/vangl2/ssh2a/qrich1/thbs2a/fbn2b/myod1/plxnb2a/csnk1g2b/palmda/crx/myh9b/kctd12.2/thbs1b/bmper/cdkl5/rbpms2a/plxnd1/klf2a/enpp2/slit1a/tspan12/reck/rgs2	32
BP	GO:0043062	extracellular structure organization	1.72848152243824e-05	0.00143256548579681	ENSDARG00000102777/ENSDARG00000012060/ENSDARG00000071586/ENSDARG00000079327/ENSDARG00000012076/ENSDARG00000027397/ENSDARG00000015156/ENSDARG00000054619/ENSDARG00000045958/ENSDARG00000060410/ENSDARG00000010785/ENSDARG00000063563/ENSDARG00000052063/ENSDARG00000052061/ENSDARG00000045580	thbs4a/thbs3b/tgfbi/hmcn2/apoa1a/vangl2/fbln2/fras1/egfl6/thbs2a/thbs1b/creb3l2/col4a5/col4a6/lum	15
BP	GO:0030198	extracellular matrix organization	1.8065786202174e-05	0.00143970419272709	ENSDARG00000102777/ENSDARG00000012060/ENSDARG00000071586/ENSDARG00000079327/ENSDARG00000027397/ENSDARG00000015156/ENSDARG00000054619/ENSDARG00000045958/ENSDARG00000060410/ENSDARG00000010785/ENSDARG00000063563/ENSDARG00000052063/ENSDARG00000052061/ENSDARG00000045580	thbs4a/thbs3b/tgfbi/hmcn2/vangl2/fbln2/fras1/egfl6/thbs2a/thbs1b/creb3l2/col4a5/col4a6/lum	14
BP	GO:0014706	striated muscle tissue development	1.88604380531173e-05	0.00144736398689108	ENSDARG00000076312/ENSDARG00000011615/ENSDARG00000011027/ENSDARG00000009021/ENSDARG00000077293/ENSDARG00000015536/ENSDARG00000062590/ENSDARG00000016153/ENSDARG00000028213/ENSDARG00000091253/ENSDARG00000074908/ENSDARG00000023963/ENSDARG00000098573/ENSDARG00000000563/ENSDARG00000030110/ENSDARG00000078696/ENSDARG00000012944/ENSDARG00000008487/ENSDARG00000056743/ENSDARG00000009418/ENSDARG00000036279/…	myot/mybpc3/fgfr1a/chrna1/synpo2la/sox6/pleca/dag1/ttn.2/smyd1b/col6a1/tpm4a/sgcd/ttn.1/myod1/synpo2lb/myhz2/dmd/cavin4b/mef2cb/lamc1/tln1/rbfox2	23
BP	GO:0061448	connective tissue development	3.18948359479585e-05	0.00236021786014893	ENSDARG00000014634/ENSDARG00000019360/ENSDARG00000012066/ENSDARG00000009021/ENSDARG00000043130/ENSDARG00000015536/ENSDARG00000020258/ENSDARG00000002235/ENSDARG00000068401/ENSDARG00000040251/ENSDARG00000042151/ENSDARG00000088514/ENSDARG00000062909/ENSDARG00000063563/ENSDARG00000011257/ENSDARG00000008133/ENSDARG00000003293/ENSDARG00000061017/ENSDARG00000030215	mbtps1/sec23b/dcn/chrna1/notch2/sox6/ewsr1a/mmp14a/yap1/ctsk/skia/and1/furina/creb3l2/enpp2/foxl1/sox9a/spns2/matn1	19
BP	GO:2000026	regulation of multicellular organismal development	5.05915701332181e-05	0.00361468045917337	ENSDARG00000017905/ENSDARG00000011027/ENSDARG00000019457/ENSDARG00000056184/ENSDARG00000069048/ENSDARG00000045748/ENSDARG00000009021/ENSDARG00000105112/ENSDARG00000009782/ENSDARG00000027397/ENSDARG00000088440/ENSDARG00000019601/ENSDARG00000020258/ENSDARG00000104039/ENSDARG00000058543/ENSDARG00000052139/ENSDARG00000060410/ENSDARG00000052131/ENSDARG00000098237/ENSDARG00000078322/ENSDARG00000005915/…	casp3a/fgfr1a/tfe3b/dvl2/serpinf1/stab2/chrna1/ntn1a/myh11a/vangl2/ssh2a/col12a1b/ewsr1a/errfi1a/lama5/notch3/thbs2a/gli3/fbn2b/col12a1a/tcf3a/myod1/plxnb2a/sfpq/crx/zc4h2/kctd12.2/eftud2/thbs1b/bmper/cdkl5/rbpms2a/cntf/lrp1aa/plxnd1/klf2a/ins/enpp2/slit1a/cish/dio1/tspan12/reck/spns2/rgs2	45
BP	GO:0007519	skeletal muscle tissue development	5.46865130666825e-05	0.00377701516913887	ENSDARG00000076312/ENSDARG00000009021/ENSDARG00000077293/ENSDARG00000015536/ENSDARG00000062590/ENSDARG00000016153/ENSDARG00000028213/ENSDARG00000074908/ENSDARG00000000563/ENSDARG00000030110/ENSDARG00000078696/ENSDARG00000012944/ENSDARG00000008487/ENSDARG00000056743/ENSDARG00000036279/ENSDARG00000052182	myot/chrna1/synpo2la/sox6/pleca/dag1/ttn.2/col6a1/ttn.1/myod1/synpo2lb/myhz2/dmd/cavin4b/lamc1/rbfox2	16
BP	GO:0060538	skeletal muscle organ development	5.88447389919823e-05	0.00393310642552863	ENSDARG00000076312/ENSDARG00000005221/ENSDARG00000009021/ENSDARG00000077293/ENSDARG00000015536/ENSDARG00000062590/ENSDARG00000016153/ENSDARG00000028213/ENSDARG00000074908/ENSDARG00000000563/ENSDARG00000030110/ENSDARG00000078696/ENSDARG00000012944/ENSDARG00000008487/ENSDARG00000056743/ENSDARG00000036279/ENSDARG00000052182	myot/desmb/chrna1/synpo2la/sox6/pleca/dag1/ttn.2/col6a1/ttn.1/myod1/synpo2lb/myhz2/dmd/cavin4b/lamc1/rbfox2	17
BP	GO:0051216	cartilage development	6.82973185113356e-05	0.00442225137360898	ENSDARG00000014634/ENSDARG00000019360/ENSDARG00000012066/ENSDARG00000009021/ENSDARG00000043130/ENSDARG00000020258/ENSDARG00000002235/ENSDARG00000068401/ENSDARG00000040251/ENSDARG00000042151/ENSDARG00000088514/ENSDARG00000062909/ENSDARG00000063563/ENSDARG00000011257/ENSDARG00000008133/ENSDARG00000003293/ENSDARG00000061017/ENSDARG00000030215	mbtps1/sec23b/dcn/chrna1/notch2/ewsr1a/mmp14a/yap1/ctsk/skia/and1/furina/creb3l2/enpp2/foxl1/sox9a/spns2/matn1	18
BP	GO:0035336	long-chain fatty-acyl-CoA metabolic process	8.40758295223128e-05	0.00512367996383036	ENSDARG00000027495/ENSDARG00000100185/ENSDARG00000103735/ENSDARG00000099960/ENSDARG00000038639	elovl4b/elovl7b/elovl1b/elovl1a/elovl6l	5
BP	GO:0035337	fatty-acyl-CoA metabolic process	8.40758295223128e-05	0.00512367996383036	ENSDARG00000027495/ENSDARG00000100185/ENSDARG00000103735/ENSDARG00000099960/ENSDARG00000038639	elovl4b/elovl7b/elovl1b/elovl1a/elovl6l	5
BP	GO:0048568	embryonic organ development	8.81177391422952e-05	0.00521657015722387	ENSDARG00000019815/ENSDARG00000036074/ENSDARG00000019360/ENSDARG00000028664/ENSDARG00000105112/ENSDARG00000055618/ENSDARG00000027397/ENSDARG00000101209/ENSDARG00000054707/ENSDARG00000100897/ENSDARG00000039576/ENSDARG00000030490/ENSDARG00000054619/ENSDARG00000002235/ENSDARG00000068401/ENSDARG00000027187/ENSDARG00000045958/ENSDARG00000086391/ENSDARG00000052131/ENSDARG00000035521/ENSDARG00000098237/…	fn1a/cebpa/sec23b/ahsa1a/ntn1a/acta1b/vangl2/lamb1a/dhx8/pdgfrb/fstl1b/sptb/fras1/mmp14a/yap1/kat8/egfl6/cald1b/gli3/sfrp1a/fbn2b/igfbp3/skia/smc1al/wls/actr2b/loxl1/mef2cb/furina/bmper/col2a1a/esrrgb/plxnd1/pkn2/lamc1/scarb2a/enpp2/b4galt1/tln1/lum/sox9a/spns2/vgll2a	43
BP	GO:0001568	blood vessel development	0.000109366786601289	0.00607384944966932	ENSDARG00000041450/ENSDARG00000043081/ENSDARG00000019815/ENSDARG00000031761/ENSDARG00000008592/ENSDARG00000069048/ENSDARG00000045748/ENSDARG00000105112/ENSDARG00000100897/ENSDARG00000052957/ENSDARG00000058128/ENSDARG00000101592/ENSDARG00000068401/ENSDARG00000052139/ENSDARG00000086391/ENSDARG00000060410/ENSDARG00000003109/ENSDARG00000098237/ENSDARG00000020469/ENSDARG00000044601/ENSDARG00000062579/…	rab11a/ctsz/fn1a/dab2/mtmr8/serpinf1/stab2/ntn1a/pdgfrb/plcd3a/msna/prp/yap1/notch3/cald1b/thbs2a/rcan1a/fbn2b/map3k7/rtn4a/kremen1/plxnb2a/npas4a/thbs1b/colec12/bmper/plxnd1/klf2a/kif11/enpp2/ptprjb.1/tspan12/fbxw11a/reck/spns2	35
BP	GO:0035384	thioester biosynthetic process	0.000111392991837565	0.00607384944966932	ENSDARG00000027495/ENSDARG00000100185/ENSDARG00000103735/ENSDARG00000099960/ENSDARG00000015918/ENSDARG00000038639	elovl4b/elovl7b/elovl1b/elovl1a/dlat/elovl6l	6
BP	GO:0071616	acyl-CoA biosynthetic process	0.000111392991837565	0.00607384944966932	ENSDARG00000027495/ENSDARG00000100185/ENSDARG00000103735/ENSDARG00000099960/ENSDARG00000015918/ENSDARG00000038639	elovl4b/elovl7b/elovl1b/elovl1a/dlat/elovl6l	6
BP	GO:0040007	growth	0.000121826122221654	0.0064724032113658	ENSDARG00000017905/ENSDARG00000011027/ENSDARG00000056184/ENSDARG00000025348/ENSDARG00000055120/ENSDARG00000012066/ENSDARG00000009021/ENSDARG00000105112/ENSDARG00000043130/ENSDARG00000027397/ENSDARG00000101209/ENSDARG00000076685/ENSDARG00000096073/ENSDARG00000020258/ENSDARG00000101592/ENSDARG00000045557/ENSDARG00000002235/ENSDARG00000068401/ENSDARG00000099144/ENSDARG00000039150/ENSDARG00000006598/…	casp3a/fgfr1a/dvl2/igfbp5b/ctsba/dcn/chrna1/ntn1a/notch2/vangl2/lamb1a/wisp1b/col19a1/ewsr1a/prp/socs2/mmp14a/yap1/igfbp3/lgmn/sgk2b/chd4a/cdkl5/junbb/col4a5/col4a6/ryk/hapln1a/slit1a/col10a1a/hspa9	31
BP	GO:0048514	blood vessel morphogenesis	0.000129129663269669	0.00668891655736883	ENSDARG00000041450/ENSDARG00000043081/ENSDARG00000019815/ENSDARG00000031761/ENSDARG00000069048/ENSDARG00000105112/ENSDARG00000100897/ENSDARG00000052957/ENSDARG00000058128/ENSDARG00000101592/ENSDARG00000068401/ENSDARG00000052139/ENSDARG00000086391/ENSDARG00000060410/ENSDARG00000003109/ENSDARG00000098237/ENSDARG00000020469/ENSDARG00000044601/ENSDARG00000062579/ENSDARG00000003811/ENSDARG00000010785/…	rab11a/ctsz/fn1a/dab2/serpinf1/ntn1a/pdgfrb/plcd3a/msna/prp/yap1/notch3/cald1b/thbs2a/rcan1a/fbn2b/map3k7/rtn4a/kremen1/plxnb2a/thbs1b/colec12/bmper/plxnd1/klf2a/kif11/enpp2/ptprjb.1/tspan12/fbxw11a/reck/spns2	32
BP	GO:0010975	regulation of neuron projection development	0.000143043196895465	0.0072289147309123	ENSDARG00000017905/ENSDARG00000009021/ENSDARG00000105112/ENSDARG00000088440/ENSDARG00000019601/ENSDARG00000078322/ENSDARG00000003811/ENSDARG00000011564/ENSDARG00000053542/ENSDARG00000015240/ENSDARG00000045930/ENSDARG00000074662/ENSDARG00000086057/ENSDARG00000044954	casp3a/chrna1/ntn1a/ssh2a/col12a1b/col12a1a/plxnb2a/sfpq/kctd12.2/cdkl5/rbpms2a/cntf/plxnd1/slit1a	14
BP	GO:0001944	vasculature development	0.00016728379521969	0.00825266723083804	ENSDARG00000041450/ENSDARG00000043081/ENSDARG00000019815/ENSDARG00000031761/ENSDARG00000008592/ENSDARG00000069048/ENSDARG00000045748/ENSDARG00000105112/ENSDARG00000043130/ENSDARG00000100897/ENSDARG00000052957/ENSDARG00000058128/ENSDARG00000101592/ENSDARG00000068401/ENSDARG00000052139/ENSDARG00000086391/ENSDARG00000060410/ENSDARG00000003109/ENSDARG00000098237/ENSDARG00000020469/ENSDARG00000030417/…	rab11a/ctsz/fn1a/dab2/mtmr8/serpinf1/stab2/ntn1a/notch2/pdgfrb/plcd3a/msna/prp/yap1/notch3/cald1b/thbs2a/rcan1a/fbn2b/map3k7/pkd1a/rtn4a/kremen1/plxnb2a/npas4a/thbs1b/colec12/bmper/lrp1aa/junbb/plxnd1/klf2a/kif11/enpp2/ptprjb.1/tspan12/fbxw11a/reck/spns2	39
BP	GO:0060284	regulation of cell development	0.000205230329498183	0.00967517553755412	ENSDARG00000017905/ENSDARG00000069048/ENSDARG00000009021/ENSDARG00000105112/ENSDARG00000088440/ENSDARG00000019601/ENSDARG00000020258/ENSDARG00000052139/ENSDARG00000052131/ENSDARG00000078322/ENSDARG00000005915/ENSDARG00000030110/ENSDARG00000003811/ENSDARG00000011564/ENSDARG00000011989/ENSDARG00000015314/ENSDARG00000053542/ENSDARG00000012261/ENSDARG00000015240/ENSDARG00000045930/ENSDARG00000074662/…	casp3a/serpinf1/chrna1/ntn1a/ssh2a/col12a1b/ewsr1a/notch3/gli3/col12a1a/tcf3a/myod1/plxnb2a/sfpq/crx/zc4h2/kctd12.2/eftud2/cdkl5/rbpms2a/cntf/plxnd1/slit1a	23
BP	GO:0045595	regulation of cell differentiation	0.000205457395585126	0.00967517553755412	ENSDARG00000067850/ENSDARG00000017905/ENSDARG00000011027/ENSDARG00000019457/ENSDARG00000069048/ENSDARG00000009021/ENSDARG00000105112/ENSDARG00000009782/ENSDARG00000088440/ENSDARG00000019601/ENSDARG00000020258/ENSDARG00000104039/ENSDARG00000052139/ENSDARG00000052131/ENSDARG00000078322/ENSDARG00000005915/ENSDARG00000030110/ENSDARG00000042151/ENSDARG00000003811/ENSDARG00000011564/ENSDARG00000011989/…	jund/casp3a/fgfr1a/tfe3b/serpinf1/chrna1/ntn1a/myh11a/ssh2a/col12a1b/ewsr1a/errfi1a/notch3/gli3/col12a1a/tcf3a/myod1/skia/plxnb2a/sfpq/crx/zc4h2/kctd12.2/eftud2/cdkl5/rbpms2a/cntf/plxnd1/klf2a/ins/slit1a/cish/rgs2	33
BP	GO:0072358	cardiovascular system development	0.000239537748878031	0.0104314582921109	ENSDARG00000041450/ENSDARG00000043081/ENSDARG00000019815/ENSDARG00000031761/ENSDARG00000008592/ENSDARG00000069048/ENSDARG00000045748/ENSDARG00000105112/ENSDARG00000043130/ENSDARG00000100897/ENSDARG00000052957/ENSDARG00000058128/ENSDARG00000101592/ENSDARG00000068401/ENSDARG00000052139/ENSDARG00000086391/ENSDARG00000060410/ENSDARG00000003109/ENSDARG00000098237/ENSDARG00000020469/ENSDARG00000030417/…	rab11a/ctsz/fn1a/dab2/mtmr8/serpinf1/stab2/ntn1a/notch2/pdgfrb/plcd3a/msna/prp/yap1/notch3/cald1b/thbs2a/rcan1a/fbn2b/map3k7/pkd1a/rtn4a/kremen1/plxnb2a/npas4a/thbs1b/colec12/bmper/lrp1aa/junbb/plxnd1/klf2a/kif11/enpp2/ptprjb.1/tspan12/fbxw11a/reck/spns2	39
BP	GO:0019367	fatty acid elongation, saturated fatty acid	0.000241655404450445	0.0104314582921109	ENSDARG00000027495/ENSDARG00000100185/ENSDARG00000103735/ENSDARG00000099960/ENSDARG00000038639	elovl4b/elovl7b/elovl1b/elovl1a/elovl6l	5
BP	GO:0019368	fatty acid elongation, unsaturated fatty acid	0.000241655404450445	0.0104314582921109	ENSDARG00000027495/ENSDARG00000100185/ENSDARG00000103735/ENSDARG00000099960/ENSDARG00000038639	elovl4b/elovl7b/elovl1b/elovl1a/elovl6l	5
BP	GO:0034625	fatty acid elongation, monounsaturated fatty acid	0.000241655404450445	0.0104314582921109	ENSDARG00000027495/ENSDARG00000100185/ENSDARG00000103735/ENSDARG00000099960/ENSDARG00000038639	elovl4b/elovl7b/elovl1b/elovl1a/elovl6l	5
BP	GO:0120035	regulation of plasma membrane bounded cell projection organization	0.000247218918618084	0.0104538285587076	ENSDARG00000017905/ENSDARG00000009021/ENSDARG00000105112/ENSDARG00000101209/ENSDARG00000088440/ENSDARG00000019601/ENSDARG00000057125/ENSDARG00000078322/ENSDARG00000003811/ENSDARG00000011564/ENSDARG00000053542/ENSDARG00000015240/ENSDARG00000045930/ENSDARG00000074662/ENSDARG00000086057/ENSDARG00000044954	casp3a/chrna1/ntn1a/lamb1a/ssh2a/col12a1b/pld1b/col12a1a/plxnb2a/sfpq/kctd12.2/cdkl5/rbpms2a/cntf/plxnd1/slit1a	16
BP	GO:0031344	regulation of cell projection organization	0.000274510072705158	0.0113756974129017	ENSDARG00000017905/ENSDARG00000009021/ENSDARG00000105112/ENSDARG00000101209/ENSDARG00000088440/ENSDARG00000019601/ENSDARG00000057125/ENSDARG00000078322/ENSDARG00000003811/ENSDARG00000011564/ENSDARG00000053542/ENSDARG00000015240/ENSDARG00000045930/ENSDARG00000074662/ENSDARG00000086057/ENSDARG00000044954	casp3a/chrna1/ntn1a/lamb1a/ssh2a/col12a1b/pld1b/col12a1a/plxnb2a/sfpq/kctd12.2/cdkl5/rbpms2a/cntf/plxnd1/slit1a	16
BP	GO:0014866	skeletal myofibril assembly	0.000375569315854467	0.0152584239696168	ENSDARG00000099959/ENSDARG00000091253/ENSDARG00000000563/ENSDARG00000010478/ENSDARG00000020890	smyhc1/smyd1b/ttn.1/hsp90aa1.1/tmod4	5
BP	GO:0035239	tube morphogenesis	0.000446111119420236	0.0177758122968986	ENSDARG00000041450/ENSDARG00000043081/ENSDARG00000019815/ENSDARG00000031761/ENSDARG00000056184/ENSDARG00000069048/ENSDARG00000105112/ENSDARG00000009782/ENSDARG00000062756/ENSDARG00000027397/ENSDARG00000100897/ENSDARG00000052957/ENSDARG00000058128/ENSDARG00000101592/ENSDARG00000068401/ENSDARG00000052139/ENSDARG00000086391/ENSDARG00000060410/ENSDARG00000069378/ENSDARG00000003109/ENSDARG00000098237/…	rab11a/ctsz/fn1a/dab2/dvl2/serpinf1/ntn1a/myh11a/pllp/vangl2/pdgfrb/plcd3a/msna/prp/yap1/notch3/cald1b/thbs2a/pard6a/rcan1a/fbn2b/map3k7/igfbp3/skia/rtn4a/kremen1/plxnb2a/slc12a3/mef2cb/furina/thbs1b/colec12/bmper/plxnd1/klf2a/kif11/enpp2/ptprjb.1/tspan12/sox9a/fbxw11a/reck/spns2	43
BP	GO:0032869	cellular response to insulin stimulus	0.000514969607396212	0.0201323967268859	ENSDARG00000016773/ENSDARG00000037099/ENSDARG00000045557/ENSDARG00000016651/ENSDARG00000008454/ENSDARG00000060316/ENSDARG00000035308	cishb/irs2a/socs2/znf106a/cpeb1b/cish/grb10b	7
BP	GO:0030903	notochord development	0.000559762281600899	0.0213577568525617	ENSDARG00000027397/ENSDARG00000101209/ENSDARG00000039576/ENSDARG00000045958/ENSDARG00000098237/ENSDARG00000054451/ENSDARG00000069093/ENSDARG00000036279/ENSDARG00000098312/ENSDARG00000002634	vangl2/lamb1a/fstl1b/egfl6/fbn2b/loxl1/col2a1a/lamc1/scarb2a/b4galt1	10
BP	GO:0045664	regulation of neuron differentiation	0.000566928873982091	0.0213577568525617	ENSDARG00000017905/ENSDARG00000009021/ENSDARG00000105112/ENSDARG00000088440/ENSDARG00000019601/ENSDARG00000078322/ENSDARG00000005915/ENSDARG00000003811/ENSDARG00000011564/ENSDARG00000015314/ENSDARG00000053542/ENSDARG00000012261/ENSDARG00000015240/ENSDARG00000045930/ENSDARG00000074662/ENSDARG00000086057/ENSDARG00000044954	casp3a/chrna1/ntn1a/ssh2a/col12a1b/col12a1a/tcf3a/plxnb2a/sfpq/zc4h2/kctd12.2/eftud2/cdkl5/rbpms2a/cntf/plxnd1/slit1a	17
BP	GO:0055006	cardiac cell development	0.000648048507861904	0.0239777947908904	ENSDARG00000091253/ENSDARG00000023963/ENSDARG00000098237/ENSDARG00000009418/ENSDARG00000042667/ENSDARG00000100729/ENSDARG00000052182	smyd1b/tpm4a/fbn2b/mef2cb/klf2a/tln1/rbfox2	7
BP	GO:0061564	axon development	0.00069301380369842	0.0251916596712829	ENSDARG00000061099/ENSDARG00000017905/ENSDARG00000009021/ENSDARG00000105112/ENSDARG00000079752/ENSDARG00000001220/ENSDARG00000027397/ENSDARG00000101209/ENSDARG00000088440/ENSDARG00000096073/ENSDARG00000019601/ENSDARG00000061436/ENSDARG00000002235/ENSDARG00000052139/ENSDARG00000078322/ENSDARG00000039150/ENSDARG00000044601/ENSDARG00000003811/ENSDARG00000011564/ENSDARG00000069093/ENSDARG00000015240/…	nfasca/casp3a/chrna1/ntn1a/col6a4a/mycbp2/vangl2/lamb1a/ssh2a/col19a1/col12a1b/col6a2/mmp14a/notch3/col12a1a/lgmn/rtn4a/plxnb2a/sfpq/col2a1a/cdkl5/rbpms2a/cntf/col4a5/col4a6/plxnd1/ptprfa/lamc1/slit1a/myo9aa	30
BP	GO:0003009	skeletal muscle contraction	0.000789102434592556	0.0263632989722779	ENSDARG00000099959/ENSDARG00000023797/ENSDARG00000020574/ENSDARG00000013752/ENSDARG00000037539/ENSDARG00000095024	smyhc1/ryr1b/atp2a1/tnni2a.3/tnnc1b/si:dkeyp-68b7.10	6
BP	GO:0048589	developmental growth	0.000789498317091785	0.0263632989722779	ENSDARG00000017905/ENSDARG00000011027/ENSDARG00000056184/ENSDARG00000055120/ENSDARG00000012066/ENSDARG00000009021/ENSDARG00000105112/ENSDARG00000043130/ENSDARG00000027397/ENSDARG00000101209/ENSDARG00000096073/ENSDARG00000020258/ENSDARG00000101592/ENSDARG00000068401/ENSDARG00000039150/ENSDARG00000063535/ENSDARG00000015240/ENSDARG00000104773/ENSDARG00000052063/ENSDARG00000052061/ENSDARG00000007231/…	casp3a/fgfr1a/dvl2/ctsba/dcn/chrna1/ntn1a/notch2/vangl2/lamb1a/col19a1/ewsr1a/prp/yap1/lgmn/chd4a/cdkl5/junbb/col4a5/col4a6/ryk/hapln1a/slit1a/col10a1a/hspa9	25
BP	GO:0006636	unsaturated fatty acid biosynthetic process	0.000801730415398698	0.0263632989722779	ENSDARG00000027495/ENSDARG00000100185/ENSDARG00000103735/ENSDARG00000099960/ENSDARG00000038639	elovl4b/elovl7b/elovl1b/elovl1a/elovl6l	5
BP	GO:0030497	fatty acid elongation	0.000801730415398698	0.0263632989722779	ENSDARG00000027495/ENSDARG00000100185/ENSDARG00000103735/ENSDARG00000099960/ENSDARG00000038639	elovl4b/elovl7b/elovl1b/elovl1a/elovl6l	5
BP	GO:0048570	notochord morphogenesis	0.000801730415398698	0.0263632989722779	ENSDARG00000027397/ENSDARG00000101209/ENSDARG00000098237/ENSDARG00000036279/ENSDARG00000002634	vangl2/lamb1a/fbn2b/lamc1/b4galt1	5
BP	GO:0032868	response to insulin	0.000806992571239675	0.0263632989722779	ENSDARG00000016773/ENSDARG00000037099/ENSDARG00000045557/ENSDARG00000016651/ENSDARG00000008454/ENSDARG00000060316/ENSDARG00000035308	cishb/irs2a/socs2/znf106a/cpeb1b/cish/grb10b	7
BP	GO:0050767	regulation of neurogenesis	0.000814310392966113	0.0263632989722779	ENSDARG00000017905/ENSDARG00000069048/ENSDARG00000009021/ENSDARG00000105112/ENSDARG00000088440/ENSDARG00000019601/ENSDARG00000052139/ENSDARG00000052131/ENSDARG00000078322/ENSDARG00000005915/ENSDARG00000003811/ENSDARG00000011564/ENSDARG00000015314/ENSDARG00000053542/ENSDARG00000012261/ENSDARG00000015240/ENSDARG00000045930/ENSDARG00000074662/ENSDARG00000086057/ENSDARG00000044954	casp3a/serpinf1/chrna1/ntn1a/ssh2a/col12a1b/notch3/gli3/col12a1a/tcf3a/plxnb2a/sfpq/zc4h2/kctd12.2/eftud2/cdkl5/rbpms2a/cntf/plxnd1/slit1a	20
BP	GO:0051960	regulation of nervous system development	0.000836625616665364	0.0266690504266251	ENSDARG00000017905/ENSDARG00000056184/ENSDARG00000069048/ENSDARG00000009021/ENSDARG00000105112/ENSDARG00000088440/ENSDARG00000019601/ENSDARG00000052139/ENSDARG00000052131/ENSDARG00000078322/ENSDARG00000005915/ENSDARG00000003811/ENSDARG00000011564/ENSDARG00000015314/ENSDARG00000053542/ENSDARG00000012261/ENSDARG00000015240/ENSDARG00000045930/ENSDARG00000074662/ENSDARG00000086057/ENSDARG00000044954	casp3a/dvl2/serpinf1/chrna1/ntn1a/ssh2a/col12a1b/notch3/gli3/col12a1a/tcf3a/plxnb2a/sfpq/zc4h2/kctd12.2/eftud2/cdkl5/rbpms2a/cntf/plxnd1/slit1a	21
BP	GO:0031099	regeneration	0.000934623931907905	0.0293415270744421	ENSDARG00000011027/ENSDARG00000055120/ENSDARG00000043130/ENSDARG00000012076/ENSDARG00000101209/ENSDARG00000019601/ENSDARG00000101592/ENSDARG00000068401/ENSDARG00000078322/ENSDARG00000039150/ENSDARG00000011564/ENSDARG00000024488/ENSDARG00000063535/ENSDARG00000074662/ENSDARG00000104773/ENSDARG00000089769/ENSDARG00000054753/ENSDARG00000003035	fgfr1a/ctsba/notch2/apoa1a/lamb1a/col12a1b/prp/yap1/col12a1a/lgmn/sfpq/top2a/chd4a/cntf/junbb/hapln1a/col10a1a/hspa9	18
BP	GO:0090130	tissue migration	0.000971565927438812	0.030046038830645	ENSDARG00000036371/ENSDARG00000019815/ENSDARG00000045180/ENSDARG00000086391/ENSDARG00000099197/ENSDARG00000039373/ENSDARG00000043443/ENSDARG00000042861/ENSDARG00000090039	acta1a/fn1a/acta2/cald1b/actc1b/epha3/kcnj13/ltk/reck	9
BP	GO:0022604	regulation of cell morphogenesis	0.00101479485822492	0.0306332387482606	ENSDARG00000026882/ENSDARG00000017905/ENSDARG00000009021/ENSDARG00000105112/ENSDARG00000088440/ENSDARG00000019797/ENSDARG00000003811/ENSDARG00000034056/ENSDARG00000001913/ENSDARG00000001014/ENSDARG00000053542/ENSDARG00000015240/ENSDARG00000045930/ENSDARG00000086057/ENSDARG00000044954	palm1a/casp3a/chrna1/ntn1a/ssh2a/qrich1/plxnb2a/csnk1g2b/palmda/myh9b/kctd12.2/cdkl5/rbpms2a/plxnd1/slit1a	15
BP	GO:0008286	insulin receptor signaling pathway	0.001020122332833	0.0306332387482606	ENSDARG00000016773/ENSDARG00000037099/ENSDARG00000045557/ENSDARG00000016651/ENSDARG00000060316/ENSDARG00000035308	cishb/irs2a/socs2/znf106a/cish/grb10b	6
BP	GO:0031101	fin regeneration	0.00113579966781498	0.0336196701673235	ENSDARG00000011027/ENSDARG00000055120/ENSDARG00000101209/ENSDARG00000101592/ENSDARG00000068401/ENSDARG00000063535/ENSDARG00000104773/ENSDARG00000089769/ENSDARG00000054753/ENSDARG00000003035	fgfr1a/ctsba/lamb1a/prp/yap1/chd4a/junbb/hapln1a/col10a1a/hspa9	10
BP	GO:0001558	regulation of cell growth	0.00124747250530151	0.0364051131124608	ENSDARG00000017905/ENSDARG00000025348/ENSDARG00000009021/ENSDARG00000105112/ENSDARG00000076685/ENSDARG00000020258/ENSDARG00000045557/ENSDARG00000002235/ENSDARG00000099144/ENSDARG00000006598/ENSDARG00000015240/ENSDARG00000044954	casp3a/igfbp5b/chrna1/ntn1a/wisp1b/ewsr1a/socs2/mmp14a/igfbp3/sgk2b/cdkl5/slit1a	12
BP	GO:0060047	heart contraction	0.00132914431070571	0.0382498196080866	ENSDARG00000076312/ENSDARG00000011615/ENSDARG00000044968/ENSDARG00000009782/ENSDARG00000005629/ENSDARG00000028213/ENSDARG00000091253/ENSDARG00000013422/ENSDARG00000023963/ENSDARG00000013752/ENSDARG00000045180/ENSDARG00000099197/ENSDARG00000098573/ENSDARG00000037539/ENSDARG00000036232/ENSDARG00000042151	myot/mybpc3/vcla/myh11a/smyd2b/ttn.2/smyd1b/slc8a1a/tpm4a/tnni2a.3/acta2/actc1b/sgcd/tnnc1b/trpm7/skia	16
BP	GO:0048738	cardiac muscle tissue development	0.00137482576302738	0.0390224517944209	ENSDARG00000011615/ENSDARG00000011027/ENSDARG00000077293/ENSDARG00000028213/ENSDARG00000091253/ENSDARG00000023963/ENSDARG00000098573/ENSDARG00000078696/ENSDARG00000009418/ENSDARG00000100729/ENSDARG00000052182	mybpc3/fgfr1a/synpo2la/ttn.2/smyd1b/tpm4a/sgcd/synpo2lb/mef2cb/tln1/rbfox2	11
BP	GO:0050879	multicellular organismal movement	0.0016342710688682	0.0444621382972212	ENSDARG00000099959/ENSDARG00000023797/ENSDARG00000020574/ENSDARG00000013752/ENSDARG00000037539/ENSDARG00000095024	smyhc1/ryr1b/atp2a1/tnni2a.3/tnnc1b/si:dkeyp-68b7.10	6
BP	GO:0050881	musculoskeletal movement	0.0016342710688682	0.0444621382972212	ENSDARG00000099959/ENSDARG00000023797/ENSDARG00000020574/ENSDARG00000013752/ENSDARG00000037539/ENSDARG00000095024	smyhc1/ryr1b/atp2a1/tnni2a.3/tnnc1b/si:dkeyp-68b7.10	6
BP	GO:0007155	cell adhesion	0.00167054948948524	0.0444621382972212	ENSDARG00000105285/ENSDARG00000055539/ENSDARG00000100131/ENSDARG00000102777/ENSDARG00000102395/ENSDARG00000019815/ENSDARG00000052494/ENSDARG00000045748/ENSDARG00000024829/ENSDARG00000044968/ENSDARG00000012060/ENSDARG00000071586/ENSDARG00000078362/ENSDARG00000097539/ENSDARG00000076685/ENSDARG00000095268/ENSDARG00000105341/ENSDARG00000027345/ENSDARG00000058543/ENSDARG00000060410/ENSDARG00000098237/…	FAT4/epdl2/cdh29/thbs4a/CABZ01063602.1/fn1a/pcdh18b/stab2/tnn/vcla/thbs3b/tgfbi/zmp:0000000846/si:ch211-39f2.3/wisp1b/si:dkey-261h17.1/si:dkey-9l20.3/mpzl2b/lama5/thbs2a/fbn2b/emilin1b/ctnnd1/dchs1b/si:dkey-31e10.1/plxnb2a/wu:fi04e12/pcdh1g3/celsr1b/dspa/thbs1b/dchs1a/gpnmb/spp1/plxnd1/lamc1/hapln1a/tln1/rgmb	39
BP	GO:0022610	biological adhesion	0.00167054948948524	0.0444621382972212	ENSDARG00000105285/ENSDARG00000055539/ENSDARG00000100131/ENSDARG00000102777/ENSDARG00000102395/ENSDARG00000019815/ENSDARG00000052494/ENSDARG00000045748/ENSDARG00000024829/ENSDARG00000044968/ENSDARG00000012060/ENSDARG00000071586/ENSDARG00000078362/ENSDARG00000097539/ENSDARG00000076685/ENSDARG00000095268/ENSDARG00000105341/ENSDARG00000027345/ENSDARG00000058543/ENSDARG00000060410/ENSDARG00000098237/…	FAT4/epdl2/cdh29/thbs4a/CABZ01063602.1/fn1a/pcdh18b/stab2/tnn/vcla/thbs3b/tgfbi/zmp:0000000846/si:ch211-39f2.3/wisp1b/si:dkey-261h17.1/si:dkey-9l20.3/mpzl2b/lama5/thbs2a/fbn2b/emilin1b/ctnnd1/dchs1b/si:dkey-31e10.1/plxnb2a/wu:fi04e12/pcdh1g3/celsr1b/dspa/thbs1b/dchs1a/gpnmb/spp1/plxnd1/lamc1/hapln1a/tln1/rgmb	39
BP	GO:0006090	pyruvate metabolic process	0.00169114964088121	0.0444621382972212	ENSDARG00000099860/ENSDARG00000098766/ENSDARG00000014179/ENSDARG00000012801/ENSDARG00000002305/ENSDARG00000103826/ENSDARG00000053215/ENSDARG00000015918	pkmb/pcxa/pfkma/pfkpb/me3/gpib/me1/dlat	8
BP	GO:0003015	heart process	0.00169522631538633	0.0444621382972212	ENSDARG00000076312/ENSDARG00000011615/ENSDARG00000044968/ENSDARG00000009782/ENSDARG00000005629/ENSDARG00000028213/ENSDARG00000091253/ENSDARG00000013422/ENSDARG00000023963/ENSDARG00000013752/ENSDARG00000045180/ENSDARG00000099197/ENSDARG00000098573/ENSDARG00000037539/ENSDARG00000036232/ENSDARG00000042151	myot/mybpc3/vcla/myh11a/smyd2b/ttn.2/smyd1b/slc8a1a/tpm4a/tnni2a.3/acta2/actc1b/sgcd/tnnc1b/trpm7/skia	16
BP	GO:0000272	polysaccharide catabolic process	0.00192969154977602	0.0465106621329536	ENSDARG00000100352/ENSDARG00000055518/ENSDARG00000106630/ENSDARG00000002021	aglb/pygma/LO018627.1/pygb	4
BP	GO:0005980	glycogen catabolic process	0.00192969154977602	0.0465106621329536	ENSDARG00000100352/ENSDARG00000055518/ENSDARG00000106630/ENSDARG00000002021	aglb/pygma/LO018627.1/pygb	4
BP	GO:0006002	fructose 6-phosphate metabolic process	0.00192969154977602	0.0465106621329536	ENSDARG00000012366/ENSDARG00000014179/ENSDARG00000012801/ENSDARG00000044094	fbp2/pfkma/pfkpb/gfpt2	4
BP	GO:0009251	glucan catabolic process	0.00192969154977602	0.0465106621329536	ENSDARG00000100352/ENSDARG00000055518/ENSDARG00000106630/ENSDARG00000002021	aglb/pygma/LO018627.1/pygb	4
BP	GO:0034626	fatty acid elongation, polyunsaturated fatty acid	0.00192969154977602	0.0465106621329536	ENSDARG00000027495/ENSDARG00000100185/ENSDARG00000099960/ENSDARG00000038639	elovl4b/elovl7b/elovl1a/elovl6l	4
BP	GO:0044247	cellular polysaccharide catabolic process	0.00192969154977602	0.0465106621329536	ENSDARG00000100352/ENSDARG00000055518/ENSDARG00000106630/ENSDARG00000002021	aglb/pygma/LO018627.1/pygb	4
BP	GO:0048562	embryonic organ morphogenesis	0.00193046184528669	0.0465106621329536	ENSDARG00000019815/ENSDARG00000019360/ENSDARG00000028664/ENSDARG00000105112/ENSDARG00000027397/ENSDARG00000101209/ENSDARG00000100897/ENSDARG00000054619/ENSDARG00000002235/ENSDARG00000086391/ENSDARG00000035521/ENSDARG00000098237/ENSDARG00000099144/ENSDARG00000042151/ENSDARG00000058203/ENSDARG00000009534/ENSDARG00000009418/ENSDARG00000062909/ENSDARG00000101980/ENSDARG00000011696/ENSDARG00000086057/…	fn1a/sec23b/ahsa1a/ntn1a/vangl2/lamb1a/pdgfrb/fras1/mmp14a/cald1b/sfrp1a/fbn2b/igfbp3/skia/smc1al/wls/mef2cb/furina/bmper/esrrgb/plxnd1/pkn2/lamc1/b4galt1/tln1/lum/sox9a/spns2/vgll2a	29
BP	GO:0042761	very long-chain fatty acid biosynthetic process	0.00200263193850444	0.0476948663974851	ENSDARG00000027495/ENSDARG00000100185/ENSDARG00000103735/ENSDARG00000099960/ENSDARG00000038639	elovl4b/elovl7b/elovl1b/elovl1a/elovl6l	5
CC	GO:0015629	actin cytoskeleton	3.35838262344287e-12	1.02430670015007e-09	ENSDARG00000076075/ENSDARG00000067997/ENSDARG00000011615/ENSDARG00000055607/ENSDARG00000056090/ENSDARG00000067701/ENSDARG00000045822/ENSDARG00000099959/ENSDARG00000044968/ENSDARG00000009782/ENSDARG00000077293/ENSDARG00000099871/ENSDARG00000028213/ENSDARG00000067990/ENSDARG00000003081/ENSDARG00000030490/ENSDARG00000077388/ENSDARG00000023963/ENSDARG00000013752/ENSDARG00000071084/ENSDARG00000021265/…	myh7ba/myhz1.3/mybpc3/cgna/capza1b/myoz3a/tnnt2e/smyhc1/vcla/myh11a/synpo2la/myo7aa/ttn.2/myhz1.1/mybphb/sptb/obsl1b/tpm4a/tnni2a.3/wipf1b/mybpc2b/tnnc1b/myh7bb/cfl2/synpo2lb/synpo2b/myhz2/tnnt3b/actr2b/myoz2a/myh9b/gas2l3/tmod4/MYO1D/zgc:86896/myh7l/si:dkey-110c1.10/myo10/myo9aa	39
CC	GO:0016459	myosin complex	2.13639468388601e-09	3.25800189292617e-07	ENSDARG00000076075/ENSDARG00000067997/ENSDARG00000011615/ENSDARG00000055607/ENSDARG00000099959/ENSDARG00000009782/ENSDARG00000099871/ENSDARG00000028213/ENSDARG00000067990/ENSDARG00000003081/ENSDARG00000077388/ENSDARG00000021265/ENSDARG00000035322/ENSDARG00000012944/ENSDARG00000001014/ENSDARG00000036863/ENSDARG00000079782/ENSDARG00000061810/ENSDARG00000017004/ENSDARG00000076729	myh7ba/myhz1.3/mybpc3/cgna/smyhc1/myh11a/myo7aa/ttn.2/myhz1.1/mybphb/obsl1b/mybpc2b/myh7bb/myhz2/myh9b/MYO1D/myh7l/si:dkey-110c1.10/myo10/myo9aa	20
CC	GO:0030017	sarcomere	2.12289097115788e-07	1.7865904103168e-05	ENSDARG00000011615/ENSDARG00000067701/ENSDARG00000045822/ENSDARG00000077293/ENSDARG00000020574/ENSDARG00000028213/ENSDARG00000003081/ENSDARG00000077388/ENSDARG00000023963/ENSDARG00000013752/ENSDARG00000021265/ENSDARG00000037539/ENSDARG00000010478/ENSDARG00000078696/ENSDARG00000077157/ENSDARG00000068457/ENSDARG00000012311/ENSDARG00000020890	mybpc3/myoz3a/tnnt2e/synpo2la/atp2a1/ttn.2/mybphb/obsl1b/tpm4a/tnni2a.3/mybpc2b/tnnc1b/hsp90aa1.1/synpo2lb/synpo2b/tnnt3b/myoz2a/tmod4	18
CC	GO:0031012	extracellular matrix	2.34306939057941e-07	1.7865904103168e-05	ENSDARG00000102777/ENSDARG00000055009/ENSDARG00000102395/ENSDARG00000019815/ENSDARG00000012066/ENSDARG00000024829/ENSDARG00000013072/ENSDARG00000012060/ENSDARG00000071586/ENSDARG00000076299/ENSDARG00000078362/ENSDARG00000076685/ENSDARG00000015156/ENSDARG00000054619/ENSDARG00000104110/ENSDARG00000002235/ENSDARG00000060410/ENSDARG00000002192/ENSDARG00000098237/ENSDARG00000026166/ENSDARG00000025465/…	thbs4a/col4a1/CABZ01063602.1/fn1a/dcn/tnn/mmp15b/thbs3b/tgfbi/FQ323119.1/zmp:0000000846/wisp1b/fbln2/fras1/col4a2/mmp14a/thbs2a/aspn/fbn2b/emilin1b/spon2a/mmp15a/thbs1b/bmper/ecm2/col4a5/col4a6/lamc1/hapln1a/lum/matn1	31
CC	GO:0030016	myofibril	4.40242778998766e-07	2.28537895132154e-05	ENSDARG00000011615/ENSDARG00000067701/ENSDARG00000045822/ENSDARG00000077293/ENSDARG00000020574/ENSDARG00000028213/ENSDARG00000003081/ENSDARG00000077388/ENSDARG00000023963/ENSDARG00000013752/ENSDARG00000021265/ENSDARG00000037539/ENSDARG00000010478/ENSDARG00000078696/ENSDARG00000077157/ENSDARG00000068457/ENSDARG00000012311/ENSDARG00000020890	mybpc3/myoz3a/tnnt2e/synpo2la/atp2a1/ttn.2/mybphb/obsl1b/tpm4a/tnni2a.3/mybpc2b/tnnc1b/hsp90aa1.1/synpo2lb/synpo2b/tnnt3b/myoz2a/tmod4	18
CC	GO:0043292	contractile fiber	5.24513201942648e-07	2.28537895132154e-05	ENSDARG00000011615/ENSDARG00000067701/ENSDARG00000045822/ENSDARG00000077293/ENSDARG00000020574/ENSDARG00000028213/ENSDARG00000003081/ENSDARG00000077388/ENSDARG00000023963/ENSDARG00000013752/ENSDARG00000021265/ENSDARG00000037539/ENSDARG00000010478/ENSDARG00000078696/ENSDARG00000077157/ENSDARG00000068457/ENSDARG00000012311/ENSDARG00000020890	mybpc3/myoz3a/tnnt2e/synpo2la/atp2a1/ttn.2/mybphb/obsl1b/tpm4a/tnni2a.3/mybpc2b/tnnc1b/hsp90aa1.1/synpo2lb/synpo2b/tnnt3b/myoz2a/tmod4	18
CC	GO:0044449	contractile fiber part	5.24513201942648e-07	2.28537895132154e-05	ENSDARG00000011615/ENSDARG00000067701/ENSDARG00000045822/ENSDARG00000077293/ENSDARG00000020574/ENSDARG00000028213/ENSDARG00000003081/ENSDARG00000077388/ENSDARG00000023963/ENSDARG00000013752/ENSDARG00000021265/ENSDARG00000037539/ENSDARG00000010478/ENSDARG00000078696/ENSDARG00000077157/ENSDARG00000068457/ENSDARG00000012311/ENSDARG00000020890	mybpc3/myoz3a/tnnt2e/synpo2la/atp2a1/ttn.2/mybphb/obsl1b/tpm4a/tnni2a.3/mybpc2b/tnnc1b/hsp90aa1.1/synpo2lb/synpo2b/tnnt3b/myoz2a/tmod4	18
CC	GO:0031674	I band	1.31516863287527e-06	5.01408041283695e-05	ENSDARG00000011615/ENSDARG00000067701/ENSDARG00000077293/ENSDARG00000020574/ENSDARG00000028213/ENSDARG00000003081/ENSDARG00000077388/ENSDARG00000021265/ENSDARG00000010478/ENSDARG00000078696/ENSDARG00000077157/ENSDARG00000012311	mybpc3/myoz3a/synpo2la/atp2a1/ttn.2/mybphb/obsl1b/mybpc2b/hsp90aa1.1/synpo2lb/synpo2b/myoz2a	12
CC	GO:0030018	Z disc	1.90475827027013e-06	6.45501413813767e-05	ENSDARG00000011615/ENSDARG00000067701/ENSDARG00000077293/ENSDARG00000028213/ENSDARG00000003081/ENSDARG00000077388/ENSDARG00000021265/ENSDARG00000010478/ENSDARG00000078696/ENSDARG00000077157/ENSDARG00000012311	mybpc3/myoz3a/synpo2la/ttn.2/mybphb/obsl1b/mybpc2b/hsp90aa1.1/synpo2lb/synpo2b/myoz2a	11
CC	GO:0005581	collagen trimer	1.45320178737529e-05	0.000443226545149462	ENSDARG00000055009/ENSDARG00000009014/ENSDARG00000020007/ENSDARG00000104110/ENSDARG00000058960/ENSDARG00000026166/ENSDARG00000061140/ENSDARG00000069093/ENSDARG00000052063/ENSDARG00000052061/ENSDARG00000054753	col4a1/col11a1b/col1a2/col4a2/otol1b/emilin1b/colec12/col2a1a/col4a5/col4a6/col10a1a	11
CC	GO:0031672	A band	2.55473296042608e-05	0.000708357775390867	ENSDARG00000011615/ENSDARG00000020574/ENSDARG00000028213/ENSDARG00000003081/ENSDARG00000077388/ENSDARG00000021265/ENSDARG00000010478	mybpc3/atp2a1/ttn.2/mybphb/obsl1b/mybpc2b/hsp90aa1.1	7
CC	GO:0005604	basement membrane	5.7872299432635e-05	0.00147092094391281	ENSDARG00000055009/ENSDARG00000054619/ENSDARG00000104110/ENSDARG00000052063/ENSDARG00000052061/ENSDARG00000036279	col4a1/fras1/col4a2/col4a5/col4a6/lamc1	6
CC	GO:0044420	extracellular matrix component	0.000188160185548296	0.00441452743017156	ENSDARG00000055009/ENSDARG00000054619/ENSDARG00000104110/ENSDARG00000052063/ENSDARG00000052061/ENSDARG00000036279	col4a1/fras1/col4a2/col4a5/col4a6/lamc1	6
CC	GO:0005578	proteinaceous extracellular matrix	0.000266593512927996	0.00580793010307419	ENSDARG00000055009/ENSDARG00000102395/ENSDARG00000019815/ENSDARG00000012066/ENSDARG00000071586/ENSDARG00000076685/ENSDARG00000054619/ENSDARG00000104110/ENSDARG00000002192/ENSDARG00000098237/ENSDARG00000025465/ENSDARG00000101980/ENSDARG00000071549/ENSDARG00000052063/ENSDARG00000052061/ENSDARG00000036279/ENSDARG00000089769/ENSDARG00000045580/ENSDARG00000030215	col4a1/CABZ01063602.1/fn1a/dcn/tgfbi/wisp1b/fras1/col4a2/aspn/fbn2b/spon2a/bmper/ecm2/col4a5/col4a6/lamc1/hapln1a/lum/matn1	19
CC	GO:0005764	lysosome	0.000454344277463072	0.00881100934503636	ENSDARG00000003902/ENSDARG00000043081/ENSDARG00000055120/ENSDARG00000103235/ENSDARG00000077664/ENSDARG00000057698/ENSDARG00000100753/ENSDARG00000098792/ENSDARG00000040251/ENSDARG00000099376/ENSDARG00000100420/ENSDARG00000037064/ENSDARG00000006279/ENSDARG00000098312/ENSDARG00000061017	ctsl.1/ctsz/ctsba/mfsd8/zgc:110239/ctsd/CABZ01076275.1/znrf2b/ctsk/CABZ01050249.1/tpcn2/galca/rragd/scarb2a/spns2	15
CC	GO:0031430	M band	0.000462216883674038	0.00881100934503636	ENSDARG00000011615/ENSDARG00000028213/ENSDARG00000003081/ENSDARG00000077388/ENSDARG00000021265	mybpc3/ttn.2/mybphb/obsl1b/mybpc2b	5
CC	GO:0000323	lytic vacuole	0.000552017205034208	0.00990383809031962	ENSDARG00000003902/ENSDARG00000043081/ENSDARG00000055120/ENSDARG00000103235/ENSDARG00000077664/ENSDARG00000057698/ENSDARG00000100753/ENSDARG00000098792/ENSDARG00000040251/ENSDARG00000099376/ENSDARG00000100420/ENSDARG00000037064/ENSDARG00000006279/ENSDARG00000098312/ENSDARG00000061017	ctsl.1/ctsz/ctsba/mfsd8/zgc:110239/ctsd/CABZ01076275.1/znrf2b/ctsk/CABZ01050249.1/tpcn2/galca/rragd/scarb2a/spns2	15
CC	GO:0099080	supramolecular complex	0.000947185679418642	0.0144445816111343	ENSDARG00000011615/ENSDARG00000005221/ENSDARG00000067701/ENSDARG00000045822/ENSDARG00000078654/ENSDARG00000014943/ENSDARG00000077293/ENSDARG00000101624/ENSDARG00000020574/ENSDARG00000028213/ENSDARG00000003081/ENSDARG00000044299/ENSDARG00000077388/ENSDARG00000023963/ENSDARG00000013752/ENSDARG00000076228/ENSDARG00000021265/ENSDARG00000037539/ENSDARG00000010478/ENSDARG00000078696/ENSDARG00000077157/…	mybpc3/desmb/myoz3a/tnnt2e/tpx2/kif23/synpo2la/lmnb2/atp2a1/ttn.2/mybphb/lmnb1/obsl1b/tpm4a/tnni2a.3/kif2c/mybpc2b/tnnc1b/hsp90aa1.1/synpo2lb/synpo2b/tnnt3b/myoz2a/mapre3b/vimr2/gas2l3/tmod4/tubb2b	28
CC	GO:0099081	supramolecular polymer	0.000947185679418642	0.0144445816111343	ENSDARG00000011615/ENSDARG00000005221/ENSDARG00000067701/ENSDARG00000045822/ENSDARG00000078654/ENSDARG00000014943/ENSDARG00000077293/ENSDARG00000101624/ENSDARG00000020574/ENSDARG00000028213/ENSDARG00000003081/ENSDARG00000044299/ENSDARG00000077388/ENSDARG00000023963/ENSDARG00000013752/ENSDARG00000076228/ENSDARG00000021265/ENSDARG00000037539/ENSDARG00000010478/ENSDARG00000078696/ENSDARG00000077157/…	mybpc3/desmb/myoz3a/tnnt2e/tpx2/kif23/synpo2la/lmnb2/atp2a1/ttn.2/mybphb/lmnb1/obsl1b/tpm4a/tnni2a.3/kif2c/mybpc2b/tnnc1b/hsp90aa1.1/synpo2lb/synpo2b/tnnt3b/myoz2a/mapre3b/vimr2/gas2l3/tmod4/tubb2b	28
CC	GO:0099512	supramolecular fiber	0.000947185679418642	0.0144445816111343	ENSDARG00000011615/ENSDARG00000005221/ENSDARG00000067701/ENSDARG00000045822/ENSDARG00000078654/ENSDARG00000014943/ENSDARG00000077293/ENSDARG00000101624/ENSDARG00000020574/ENSDARG00000028213/ENSDARG00000003081/ENSDARG00000044299/ENSDARG00000077388/ENSDARG00000023963/ENSDARG00000013752/ENSDARG00000076228/ENSDARG00000021265/ENSDARG00000037539/ENSDARG00000010478/ENSDARG00000078696/ENSDARG00000077157/…	mybpc3/desmb/myoz3a/tnnt2e/tpx2/kif23/synpo2la/lmnb2/atp2a1/ttn.2/mybphb/lmnb1/obsl1b/tpm4a/tnni2a.3/kif2c/mybpc2b/tnnc1b/hsp90aa1.1/synpo2lb/synpo2b/tnnt3b/myoz2a/mapre3b/vimr2/gas2l3/tmod4/tubb2b	28
CC	GO:0016010	dystrophin-associated glycoprotein complex	0.00109833416186448	0.0152269054258485	ENSDARG00000016153/ENSDARG00000098573/ENSDARG00000052341/ENSDARG00000008487	dag1/sgcd/sgcb/dmd	4
CC	GO:0090665	glycoprotein complex	0.00109833416186448	0.0152269054258485	ENSDARG00000016153/ENSDARG00000098573/ENSDARG00000052341/ENSDARG00000008487	dag1/sgcd/sgcb/dmd	4
MF	GO:0003779	actin binding	6.53516074098892e-12	3.70543614014072e-09	ENSDARG00000076075/ENSDARG00000067997/ENSDARG00000104478/ENSDARG00000011615/ENSDARG00000056090/ENSDARG00000067701/ENSDARG00000001431/ENSDARG00000099959/ENSDARG00000044968/ENSDARG00000009782/ENSDARG00000077293/ENSDARG00000013755/ENSDARG00000099871/ENSDARG00000088440/ENSDARG00000062590/ENSDARG00000028213/ENSDARG00000067990/ENSDARG00000099672/ENSDARG00000003081/ENSDARG00000030490/ENSDARG00000058128/…	myh7ba/myhz1.3/cap2/mybpc3/capza1b/myoz3a/actn3b/smyhc1/vcla/myh11a/synpo2la/actn3a/myo7aa/ssh2a/pleca/ttn.2/myhz1.1/capgb/mybphb/sptb/msna/scin/si:ch211-137a8.2/obsl1b/tpm4a/daam2/cald1b/wipf1b/mybpc2b/tnnc1b/myh7bb/abrab/cfl2/synpo2lb/synpo2b/myhz2/dmd/actr2b/myoz2a/myh9b/scinla/gas2l3/tmod4/tln1/MYO1D/zgc:86896/myh7l/si:dkey-110c1.10/myo10/myo9aa	50
MF	GO:0005201	extracellular matrix structural constituent	2.96998194177218e-10	8.41989880492413e-08	ENSDARG00000012593/ENSDARG00000055009/ENSDARG00000102395/ENSDARG00000009014/ENSDARG00000035809/ENSDARG00000020007/ENSDARG00000104110/ENSDARG00000098237/ENSDARG00000026166/ENSDARG00000011407/ENSDARG00000031678/ENSDARG00000069093/ENSDARG00000052063/ENSDARG00000052061/ENSDARG00000089769/ENSDARG00000030215	col5a1/col4a1/CABZ01063602.1/col11a1b/col1a1b/col1a2/col4a2/fbn2b/emilin1b/col2a1b/col5a2a/col2a1a/col4a5/col4a6/hapln1a/matn1	16
MF	GO:0051015	actin filament binding	7.58844841351064e-09	1.43421675015351e-06	ENSDARG00000076075/ENSDARG00000067997/ENSDARG00000011615/ENSDARG00000099959/ENSDARG00000044968/ENSDARG00000009782/ENSDARG00000099871/ENSDARG00000028213/ENSDARG00000067990/ENSDARG00000099672/ENSDARG00000003081/ENSDARG00000010728/ENSDARG00000068926/ENSDARG00000077388/ENSDARG00000023963/ENSDARG00000021265/ENSDARG00000037539/ENSDARG00000035322/ENSDARG00000012944/ENSDARG00000001014/ENSDARG00000102415/…	myh7ba/myhz1.3/mybpc3/smyhc1/vcla/myh11a/myo7aa/ttn.2/myhz1.1/capgb/mybphb/scin/si:ch211-137a8.2/obsl1b/tpm4a/mybpc2b/tnnc1b/myh7bb/myhz2/myh9b/scinla/tmod4/tln1/zgc:86896/myh7l/si:dkey-110c1.10	26
MF	GO:0044877	protein-containing complex binding	1.26525264813439e-08	1.7934956287305e-06	ENSDARG00000076075/ENSDARG00000067997/ENSDARG00000011615/ENSDARG00000019815/ENSDARG00000099959/ENSDARG00000012066/ENSDARG00000044968/ENSDARG00000071586/ENSDARG00000009782/ENSDARG00000037099/ENSDARG00000099871/ENSDARG00000075571/ENSDARG00000005629/ENSDARG00000076685/ENSDARG00000028213/ENSDARG00000067990/ENSDARG00000099672/ENSDARG00000003081/ENSDARG00000010728/ENSDARG00000068926/ENSDARG00000077388/…	myh7ba/myhz1.3/mybpc3/fn1a/smyhc1/dcn/vcla/tgfbi/myh11a/irs2a/myo7aa/bicd2/smyd2b/wisp1b/ttn.2/myhz1.1/capgb/mybphb/scin/si:ch211-137a8.2/obsl1b/tpm4a/denr/aspn/gnat2/mybpc2b/tnnc1b/myh7bb/myhz2/myh9b/scinla/gpnmb/cpeb1b/ecm2/tmod4/cpeb3/tln1/lum/eif5a/zgc:86896/myh7l/si:dkey-110c1.10/grb10b	43
MF	GO:0097493	structural molecule activity conferring elasticity	6.44932901863979e-06	0.000731353910713752	ENSDARG00000011615/ENSDARG00000028213/ENSDARG00000003081/ENSDARG00000077388/ENSDARG00000021265/ENSDARG00000026166	mybpc3/ttn.2/mybphb/obsl1b/mybpc2b/emilin1b	6
MF	GO:0005198	structural molecule activity	8.58529305710299e-06	0.000811310193896233	ENSDARG00000012593/ENSDARG00000011615/ENSDARG00000005221/ENSDARG00000055009/ENSDARG00000000068/ENSDARG00000060771/ENSDARG00000035871/ENSDARG00000102395/ENSDARG00000044968/ENSDARG00000057805/ENSDARG00000009014/ENSDARG00000062756/ENSDARG00000030723/ENSDARG00000035809/ENSDARG00000020007/ENSDARG00000101624/ENSDARG00000058824/ENSDARG00000028213/ENSDARG00000043716/ENSDARG00000003081/ENSDARG00000030490/…	col5a1/mybpc3/desmb/col4a1/slc9a3r1a/map7d3/rpl30/CABZ01063602.1/vcla/mrpl28/col11a1b/pllp/cldn11b/col1a1b/col1a2/lmnb2/mrpl4/ttn.2/cldn5a/mybphb/sptb/lmnb1/col4a2/obsl1b/tpm4a/mrpl10/cldn19/mybpc2b/fbn2b/emilin1b/mrps31/col2a1b/sav1/col5a2a/col2a1a/col4a5/vimr2/col4a6/hapln1a/mrpl51/tubb2b/tln1/mrpl46/frmd6/matn1	45
MF	GO:0004312	fatty acid synthase activity	3.67156530896494e-05	0.0029739679002616	ENSDARG00000027495/ENSDARG00000100185/ENSDARG00000103735/ENSDARG00000099960/ENSDARG00000038639/ENSDARG00000016613	elovl4b/elovl7b/elovl1b/elovl1a/elovl6l/mcat	6
MF	GO:0008307	structural constituent of muscle	8.9645640009962e-05	0.00635363473570606	ENSDARG00000011615/ENSDARG00000028213/ENSDARG00000003081/ENSDARG00000077388/ENSDARG00000023963/ENSDARG00000021265	mybpc3/ttn.2/mybphb/obsl1b/tpm4a/mybpc2b	6
MF	GO:0009922	fatty acid elongase activity	0.000201083942155187	0.0126682883557768	ENSDARG00000027495/ENSDARG00000100185/ENSDARG00000103735/ENSDARG00000099960/ENSDARG00000038639	elovl4b/elovl7b/elovl1b/elovl1a/elovl6l	5
MF	GO:0050840	extracellular matrix binding	0.000313056789579853	0.0126787999779841	ENSDARG00000071586/ENSDARG00000016153/ENSDARG00000010785/ENSDARG00000101980/ENSDARG00000044276	tgfbi/dag1/thbs1b/bmper/spp1	5
MF	GO:0102336	3-oxo-arachidoyl-CoA synthase activity	0.000313056789579853	0.0126787999779841	ENSDARG00000027495/ENSDARG00000100185/ENSDARG00000103735/ENSDARG00000099960/ENSDARG00000038639	elovl4b/elovl7b/elovl1b/elovl1a/elovl6l	5
MF	GO:0102337	3-oxo-cerotoyl-CoA synthase activity	0.000313056789579853	0.0126787999779841	ENSDARG00000027495/ENSDARG00000100185/ENSDARG00000103735/ENSDARG00000099960/ENSDARG00000038639	elovl4b/elovl7b/elovl1b/elovl1a/elovl6l	5
MF	GO:0102338	3-oxo-lignoceronyl-CoA synthase activity	0.000313056789579853	0.0126787999779841	ENSDARG00000027495/ENSDARG00000100185/ENSDARG00000103735/ENSDARG00000099960/ENSDARG00000038639	elovl4b/elovl7b/elovl1b/elovl1a/elovl6l	5
MF	GO:0102756	very-long-chain 3-ketoacyl-CoA synthase activity	0.000313056789579853	0.0126787999779841	ENSDARG00000027495/ENSDARG00000100185/ENSDARG00000103735/ENSDARG00000099960/ENSDARG00000038639	elovl4b/elovl7b/elovl1b/elovl1a/elovl6l	5
MF	GO:0003774	motor activity	0.000488029332365146	0.0184475087634025	ENSDARG00000076075/ENSDARG00000067997/ENSDARG00000055607/ENSDARG00000099959/ENSDARG00000009782/ENSDARG00000014943/ENSDARG00000099871/ENSDARG00000067990/ENSDARG00000076228/ENSDARG00000035322/ENSDARG00000012944/ENSDARG00000001014/ENSDARG00000010948/ENSDARG00000036863/ENSDARG00000079782/ENSDARG00000063385/ENSDARG00000061810/ENSDARG00000017004/ENSDARG00000076729	myh7ba/myhz1.3/cgna/smyhc1/myh11a/kif23/myo7aa/myhz1.1/kif2c/myh7bb/myhz2/myh9b/kif11/MYO1D/myh7l/cenpe/si:dkey-110c1.10/myo10/myo9aa	19
MF	GO:0003777	microtubule motor activity	0.000646221666555172	0.0223662567591228	ENSDARG00000076075/ENSDARG00000067997/ENSDARG00000099959/ENSDARG00000009782/ENSDARG00000014943/ENSDARG00000099871/ENSDARG00000067990/ENSDARG00000076228/ENSDARG00000035322/ENSDARG00000012944/ENSDARG00000001014/ENSDARG00000010948/ENSDARG00000036863/ENSDARG00000079782/ENSDARG00000063385/ENSDARG00000061810/ENSDARG00000017004/ENSDARG00000076729	myh7ba/myhz1.3/smyhc1/myh11a/kif23/myo7aa/myhz1.1/kif2c/myh7bb/myhz2/myh9b/kif11/MYO1D/myh7l/cenpe/si:dkey-110c1.10/myo10/myo9aa	18
MF	GO:0005518	collagen binding	0.000670593236164176	0.0223662567591228	ENSDARG00000012066/ENSDARG00000071586/ENSDARG00000002192/ENSDARG00000071549/ENSDARG00000045580	dcn/tgfbi/aspn/ecm2/lum	5
