# Supplementary material for: Transcriptomic Profiling of Zebrafish Mutant for cdkl5 Reveals Dysregulated Gene Expression Associated with Neuronal, Muscle, Visual and Skeletal Development
Source: Int J Mol Sci. 2025 Jun 24;26(13):6069. doi: 10.3390/ijms26136069 (PMC12250029; doi:10.3390/ijms26136069)
Supplement: Supplementary file 1 [file ijms-26-06069-s001.zip › Supplementary Table S6.xlsx]

## Sheet: Supplementary Table S6
Supplementary Table S6. List of significantly enriched GO terms for the upregulated DEGs in cdkl5-/- versus WT siblings at 5 days post-fertilization.
Category	GO ID	Description	p-value	padj	Gene ID	Gene name	No. of upregulated genes
MF	GO:0005184	neuropeptide hormone activity	2.10408217535116e-05	0.0103100026592207	ENSDARG00000057887/ENSDARG00000053449/ENSDARG00000091377/ENSDARG00000086665/ENSDARG00000043135/ENSDARG00000087798/ENSDARG00000027657	nts/pyya/galn/si:dkey-175g6.2/pomca/pdyn/crhb	7
