# Supplementary material for: Transcriptomic Profiling of Zebrafish Mutant for cdkl5 Reveals Dysregulated Gene Expression Associated with Neuronal, Muscle, Visual and Skeletal Development
Source: Int J Mol Sci. 2025 Jun 24;26(13):6069. doi: 10.3390/ijms26136069 (PMC12250029; doi:10.3390/ijms26136069)
Supplement: Supplementary file 1 [file ijms-26-06069-s001.zip › Supplementary Table S7.xlsx]

## Sheet: Supplementary Table S7
Supplementary Table S7. List of significantly enriched GO terms for the downregulated DEGs in cdkl5-/- versus WT siblings at 35 days post-fertilization.
Category	GO ID	Description	p-value	padj	Gene ID	Gene name	No. of downregulated genes
BP	GO:0061061	muscle structure development	3.65714033680722e-22	9.21599364875419e-19	ENSDARG00000001431/ENSDARG00000101777/ENSDARG00000063682/ENSDARG00000006757/ENSDARG00000102490/ENSDARG00000009418/ENSDARG00000002084/ENSDARG00000009280/ENSDARG00000079637/ENSDARG00000032630/ENSDARG00000036371/ENSDARG00000058656/ENSDARG00000030110/ENSDARG00000056621/ENSDARG00000099974/ENSDARG00000077722/ENSDARG00000031809/ENSDARG00000014196/ENSDARG00000068457/ENSDARG00000012944/ENSDARG00000078696/…	actn3b/pdlim5a/fhod3a/klhl41b/asb2b/mef2cb/lamb2/smyd1a/alpk2/neb/acta1a/desma/myod1/ctcf/ldb3b/ppp2r3a/rbm24b/myl1/tnnt3b/myhz2/synpo2lb/smyhc2/CABZ01078594.1/dmd/myf6/ldb3a/capzb/acta1b/pxna/cbfb/mef2ca/actn3a/fxr1/dag1/mef2aa/mbnl2/arhgef28a/zgc_165653/gli1/myofl/atp1a2a/mef2d/obscnb/lama4/mybpc3/myl13/myo5b/cmlc1/postnb/lamb1a/runx1/nkd1/tmod4/homer1b/lama2/gli2a/igf2a/dysf/arrb2b/cav3/pdlim5…	77
BP	GO:0009887	animal organ morphogenesis	1.29459970846135e-15	1.3906901352778e-12	ENSDARG00000021924/ENSDARG00000029688/ENSDARG00000079111/ENSDARG00000009418/ENSDARG00000002084/ENSDARG00000045524/ENSDARG00000079637/ENSDARG00000002235/ENSDARG00000002937/ENSDARG00000036371/ENSDARG00000076126/ENSDARG00000077722/ENSDARG00000093931/ENSDARG00000004246/ENSDARG00000031809/ENSDARG00000079486/ENSDARG00000006921/ENSDARG00000014259/ENSDARG00000032389/ENSDARG00000092362/ENSDARG00000042816/…	hsp70.3/hsp70.1/actc1c/mef2cb/lamb2/lamb1b/alpk2/mmp14a/meis1a/acta1a/actc1a/ppp2r3a/rflnb/slit2/rbm24b/fam20a/lrp5/eya1/tspan12/hsp70.2/mmp9/odc1/prickle1a/fgf6a/mef2ca/npnta/pthlha/atp2a2a/fras1/sp7/arl6ip1/tfap2c/sox9b/nr3c1/arhgef28a/si_ch211-241e1.3/gli1/tgif1/camk2g1/atp1a2a/mef2d/lama4/mybpc3/pard3ab/myl13/lum/ntn1a/myo5b/cmlc1/lamb1a/otog/irx1a/ponzr1/fgf24/nkd1/nid2a/ntn5/fgf4/smarca4a/l…	97
BP	GO:0007517	muscle organ development	1.65558349437833e-15	1.3906901352778e-12	ENSDARG00000006757/ENSDARG00000002084/ENSDARG00000009280/ENSDARG00000036371/ENSDARG00000058656/ENSDARG00000030110/ENSDARG00000056621/ENSDARG00000031809/ENSDARG00000014196/ENSDARG00000012944/ENSDARG00000078696/ENSDARG00000008487/ENSDARG00000029830/ENSDARG00000056322/ENSDARG00000055618/ENSDARG00000088590/ENSDARG00000022968/ENSDARG00000016153/ENSDARG00000018460/ENSDARG00000060415/ENSDARG00000010472/…	klhl41b/lamb2/smyd1a/acta1a/desma/myod1/ctcf/rbm24b/myl1/myhz2/synpo2lb/dmd/myf6/ldb3a/acta1b/pxna/fxr1/dag1/mbnl2/arhgef28a/atp1a2a/lama4/mybpc3/myl13/myo5b/postnb/lamb1a/runx1/lama2/gli2a/dysf/arrb2b/sox6/mybpc1/pygma/ambra1a/tln1/tmem182b/col6a2/marcksa/pygmb/hspg2/klf2b	43
BP	GO:0030036	actin cytoskeleton organization	9.55131726577488e-15	6.01732987743817e-12	ENSDARG00000040362/ENSDARG00000001431/ENSDARG00000018566/ENSDARG00000101777/ENSDARG00000090785/ENSDARG00000063682/ENSDARG00000006757/ENSDARG00000102490/ENSDARG00000009280/ENSDARG00000056639/ENSDARG00000032630/ENSDARG00000058656/ENSDARG00000055223/ENSDARG00000075608/ENSDARG00000099974/ENSDARG00000062799/ENSDARG00000034240/ENSDARG00000077722/ENSDARG00000087402/ENSDARG00000093931/ENSDARG00000077157/…	ehd2b/actn3b/flnca/pdlim5a/diaph3/fhod3a/klhl41b/asb2b/smyd1a/carmil2/neb/desma/ablim2/mical2a/ldb3b/baiap2a/capza1a/ppp2r3a/tpm1/rflnb/synpo2b/tnnt3b/cdc42/FP325130.1/add3a/shroom2a/synpo2lb/smyhc2/CABZ01078594.1/dmd/enah/ldb3a/cfl2/capzb/cdc42ep1a/svilc/cbfb/mef2ca/lcp1/actn3a/kank1b/tagln2/mef2aa/EPB41L2/diaph2/wipf1a/zgc_165653/waslb/daam2/mef2d/obscnb/pard3ab/myo5b/CABZ01044731.2/cmlc1/coro6…	98
BP	GO:0030029	actin filament-based process	3.611331103569e-14	1.82011087619878e-11	ENSDARG00000040362/ENSDARG00000001431/ENSDARG00000018566/ENSDARG00000101777/ENSDARG00000090785/ENSDARG00000063682/ENSDARG00000006757/ENSDARG00000102490/ENSDARG00000009280/ENSDARG00000056639/ENSDARG00000032630/ENSDARG00000058656/ENSDARG00000055223/ENSDARG00000075608/ENSDARG00000099974/ENSDARG00000062799/ENSDARG00000034240/ENSDARG00000077722/ENSDARG00000087402/ENSDARG00000093931/ENSDARG00000077157/…	ehd2b/actn3b/flnca/pdlim5a/diaph3/fhod3a/klhl41b/asb2b/smyd1a/carmil2/neb/desma/ablim2/mical2a/ldb3b/baiap2a/capza1a/ppp2r3a/tpm1/rflnb/synpo2b/tnnt3b/cdc42/FP325130.1/add3a/shroom2a/synpo2lb/smyhc2/CABZ01078594.1/dmd/enah/ldb3a/cfl2/capzb/cdc42ep1a/svilc/cbfb/mef2ca/lcp1/actn3a/kank1b/tagln2/mef2aa/EPB41L2/diaph2/wipf1a/zgc_165653/waslb/daam2/mef2d/obscnb/pard3ab/myo5b/CABZ01044731.2/cmlc1/coro6…	99
BP	GO:0014706	striated muscle tissue development	2.46604428908788e-11	9.01917991776079e-09	ENSDARG00000063682/ENSDARG00000006757/ENSDARG00000102490/ENSDARG00000009418/ENSDARG00000009280/ENSDARG00000079637/ENSDARG00000032630/ENSDARG00000036371/ENSDARG00000058656/ENSDARG00000056621/ENSDARG00000031809/ENSDARG00000014196/ENSDARG00000012944/ENSDARG00000078696/ENSDARG00000008487/ENSDARG00000056322/ENSDARG00000055618/ENSDARG00000088590/ENSDARG00000029764/ENSDARG00000022968/ENSDARG00000016153/…	fhod3a/klhl41b/asb2b/mef2cb/smyd1a/alpk2/neb/acta1a/desma/ctcf/rbm24b/myl1/myhz2/synpo2lb/dmd/ldb3a/acta1b/pxna/mef2ca/fxr1/dag1/atp1a2a/mybpc3/myl13/myo5b/cmlc1/runx1/smarca4a/ndrg4/sox6/mybpc1/pygma/eya2/ambra1a/tln1/marcksa/pygmb/hspg2/klf2b	39
BP	GO:0060537	muscle tissue development	2.62642747015555e-11	9.01917991776079e-09	ENSDARG00000021265/ENSDARG00000063682/ENSDARG00000006757/ENSDARG00000102490/ENSDARG00000009418/ENSDARG00000009280/ENSDARG00000079637/ENSDARG00000032630/ENSDARG00000036371/ENSDARG00000058656/ENSDARG00000056621/ENSDARG00000031809/ENSDARG00000014196/ENSDARG00000012944/ENSDARG00000078696/ENSDARG00000008487/ENSDARG00000056322/ENSDARG00000055618/ENSDARG00000088590/ENSDARG00000029764/ENSDARG00000022968/…	mybpc2b/fhod3a/klhl41b/asb2b/mef2cb/smyd1a/alpk2/neb/acta1a/desma/ctcf/rbm24b/myl1/myhz2/synpo2lb/dmd/ldb3a/acta1b/pxna/mef2ca/fxr1/dag1/atp1a2a/mybpc3/myl13/myo5b/cmlc1/runx1/smarca4a/ndrg4/sox6/mybpc1/pygma/eya2/ambra1a/tln1/marcksa/pygmb/hspg2/klf2b	40
BP	GO:0030198	extracellular matrix organization	2.86323171992406e-11	9.01917991776079e-09	ENSDARG00000002084/ENSDARG00000045524/ENSDARG00000002235/ENSDARG00000035682/ENSDARG00000042816/ENSDARG00000009014/ENSDARG00000054619/ENSDARG00000075930/ENSDARG00000100307/ENSDARG00000095901/ENSDARG00000071586/ENSDARG00000074646/ENSDARG00000087087/ENSDARG00000020785/ENSDARG00000045580/ENSDARG00000062156/ENSDARG00000104267/ENSDARG00000101209/ENSDARG00000025089/ENSDARG00000058252/ENSDARG00000087646/…	lamb2/lamb1b/mmp14a/FP102018.1/mmp9/col11a1b/fras1/adamts2/adamts5/col18a1b/tgfbi/adamts16/col28a1b/lama4/lum/abi3bpa/postnb/lamb1a/loxl4/adamts15b/runx1/sulf1/paplnb/si_dkey-163f14.6/postna/hmcn1/col1a2/col5a1/si_dkey-202e22.2/CABZ01080042.1/ADAMTS7/col5a2b/anln/dpt/ndnf/fbln1/CABZ01029422.1/adamts10/si_dkey-234i14.3/mmp2/adamtsl3/itga5/MFAP4	43
BP	GO:0042692	muscle cell differentiation	4.49526311185374e-11	1.25867367131905e-08	ENSDARG00000001431/ENSDARG00000063682/ENSDARG00000006757/ENSDARG00000102490/ENSDARG00000009418/ENSDARG00000009280/ENSDARG00000079637/ENSDARG00000032630/ENSDARG00000036371/ENSDARG00000058656/ENSDARG00000077722/ENSDARG00000031809/ENSDARG00000068457/ENSDARG00000012944/ENSDARG00000103969/ENSDARG00000008487/ENSDARG00000100252/ENSDARG00000055618/ENSDARG00000040917/ENSDARG00000029764/ENSDARG00000013755/…	actn3b/fhod3a/klhl41b/asb2b/mef2cb/smyd1a/alpk2/neb/acta1a/desma/ppp2r3a/rbm24b/tnnt3b/myhz2/smyhc2/dmd/capzb/acta1b/cbfb/mef2ca/actn3a/dag1/mef2aa/zgc_165653/gli1/myofl/mef2d/obscnb/cmlc1/tmod4/gli2a/igf2a/dysf/cav3/prdm1a/sox6/mybpc1/pygma/ambra1a/tln1/pygmb/WDR1/mrtfbb	43
BP	GO:0043062	extracellular structure organization	6.99258211007964e-11	1.76213069174007e-08	ENSDARG00000002084/ENSDARG00000045524/ENSDARG00000002235/ENSDARG00000035682/ENSDARG00000042816/ENSDARG00000009014/ENSDARG00000054619/ENSDARG00000075930/ENSDARG00000100307/ENSDARG00000095901/ENSDARG00000071586/ENSDARG00000074646/ENSDARG00000087087/ENSDARG00000020785/ENSDARG00000045580/ENSDARG00000062156/ENSDARG00000104267/ENSDARG00000101209/ENSDARG00000025089/ENSDARG00000058252/ENSDARG00000087646/…	lamb2/lamb1b/mmp14a/FP102018.1/mmp9/col11a1b/fras1/adamts2/adamts5/col18a1b/tgfbi/adamts16/col28a1b/lama4/lum/abi3bpa/postnb/lamb1a/loxl4/adamts15b/runx1/sulf1/paplnb/si_dkey-163f14.6/postna/hmcn1/col1a2/col5a1/si_dkey-202e22.2/CABZ01080042.1/ADAMTS7/col5a2b/anln/dpt/ndnf/fbln1/CABZ01029422.1/adamts10/si_dkey-234i14.3/mmp2/adamtsl3/itga5/MFAP4	43
BP	GO:0055001	muscle cell development	3.20497079345144e-10	7.34229672681603e-08	ENSDARG00000001431/ENSDARG00000063682/ENSDARG00000006757/ENSDARG00000102490/ENSDARG00000009418/ENSDARG00000009280/ENSDARG00000079637/ENSDARG00000032630/ENSDARG00000036371/ENSDARG00000058656/ENSDARG00000077722/ENSDARG00000068457/ENSDARG00000012944/ENSDARG00000103969/ENSDARG00000008487/ENSDARG00000100252/ENSDARG00000055618/ENSDARG00000040917/ENSDARG00000029764/ENSDARG00000013755/ENSDARG00000016153/…	actn3b/fhod3a/klhl41b/asb2b/mef2cb/smyd1a/alpk2/neb/acta1a/desma/ppp2r3a/tnnt3b/myhz2/smyhc2/dmd/capzb/acta1b/cbfb/mef2ca/actn3a/dag1/mef2aa/zgc_165653/mef2d/obscnb/cmlc1/tmod4/gli2a/dysf/cav3/mybpc1/pygma/ambra1a/tln1/pygmb/WDR1	36
BP	GO:0097435	supramolecular fiber organization	5.88604691718121e-10	1.23606985260805e-07	ENSDARG00000090785/ENSDARG00000063682/ENSDARG00000006757/ENSDARG00000102490/ENSDARG00000009280/ENSDARG00000056639/ENSDARG00000032630/ENSDARG00000058656/ENSDARG00000075608/ENSDARG00000062799/ENSDARG00000034240/ENSDARG00000077722/ENSDARG00000087402/ENSDARG00000093931/ENSDARG00000077157/ENSDARG00000068457/ENSDARG00000040874/ENSDARG00000076416/ENSDARG00000078696/ENSDARG00000042816/ENSDARG00000103969/…	diaph3/fhod3a/klhl41b/asb2b/smyd1a/carmil2/neb/desma/mical2a/baiap2a/capza1a/ppp2r3a/tpm1/rflnb/synpo2b/tnnt3b/add3a/shroom2a/synpo2lb/mmp9/smyhc2/sdc2/dmd/enah/cfl2/capzb/cdc42ep1a/svilc/cbfb/mef2ca/lcp1/kank1b/mef2aa/diaph2/wipf1a/waslb/mef2d/obscnb/lum/myo5b/CABZ01044731.2/cmlc1/coro6/xirp2b/loxl4/ckap5/agfg1a/ctnna1/tmod4/col5a1/svild/twf2a/nck2a/twf1a/add1/cav3/bcar1/si_ch211-242b18.1/CORO7/…	79
BP	GO:0048592	eye morphogenesis	9.90215961791549e-10	1.91949555670362e-07	ENSDARG00000021924/ENSDARG00000029688/ENSDARG00000002235/ENSDARG00000032389/ENSDARG00000092362/ENSDARG00000007377/ENSDARG00000054578/ENSDARG00000010583/ENSDARG00000045580/ENSDARG00000105112/ENSDARG00000101209/ENSDARG00000101831/ENSDARG00000037677/ENSDARG00000020053/ENSDARG00000075707/ENSDARG00000077226/ENSDARG00000057074/ENSDARG00000003684/ENSDARG00000079027/ENSDARG00000098834/ENSDARG00000017798/…	hsp70.3/hsp70.1/mmp14a/tspan12/hsp70.2/odc1/arl6ip1/pard3ab/lum/ntn1a/lamb1a/irx1a/fgf24/nkd1/nid2a/smarca4a/rpgrb/obsl1a/chsy1/sox4b/bcor/stat3/ptk2ab/crx/tln1/obsl1b/atxn7/pax6b/marcksa/sfrp5/gmds/plxnd1/itga5/lmx1ba	34
BP	GO:0060538	skeletal muscle organ development	1.13228572464203e-09	2.03811430435565e-07	ENSDARG00000006757/ENSDARG00000002084/ENSDARG00000009280/ENSDARG00000036371/ENSDARG00000058656/ENSDARG00000056621/ENSDARG00000031809/ENSDARG00000014196/ENSDARG00000012944/ENSDARG00000078696/ENSDARG00000008487/ENSDARG00000056322/ENSDARG00000055618/ENSDARG00000088590/ENSDARG00000022968/ENSDARG00000016153/ENSDARG00000010472/ENSDARG00000020785/ENSDARG00000104267/ENSDARG00000099390/ENSDARG00000015536/…	klhl41b/lamb2/smyd1a/acta1a/desma/ctcf/rbm24b/myl1/myhz2/synpo2lb/dmd/ldb3a/acta1b/pxna/fxr1/dag1/atp1a2a/lama4/postnb/lama2/sox6/mybpc1/pygma/ambra1a/tln1/marcksa/pygmb/hspg2	28
BP	GO:0090596	sensory organ morphogenesis	1.79417101417841e-09	3.01420730381973e-07	ENSDARG00000021924/ENSDARG00000029688/ENSDARG00000002235/ENSDARG00000006921/ENSDARG00000014259/ENSDARG00000032389/ENSDARG00000092362/ENSDARG00000007377/ENSDARG00000054578/ENSDARG00000040606/ENSDARG00000043923/ENSDARG00000010583/ENSDARG00000045580/ENSDARG00000105112/ENSDARG00000101209/ENSDARG00000068460/ENSDARG00000101831/ENSDARG00000037677/ENSDARG00000020053/ENSDARG00000075707/ENSDARG00000077226/…	hsp70.3/hsp70.1/mmp14a/lrp5/eya1/tspan12/hsp70.2/odc1/arl6ip1/tfap2c/sox9b/pard3ab/lum/ntn1a/lamb1a/otog/irx1a/fgf24/nkd1/nid2a/smarca4a/rpgrb/obsl1a/chsy1/igfbp3/sox4b/bcor/stat3/ptk2ab/crx/tln1/obsl1b/atxn7/pax6b/marcksa/sfrp5/gmds/plxnd1/itga5/lmx1ba	40
BP	GO:0035239	tube morphogenesis	1.80522781391758e-08	2.84323380692018e-06	ENSDARG00000103554/ENSDARG00000009418/ENSDARG00000002937/ENSDARG00000077722/ENSDARG00000031809/ENSDARG00000044573/ENSDARG00000014259/ENSDARG00000032389/ENSDARG00000002731/ENSDARG00000054968/ENSDARG00000040649/ENSDARG00000103775/ENSDARG00000029439/ENSDARG00000000568/ENSDARG00000040606/ENSDARG00000043923/ENSDARG00000034293/ENSDARG00000013847/ENSDARG00000052139/ENSDARG00000071395/ENSDARG00000010472/…	notch1a/mef2cb/meis1a/ppp2r3a/rbm24b/cdc42/eya1/tspan12/sdc2/cd40/prickle1a/thbs1a/atp2a2a/ell/tfap2c/sox9b/hif1ab/egfra/notch3/camk2g1/atp1a2a/ralbb/vegfd/lama4/pard3ab/thbs2a/ntn1a/myo5b/sox18/ptk2bb/ponzr1/sulf1/nrp2b/jcada/tnfrsf19/hapln1b/neo1a/smarca4a/gli2a/rasip1/igf2a/furina/serpinf1/ndrg4/fabp3/amot/chsy1/tgfbr3/pard6a/igfbp3/egfl6/itga2b/adgrb1a/ptk2ab/lpar2b/plxnb2a/dvl1a/hspg2/sfrp5/…	63
BP	GO:0055002	striated muscle cell development	3.04815862049708e-08	4.51844689626627e-06	ENSDARG00000063682/ENSDARG00000006757/ENSDARG00000102490/ENSDARG00000009418/ENSDARG00000009280/ENSDARG00000079637/ENSDARG00000032630/ENSDARG00000036371/ENSDARG00000058656/ENSDARG00000077722/ENSDARG00000068457/ENSDARG00000012944/ENSDARG00000103969/ENSDARG00000008487/ENSDARG00000055618/ENSDARG00000040917/ENSDARG00000029764/ENSDARG00000016153/ENSDARG00000031756/ENSDARG00000040237/ENSDARG00000022101/…	fhod3a/klhl41b/asb2b/mef2cb/smyd1a/alpk2/neb/acta1a/desma/ppp2r3a/tnnt3b/myhz2/smyhc2/dmd/acta1b/cbfb/mef2ca/dag1/mef2aa/mef2d/obscnb/cmlc1/tmod4/gli2a/cav3/mybpc1/pygma/ambra1a/tln1/pygmb/WDR1	31
BP	GO:0051146	striated muscle cell differentiation	3.35206993031814e-08	4.6928979024454e-06	ENSDARG00000063682/ENSDARG00000006757/ENSDARG00000102490/ENSDARG00000009418/ENSDARG00000009280/ENSDARG00000079637/ENSDARG00000032630/ENSDARG00000036371/ENSDARG00000058656/ENSDARG00000077722/ENSDARG00000031809/ENSDARG00000068457/ENSDARG00000012944/ENSDARG00000103969/ENSDARG00000008487/ENSDARG00000055618/ENSDARG00000040917/ENSDARG00000029764/ENSDARG00000016153/ENSDARG00000031756/ENSDARG00000017128/…	fhod3a/klhl41b/asb2b/mef2cb/smyd1a/alpk2/neb/acta1a/desma/ppp2r3a/rbm24b/tnnt3b/myhz2/smyhc2/dmd/acta1b/cbfb/mef2ca/dag1/mef2aa/myofl/mef2d/obscnb/cmlc1/tmod4/gli2a/cav3/prdm1a/mybpc1/pygma/ambra1a/tln1/pygmb/WDR1	34
BP	GO:0048593	camera-type eye morphogenesis	3.72935151568529e-08	4.94629779975102e-06	ENSDARG00000021924/ENSDARG00000029688/ENSDARG00000002235/ENSDARG00000032389/ENSDARG00000092362/ENSDARG00000054578/ENSDARG00000045580/ENSDARG00000105112/ENSDARG00000101831/ENSDARG00000037677/ENSDARG00000075707/ENSDARG00000077226/ENSDARG00000057074/ENSDARG00000003684/ENSDARG00000079027/ENSDARG00000098834/ENSDARG00000017798/ENSDARG00000022712/ENSDARG00000004672/ENSDARG00000100729/ENSDARG00000077388/…	hsp70.3/hsp70.1/mmp14a/tspan12/hsp70.2/arl6ip1/lum/ntn1a/irx1a/fgf24/nid2a/smarca4a/rpgrb/obsl1a/chsy1/sox4b/bcor/stat3/ptk2ab/tln1/obsl1b/atxn7/pax6b/marcksa/sfrp5/gmds/itga5/lmx1ba	28
BP	GO:0007519	skeletal muscle tissue development	5.93191447516672e-08	7.47421223871007e-06	ENSDARG00000006757/ENSDARG00000009280/ENSDARG00000036371/ENSDARG00000058656/ENSDARG00000056621/ENSDARG00000031809/ENSDARG00000014196/ENSDARG00000012944/ENSDARG00000078696/ENSDARG00000008487/ENSDARG00000056322/ENSDARG00000055618/ENSDARG00000088590/ENSDARG00000022968/ENSDARG00000016153/ENSDARG00000010472/ENSDARG00000015536/ENSDARG00000045560/ENSDARG00000055518/ENSDARG00000008322/ENSDARG00000100729/…	klhl41b/smyd1a/acta1a/desma/ctcf/rbm24b/myl1/myhz2/synpo2lb/dmd/ldb3a/acta1b/pxna/fxr1/dag1/atp1a2a/sox6/mybpc1/pygma/ambra1a/tln1/marcksa/pygmb/hspg2	24
BP	GO:0048568	embryonic organ development	1.04890692639164e-07	1.25868831166996e-05	ENSDARG00000030494/ENSDARG00000009418/ENSDARG00000059362/ENSDARG00000002235/ENSDARG00000077722/ENSDARG00000031809/ENSDARG00000006921/ENSDARG00000039576/ENSDARG00000014259/ENSDARG00000040649/ENSDARG00000055618/ENSDARG00000031737/ENSDARG00000029439/ENSDARG00000054619/ENSDARG00000063649/ENSDARG00000040606/ENSDARG00000043923/ENSDARG00000025032/ENSDARG00000071395/ENSDARG00000010472/ENSDARG00000020785/…	hjv/mef2cb/cavin1b/mmp14a/ppp2r3a/rbm24b/lrp5/fstl1b/eya1/prickle1a/acta1b/pthlha/atp2a2a/fras1/tead3b/tfap2c/sox9b/nr3c1/camk2g1/atp1a2a/lama4/ptgs2a/pard3ab/lum/ntn1a/lamb1a/otog/irx1a/ponzr1/runx1/fgf24/nid2a/smarca4a/gli2a/igf2a/furina/cav3/pbx1a/ndrg4/fabp3/chsy1/igfbp3/sox4b/prdm1a/egfl6/cdh7a/ece1/ndnf/ash2l/tln1/bcl9/sfrp5/smad3a/plxnd1/itga5/sptb/lmx1ba	57
BP	GO:0009792	embryo development ending in birth or egg hatching	1.3015022739028e-07	1.42599379575437e-05	ENSDARG00000070214/ENSDARG00000002235/ENSDARG00000031809/ENSDARG00000006921/ENSDARG00000012944/ENSDARG00000056322/ENSDARG00000088590/ENSDARG00000094973/ENSDARG00000031737/ENSDARG00000100371/ENSDARG00000022968/ENSDARG00000054619/ENSDARG00000031756/ENSDARG00000018460/ENSDARG00000011201/ENSDARG00000040606/ENSDARG00000016302/ENSDARG00000025032/ENSDARG00000052139/ENSDARG00000058451/ENSDARG00000101244/…	slc41a1/mmp14a/rbm24b/lrp5/myhz2/ldb3a/pxna/wnt16/pthlha/eef2b/fxr1/fras1/mef2aa/mbnl2/rplp2l/tfap2c/upf1/nr3c1/notch3/rpl6/gli1/snw1/ntn1a/ponzr1/sulf1/aldoaa/ca8/nkd1/neo1a/smarca4a/rps3/gli2a/igf2a/furina/fabp3/pard6a/igfbp3/prdm1a/myhz1.1/bcor/ece1/ndnf/ptk2ab/myb/ambra1a/tln1/atxn7/bcl9/dvl1a/rps19/itga5/lmx1ba/vaspb	53
BP	GO:0043009	chordate embryonic development	1.3015022739028e-07	1.42599379575437e-05	ENSDARG00000070214/ENSDARG00000002235/ENSDARG00000031809/ENSDARG00000006921/ENSDARG00000012944/ENSDARG00000056322/ENSDARG00000088590/ENSDARG00000094973/ENSDARG00000031737/ENSDARG00000100371/ENSDARG00000022968/ENSDARG00000054619/ENSDARG00000031756/ENSDARG00000018460/ENSDARG00000011201/ENSDARG00000040606/ENSDARG00000016302/ENSDARG00000025032/ENSDARG00000052139/ENSDARG00000058451/ENSDARG00000101244/…	slc41a1/mmp14a/rbm24b/lrp5/myhz2/ldb3a/pxna/wnt16/pthlha/eef2b/fxr1/fras1/mef2aa/mbnl2/rplp2l/tfap2c/upf1/nr3c1/notch3/rpl6/gli1/snw1/ntn1a/ponzr1/sulf1/aldoaa/ca8/nkd1/neo1a/smarca4a/rps3/gli2a/igf2a/furina/fabp3/pard6a/igfbp3/prdm1a/myhz1.1/bcor/ece1/ndnf/ptk2ab/myb/ambra1a/tln1/atxn7/bcl9/dvl1a/rps19/itga5/lmx1ba/vaspb	53
BP	GO:0007015	actin filament organization	1.47075427996892e-07	1.54429199396736e-05	ENSDARG00000090785/ENSDARG00000063682/ENSDARG00000009280/ENSDARG00000056639/ENSDARG00000032630/ENSDARG00000075608/ENSDARG00000062799/ENSDARG00000034240/ENSDARG00000087402/ENSDARG00000093931/ENSDARG00000077157/ENSDARG00000040874/ENSDARG00000076416/ENSDARG00000078696/ENSDARG00000008487/ENSDARG00000032049/ENSDARG00000014106/ENSDARG00000100252/ENSDARG00000079549/ENSDARG00000017036/ENSDARG00000023188/…	diaph3/fhod3a/smyd1a/carmil2/neb/mical2a/baiap2a/capza1a/tpm1/rflnb/synpo2b/add3a/shroom2a/synpo2lb/dmd/enah/cfl2/capzb/cdc42ep1a/svilc/lcp1/kank1b/diaph2/wipf1a/waslb/myo5b/CABZ01044731.2/coro6/xirp2b/ctnna1/tmod4/svild/twf2a/nck2a/twf1a/add1/bcar1/CORO7/rflna/si_dkey-40c11.2/cyfip1/kptn/dpysl3/wasf2/dbnla/marcksa/kank3/gna12a/WDR1/ctnna2/sptb/cdc42ep3/vaspb	53
BP	GO:0035295	tube development	2.77528923695164e-07	2.79749155084725e-05	ENSDARG00000103554/ENSDARG00000009418/ENSDARG00000002937/ENSDARG00000077722/ENSDARG00000031809/ENSDARG00000044573/ENSDARG00000014259/ENSDARG00000032389/ENSDARG00000002731/ENSDARG00000054968/ENSDARG00000040649/ENSDARG00000103775/ENSDARG00000055618/ENSDARG00000029439/ENSDARG00000015506/ENSDARG00000000568/ENSDARG00000040606/ENSDARG00000043923/ENSDARG00000034293/ENSDARG00000013847/ENSDARG00000052139/…	notch1a/mef2cb/meis1a/ppp2r3a/rbm24b/cdc42/eya1/tspan12/sdc2/cd40/prickle1a/thbs1a/acta1b/atp2a2a/pibf1/ell/tfap2c/sox9b/hif1ab/egfra/notch3/gli1/camk2g1/atp1a2a/ralbb/vegfd/lama4/pard3ab/thbs2a/ntn1a/myo5b/sox18/ptk2bb/ponzr1/sulf1/nrp2b/fgf24/jcada/tnfrsf19/hapln1b/neo1a/smarca4a/cnot3a/gli2a/rasip1/igf2a/furina/pink1/serpinf1/ndrg4/fabp3/amot/chsy1/tgfbr3/pard6a/igfbp3/egfl6/bcor/itga2b/adgrb1…	71
BP	GO:0007507	heart development	3.25652440337278e-07	3.15632365249977e-05	ENSDARG00000101777/ENSDARG00000063682/ENSDARG00000079111/ENSDARG00000102490/ENSDARG00000009418/ENSDARG00000079637/ENSDARG00000032630/ENSDARG00000076126/ENSDARG00000099974/ENSDARG00000077722/ENSDARG00000004246/ENSDARG00000031809/ENSDARG00000078696/ENSDARG00000103969/ENSDARG00000114870/ENSDARG00000002731/ENSDARG00000040649/ENSDARG00000056322/ENSDARG00000055618/ENSDARG00000029764/ENSDARG00000018721/…	pdlim5a/fhod3a/actc1c/asb2b/mef2cb/alpk2/neb/actc1a/ldb3b/ppp2r3a/slit2/rbm24b/synpo2lb/smyhc2/CABZ01078594.1/sdc2/prickle1a/ldb3a/acta1b/mef2ca/npnta/atp2a2a/jupa/fxr1/mef2aa/mbnl2/pabpc1a/mef2b/sox9b/camk2g1/atp1a2a/mef2d/mybpc3/myl13/ntn1a/myo5b/cmlc1/si_dkey-101k6.5/runx1/fgf24/piezo1/smarca4a/furina/ndrg4/fabp3/chsy1/pdlim5b/rock2b/lpar3/klhl24a/tln1/atg7/bcl9/pdlim4/pdlim3a/klf2b/gna12a	57
BP	GO:0048598	embryonic morphogenesis	3.97381752465026e-07	3.68590441924284e-05	ENSDARG00000101076/ENSDARG00000009418/ENSDARG00000002235/ENSDARG00000077722/ENSDARG00000031809/ENSDARG00000056995/ENSDARG00000006921/ENSDARG00000044573/ENSDARG00000014259/ENSDARG00000002731/ENSDARG00000040649/ENSDARG00000013150/ENSDARG00000031737/ENSDARG00000029439/ENSDARG00000054619/ENSDARG00000070187/ENSDARG00000040606/ENSDARG00000076060/ENSDARG00000043923/ENSDARG00000025032/ENSDARG00000101244/…	irx3a/mef2cb/mmp14a/ppp2r3a/rbm24b/snai1a/lrp5/cdc42/eya1/sdc2/prickle1a/dhx16/pthlha/atp2a2a/fras1/dyrk1b/tfap2c/diaph2/sox9b/nr3c1/gli1/lbr/camk2g1/atp1a2a/lpp/pard3ab/lum/ntn1a/lamb1a/otog/irx1a/ponzr1/ybx1/col12a1a/fgf24/nid2a/neo1a/smarca4a/ptprea/gli2a/furina/ndrg4/fabp3/chsy1/mapkap1/pard6a/igfbp3/sox4b/prdm1a/rock2b/ece1/ndnf/stat3/ptk2ab/tln1/bcl9/map2k4b/dvl1a/sfrp5/ptges/klf2b/plxnd1/i…	66
BP	GO:0010927	cellular component assembly involved in morphogenesis	4.09544935471427e-07	3.68590441924284e-05	ENSDARG00000063682/ENSDARG00000006757/ENSDARG00000102490/ENSDARG00000009280/ENSDARG00000032630/ENSDARG00000058656/ENSDARG00000077722/ENSDARG00000068457/ENSDARG00000103969/ENSDARG00000008487/ENSDARG00000040917/ENSDARG00000029764/ENSDARG00000031756/ENSDARG00000040237/ENSDARG00000022101/ENSDARG00000032976/ENSDARG00000030020/ENSDARG00000020890/ENSDARG00000024141/ENSDARG00000038432/ENSDARG00000100729/…	fhod3a/klhl41b/asb2b/smyd1a/neb/desma/ppp2r3a/tnnt3b/smyhc2/dmd/cbfb/mef2ca/mef2aa/mef2d/obscnb/cmlc1/agfg1a/tmod4/cav3/actr10/tln1/WDR1	22
BP	GO:0048729	tissue morphogenesis	1.10347746596445e-06	9.58883866976003e-05	ENSDARG00000079111/ENSDARG00000009418/ENSDARG00000002235/ENSDARG00000036371/ENSDARG00000076126/ENSDARG00000077722/ENSDARG00000004246/ENSDARG00000031809/ENSDARG00000014259/ENSDARG00000002731/ENSDARG00000040649/ENSDARG00000029764/ENSDARG00000029439/ENSDARG00000016153/ENSDARG00000040606/ENSDARG00000076060/ENSDARG00000043923/ENSDARG00000060415/ENSDARG00000013847/ENSDARG00000101244/ENSDARG00000071395/…	actc1c/mef2cb/mmp14a/acta1a/actc1a/ppp2r3a/slit2/rbm24b/eya1/sdc2/prickle1a/mef2ca/atp2a2a/dag1/tfap2c/diaph2/sox9b/arhgef28a/egfra/gli1/camk2g1/atp1a2a/lpp/mybpc3/pard3ab/myl13/ntn1a/myo5b/ponzr1/sp5a/dcn/nid2a/neo1a/smarca4a/ptprea/gli2a/furina/ndrg4/fabp3/chsy1/pard6a/igfbp3/sox4b/stat3/intu/tln1/ctnnb2/map2k4b/dvl1a/sfrp5/klf2b/plxnd1/gna12a/lmx1ba/vaspb	55
BP	GO:0051094	positive regulation of developmental process	1.81330653793443e-06	0.000152317749186492	ENSDARG00000012499/ENSDARG00000014976/ENSDARG00000031809/ENSDARG00000044573/ENSDARG00000059233/ENSDARG00000087780/ENSDARG00000054968/ENSDARG00000045748/ENSDARG00000043923/ENSDARG00000076962/ENSDARG00000056624/ENSDARG00000015240/ENSDARG00000087646/ENSDARG00000040261/ENSDARG00000002377/ENSDARG00000089871/ENSDARG00000059866/ENSDARG00000103962/ENSDARG00000001929/ENSDARG00000069048/ENSDARG00000061544/…	per1b/lims2/rbm24b/cdc42/runx2b/tiam2a/cd40/stab2/sox9b/gdpd5b/vegfd/cdkl5/runx1/runx2a/mief2/jcada/cactin/add1/pink1/serpinf1/ano6/si_dkey-40c11.2/prdm1a/egfl6/sox6/stat3/nr2c2/plxnb2a/lpar3/alk/ambra1a/dbnla/rnf10/tmem119a/metrnlb/plxnd1	36
BP	GO:0007229	integrin-mediated signaling pathway	2.62891707692765e-06	0.00020157906230638	ENSDARG00000014976/ENSDARG00000071863/ENSDARG00000044573/ENSDARG00000109859/ENSDARG00000007950/ENSDARG00000104484/ENSDARG00000002956/ENSDARG00000032435/ENSDARG00000020242/ENSDARG00000018687/ENSDARG00000109929/ENSDARG00000040985/ENSDARG00000086874/ENSDARG00000075733/ENSDARG00000006353/ENSDARG00000002507/ENSDARG00000007169	lims2/itgb1a/cdc42/CABZ01072242.1/itga11b/itgb1b/si_dkey-32n7.4/itga9/fermt2/itga2b/ITGB1/itgbl1/si_ch211-232i5.3/zyx/itga5/itga10/itgb1bp1	17
BP	GO:0009145	purine nucleoside triphosphate biosynthetic process	2.71971750730831e-06	0.00020157906230638	ENSDARG00000070083/ENSDARG00000099420/ENSDARG00000088390/ENSDARG00000099730/ENSDARG00000010149/ENSDARG00000054191/ENSDARG00000012801/ENSDARG00000068940/ENSDARG00000028000/ENSDARG00000011665/ENSDARG00000039914/ENSDARG00000014179/ENSDARG00000100990/ENSDARG00000011553/ENSDARG00000099860/ENSDARG00000103826/ENSDARG00000039007/ENSDARG00000019404/ENSDARG00000070598/ENSDARG00000040988	atp5f1b/nme2b.2/nme4/pkma/atp5fa1/pgk1/pfkpb/atp5meb/pfkpa/aldoaa/gapdhs/pfkma/nme3/atp5pb/pkmb/gpib/eno3/atp5f1d/eno4/tpi1b	20
BP	GO:0009206	purine ribonucleoside triphosphate biosynthetic process	2.71971750730831e-06	0.00020157906230638	ENSDARG00000070083/ENSDARG00000099420/ENSDARG00000088390/ENSDARG00000099730/ENSDARG00000010149/ENSDARG00000054191/ENSDARG00000012801/ENSDARG00000068940/ENSDARG00000028000/ENSDARG00000011665/ENSDARG00000039914/ENSDARG00000014179/ENSDARG00000100990/ENSDARG00000011553/ENSDARG00000099860/ENSDARG00000103826/ENSDARG00000039007/ENSDARG00000019404/ENSDARG00000070598/ENSDARG00000040988	atp5f1b/nme2b.2/nme4/pkma/atp5fa1/pgk1/pfkpb/atp5meb/pfkpa/aldoaa/gapdhs/pfkma/nme3/atp5pb/pkmb/gpib/eno3/atp5f1d/eno4/tpi1b	20
BP	GO:0030239	myofibril assembly	2.71971750730831e-06	0.00020157906230638	ENSDARG00000063682/ENSDARG00000006757/ENSDARG00000102490/ENSDARG00000009280/ENSDARG00000032630/ENSDARG00000058656/ENSDARG00000077722/ENSDARG00000068457/ENSDARG00000103969/ENSDARG00000008487/ENSDARG00000040917/ENSDARG00000029764/ENSDARG00000031756/ENSDARG00000040237/ENSDARG00000022101/ENSDARG00000032976/ENSDARG00000020890/ENSDARG00000024141/ENSDARG00000100729/ENSDARG00000114022	fhod3a/klhl41b/asb2b/smyd1a/neb/desma/ppp2r3a/tnnt3b/smyhc2/dmd/cbfb/mef2ca/mef2aa/mef2d/obscnb/cmlc1/tmod4/cav3/tln1/WDR1	20
BP	GO:2000026	regulation of multicellular organismal development	2.85596178830913e-06	0.000205629248758258	ENSDARG00000017320/ENSDARG00000019457/ENSDARG00000012499/ENSDARG00000093931/ENSDARG00000004246/ENSDARG00000044573/ENSDARG00000032389/ENSDARG00000087780/ENSDARG00000054968/ENSDARG00000098764/ENSDARG00000103775/ENSDARG00000097827/ENSDARG00000045748/ENSDARG00000094973/ENSDARG00000031737/ENSDARG00000011533/ENSDARG00000070787/ENSDARG00000004060/ENSDARG00000043923/ENSDARG00000025032/ENSDARG00000034293/…	f11r.1/tfe3b/per1b/rflnb/slit2/cdc42/tspan12/tiam2a/cd40/musk/thbs1a/lrp1aa/stab2/wnt16/pthlha/sema6dl/jupa/bhlhe40/sox9b/nr3c1/hif1ab/notch3/si_ch211-241e1.3/pak2a/gdpd5b/gli1/daam2/vegfd/lama4/pard3ab/thbs2a/ntn1a/cdkl5/ptk2bb/tgfb3/runx1/cish/sulf1/col12a1a/fgf24/nkd1/jcada/cactin/gli2a/add1/serpinf1/rflna/ano6/si_dkey-40c11.2/prdm1a/egfl6/sox6/adgrb1a/dpysl3/stat3/nr2c2/myb/crx/plxnb2a/lpar3/…	72
BP	GO:0006091	generation of precursor metabolites and energy	3.18276736472816e-06	0.000222793715530971	ENSDARG00000013749/ENSDARG00000070083/ENSDARG00000033380/ENSDARG00000007294/ENSDARG00000016875/ENSDARG00000054588/ENSDARG00000068738/ENSDARG00000099730/ENSDARG00000102362/ENSDARG00000054191/ENSDARG00000012801/ENSDARG00000034270/ENSDARG00000038075/ENSDARG00000028000/ENSDARG00000011665/ENSDARG00000039914/ENSDARG00000014179/ENSDARG00000103811/ENSDARG00000022438/ENSDARG00000099860/ENSDARG00000036438/…	slc25a55b/atp5f1b/gyg2/aco2/gys1/cox6a2/cox5b2/pkma/slc25a12/pgk1/pfkpb/ogdha/cyc1/pfkpa/aldoaa/gapdhs/pfkma/agla/cox6a1/pkmb/ndufv1/sdha/cox4i1l/pygma/gpib/adh5/mdh2/eno3/pygmb/PPP1CA/aclyb/ppp1r3da/eno4/cox8a/tpi1b/cs	36
BP	GO:0001501	skeletal system development	3.46084263526031e-06	0.00022447545768129	ENSDARG00000002235/ENSDARG00000093931/ENSDARG00000031809/ENSDARG00000006921/ENSDARG00000059233/ENSDARG00000012944/ENSDARG00000042816/ENSDARG00000104467/ENSDARG00000029764/ENSDARG00000094973/ENSDARG00000031737/ENSDARG00000054619/ENSDARG00000019516/ENSDARG00000028071/ENSDARG00000043923/ENSDARG00000025032/ENSDARG00000019367/ENSDARG00000090444/ENSDARG00000087646/ENSDARG00000038428/ENSDARG00000012066/…	mmp14a/rflnb/rbm24b/lrp5/runx2b/myhz2/mmp9/bglapl/mef2ca/wnt16/pthlha/fras1/sp7/bmp1a/sox9b/nr3c1/tgfb3/ponzr1/runx1/sulf1/dcn/runx2a/col1a2/hapln1b/smarca4a/akt2/furina/chsy1/rflna/igfbp3/prdm1a/sox6/ece1/ndnf/anxa6/stat3/tln1/CABZ01029422.1/bcl9/marcksa/itga5	41
BP	GO:0009127	purine nucleoside monophosphate biosynthetic process	3.47402494030568e-06	0.00022447545768129	ENSDARG00000070083/ENSDARG00000033832/ENSDARG00000099730/ENSDARG00000010149/ENSDARG00000054191/ENSDARG00000012801/ENSDARG00000068940/ENSDARG00000028000/ENSDARG00000011665/ENSDARG00000039914/ENSDARG00000014179/ENSDARG00000006546/ENSDARG00000002071/ENSDARG00000011683/ENSDARG00000011553/ENSDARG00000099860/ENSDARG00000103826/ENSDARG00000099517/ENSDARG00000039007/ENSDARG00000019404/ENSDARG00000070598/…	atp5f1b/ampd1/pkma/atp5fa1/pgk1/pfkpb/atp5meb/pfkpa/aldoaa/gapdhs/pfkma/ak4/adss2/prtfdc1/atp5pb/pkmb/gpib/adss1/eno3/atp5f1d/eno4/tpi1b	22
BP	GO:0009168	purine ribonucleoside monophosphate biosynthetic process	3.47402494030568e-06	0.00022447545768129	ENSDARG00000070083/ENSDARG00000033832/ENSDARG00000099730/ENSDARG00000010149/ENSDARG00000054191/ENSDARG00000012801/ENSDARG00000068940/ENSDARG00000028000/ENSDARG00000011665/ENSDARG00000039914/ENSDARG00000014179/ENSDARG00000006546/ENSDARG00000002071/ENSDARG00000011683/ENSDARG00000011553/ENSDARG00000099860/ENSDARG00000103826/ENSDARG00000099517/ENSDARG00000039007/ENSDARG00000019404/ENSDARG00000070598/…	atp5f1b/ampd1/pkma/atp5fa1/pgk1/pfkpb/atp5meb/pfkpa/aldoaa/gapdhs/pfkma/ak4/adss2/prtfdc1/atp5pb/pkmb/gpib/adss1/eno3/atp5f1d/eno4/tpi1b	22
BP	GO:0048562	embryonic organ morphogenesis	3.6263132449567e-06	0.000228457734432272	ENSDARG00000009418/ENSDARG00000002235/ENSDARG00000077722/ENSDARG00000031809/ENSDARG00000006921/ENSDARG00000014259/ENSDARG00000040649/ENSDARG00000031737/ENSDARG00000029439/ENSDARG00000054619/ENSDARG00000040606/ENSDARG00000043923/ENSDARG00000025032/ENSDARG00000071395/ENSDARG00000010472/ENSDARG00000010583/ENSDARG00000045580/ENSDARG00000105112/ENSDARG00000101209/ENSDARG00000068460/ENSDARG00000101831/…	mef2cb/mmp14a/ppp2r3a/rbm24b/lrp5/eya1/prickle1a/pthlha/atp2a2a/fras1/tfap2c/sox9b/nr3c1/camk2g1/atp1a2a/pard3ab/lum/ntn1a/lamb1a/otog/irx1a/ponzr1/nid2a/smarca4a/gli2a/furina/ndrg4/fabp3/chsy1/igfbp3/sox4b/prdm1a/ece1/ndnf/tln1/bcl9/sfrp5/plxnd1/itga5/lmx1ba	40
BP	GO:0006165	nucleoside diphosphate phosphorylation	5.34114184873092e-06	0.000324094860975493	ENSDARG00000099420/ENSDARG00000088390/ENSDARG00000099730/ENSDARG00000054191/ENSDARG00000012801/ENSDARG00000028000/ENSDARG00000011665/ENSDARG00000039914/ENSDARG00000014179/ENSDARG00000006546/ENSDARG00000100990/ENSDARG00000099860/ENSDARG00000103826/ENSDARG00000039007/ENSDARG00000070598/ENSDARG00000040988	nme2b.2/nme4/pkma/pgk1/pfkpb/pfkpa/aldoaa/gapdhs/pfkma/ak4/nme3/pkmb/gpib/eno3/eno4/tpi1b	16
BP	GO:0009142	nucleoside triphosphate biosynthetic process	5.48125337364911e-06	0.000324094860975493	ENSDARG00000070083/ENSDARG00000099420/ENSDARG00000088390/ENSDARG00000099730/ENSDARG00000010149/ENSDARG00000054191/ENSDARG00000012801/ENSDARG00000068940/ENSDARG00000028000/ENSDARG00000011665/ENSDARG00000039914/ENSDARG00000014179/ENSDARG00000006546/ENSDARG00000100990/ENSDARG00000011553/ENSDARG00000099860/ENSDARG00000103826/ENSDARG00000039007/ENSDARG00000019404/ENSDARG00000070598/ENSDARG00000040988	atp5f1b/nme2b.2/nme4/pkma/atp5fa1/pgk1/pfkpb/atp5meb/pfkpa/aldoaa/gapdhs/pfkma/ak4/nme3/atp5pb/pkmb/gpib/eno3/atp5f1d/eno4/tpi1b	21
BP	GO:0009201	ribonucleoside triphosphate biosynthetic process	5.53019008807389e-06	0.000324094860975493	ENSDARG00000070083/ENSDARG00000099420/ENSDARG00000088390/ENSDARG00000099730/ENSDARG00000010149/ENSDARG00000054191/ENSDARG00000012801/ENSDARG00000068940/ENSDARG00000028000/ENSDARG00000011665/ENSDARG00000039914/ENSDARG00000014179/ENSDARG00000100990/ENSDARG00000011553/ENSDARG00000099860/ENSDARG00000103826/ENSDARG00000039007/ENSDARG00000019404/ENSDARG00000070598/ENSDARG00000040988	atp5f1b/nme2b.2/nme4/pkma/atp5fa1/pgk1/pfkpb/atp5meb/pfkpa/aldoaa/gapdhs/pfkma/nme3/atp5pb/pkmb/gpib/eno3/atp5f1d/eno4/tpi1b	20
BP	GO:0031032	actomyosin structure organization	6.83557758084784e-06	0.000391492170539467	ENSDARG00000063682/ENSDARG00000006757/ENSDARG00000102490/ENSDARG00000009280/ENSDARG00000032630/ENSDARG00000058656/ENSDARG00000077722/ENSDARG00000068457/ENSDARG00000103969/ENSDARG00000008487/ENSDARG00000040917/ENSDARG00000029764/ENSDARG00000031756/ENSDARG00000093374/ENSDARG00000040237/ENSDARG00000022101/ENSDARG00000032976/ENSDARG00000020890/ENSDARG00000076357/ENSDARG00000024141/ENSDARG00000060917/…	fhod3a/klhl41b/asb2b/smyd1a/neb/desma/ppp2r3a/tnnt3b/smyhc2/dmd/cbfb/mef2ca/mef2aa/EPB41L2/mef2d/obscnb/cmlc1/tmod4/CABZ01102039.1/cav3/anln/rock2b/limch1a/tln1/gna12a/WDR1	26
BP	GO:0046939	nucleotide phosphorylation	7.12711879203592e-06	0.000396220451526604	ENSDARG00000099420/ENSDARG00000088390/ENSDARG00000099730/ENSDARG00000054191/ENSDARG00000012801/ENSDARG00000028000/ENSDARG00000011665/ENSDARG00000039914/ENSDARG00000014179/ENSDARG00000006546/ENSDARG00000100990/ENSDARG00000099860/ENSDARG00000103826/ENSDARG00000039007/ENSDARG00000070598/ENSDARG00000040988	nme2b.2/nme4/pkma/pgk1/pfkpb/pfkpa/aldoaa/gapdhs/pfkma/ak4/nme3/pkmb/gpib/eno3/eno4/tpi1b	16
BP	GO:0003007	heart morphogenesis	7.23259554373959e-06	0.000396220451526604	ENSDARG00000079111/ENSDARG00000009418/ENSDARG00000079637/ENSDARG00000076126/ENSDARG00000077722/ENSDARG00000004246/ENSDARG00000031809/ENSDARG00000040649/ENSDARG00000029764/ENSDARG00000018721/ENSDARG00000029439/ENSDARG00000071395/ENSDARG00000010472/ENSDARG00000040237/ENSDARG00000011615/ENSDARG00000042245/ENSDARG00000105112/ENSDARG00000062003/ENSDARG00000032976/ENSDARG00000037677/ENSDARG00000077226/…	actc1c/mef2cb/alpk2/actc1a/ppp2r3a/slit2/rbm24b/prickle1a/mef2ca/npnta/atp2a2a/camk2g1/atp1a2a/mef2d/mybpc3/myl13/ntn1a/myo5b/cmlc1/fgf24/smarca4a/furina/ndrg4/fabp3/chsy1/rock2b/klf2b	27
BP	GO:0008154	actin polymerization or depolymerization	7.85798486256956e-06	0.000421321741567559	ENSDARG00000090785/ENSDARG00000056639/ENSDARG00000075608/ENSDARG00000062799/ENSDARG00000034240/ENSDARG00000040874/ENSDARG00000032049/ENSDARG00000014106/ENSDARG00000100252/ENSDARG00000079549/ENSDARG00000017036/ENSDARG00000060584/ENSDARG00000076060/ENSDARG00000104300/ENSDARG00000006283/ENSDARG00000110291/ENSDARG00000020890/ENSDARG00000102056/ENSDARG00000094792/ENSDARG00000018206/ENSDARG00000115712/…	diaph3/carmil2/mical2a/baiap2a/capza1a/add3a/enah/cfl2/capzb/cdc42ep1a/svilc/kank1b/diaph2/wipf1a/waslb/CABZ01044731.2/tmod4/svild/twf2a/nck2a/twf1a/add1/si_dkey-40c11.2/cyfip1/wasf2/dbnla/kank3/WDR1/sptb/cdc42ep3/vaspb	31
BP	GO:0061053	somite development	1.03269506917353e-05	0.000542164911316104	ENSDARG00000030494/ENSDARG00000002084/ENSDARG00000031809/ENSDARG00000008487/ENSDARG00000056322/ENSDARG00000088590/ENSDARG00000022968/ENSDARG00000031756/ENSDARG00000052139/ENSDARG00000040911/ENSDARG00000101209/ENSDARG00000038428/ENSDARG00000011665/ENSDARG00000020053/ENSDARG00000102855/ENSDARG00000025641/ENSDARG00000018643/ENSDARG00000099746/ENSDARG00000099979/ENSDARG00000102414/ENSDARG00000006353	hjv/lamb2/rbm24b/dmd/ldb3a/pxna/fxr1/mef2aa/notch3/meox2a/lamb1a/sulf1/aldoaa/nkd1/neo1a/gli2a/igf2a/rgs3a/tgfbr3/myhz1.1/itga5	21
BP	GO:0001503	ossification	1.32966664020333e-05	0.000674534098305416	ENSDARG00000002235/ENSDARG00000093931/ENSDARG00000059233/ENSDARG00000042816/ENSDARG00000104467/ENSDARG00000029764/ENSDARG00000031737/ENSDARG00000019516/ENSDARG00000028071/ENSDARG00000004627/ENSDARG00000039577/ENSDARG00000019367/ENSDARG00000087646/ENSDARG00000040261/ENSDARG00000023484/ENSDARG00000061544/ENSDARG00000095259	mmp14a/rflnb/runx2b/mmp9/bglapl/mef2ca/pthlha/sp7/bmp1a/panx3/ptk2bb/tgfb3/runx1/runx2a/rflna/ano6/tmem119a	17
BP	GO:0001944	vasculature development	1.36512853228477e-05	0.000674534098305416	ENSDARG00000103554/ENSDARG00000002937/ENSDARG00000035835/ENSDARG00000044573/ENSDARG00000032389/ENSDARG00000002731/ENSDARG00000054968/ENSDARG00000103775/ENSDARG00000097827/ENSDARG00000045748/ENSDARG00000031737/ENSDARG00000000568/ENSDARG00000034293/ENSDARG00000013847/ENSDARG00000052139/ENSDARG00000068177/ENSDARG00000055723/ENSDARG00000113643/ENSDARG00000056624/ENSDARG00000020785/ENSDARG00000010583/…	notch1a/meis1a/eef2k/cdc42/tspan12/sdc2/cd40/thbs1a/lrp1aa/stab2/pthlha/ell/hif1ab/egfra/notch3/pak2a/hsp70l/ralbb/vegfd/lama4/pard3ab/thbs2a/ntn1a/sox18/ptk2bb/runx1/sulf1/nrp2b/itga9/jcada/tnfrsf19/hapln1b/rasip1/igf2a/junba/pbx1a/serpinf1/amot/tgfbr3/egfl6/itga2b/adgrb1a/ptk2ab/lpar2b/plxnb2a/hspg2/cxcl8a/mmp2/plxnd1/itga5	50
BP	GO:0072358	cardiovascular system development	1.36512853228477e-05	0.000674534098305416	ENSDARG00000103554/ENSDARG00000002937/ENSDARG00000035835/ENSDARG00000044573/ENSDARG00000032389/ENSDARG00000002731/ENSDARG00000054968/ENSDARG00000103775/ENSDARG00000097827/ENSDARG00000045748/ENSDARG00000031737/ENSDARG00000000568/ENSDARG00000034293/ENSDARG00000013847/ENSDARG00000052139/ENSDARG00000068177/ENSDARG00000055723/ENSDARG00000113643/ENSDARG00000056624/ENSDARG00000020785/ENSDARG00000010583/…	notch1a/meis1a/eef2k/cdc42/tspan12/sdc2/cd40/thbs1a/lrp1aa/stab2/pthlha/ell/hif1ab/egfra/notch3/pak2a/hsp70l/ralbb/vegfd/lama4/pard3ab/thbs2a/ntn1a/sox18/ptk2bb/runx1/sulf1/nrp2b/itga9/jcada/tnfrsf19/hapln1b/rasip1/igf2a/junba/pbx1a/serpinf1/amot/tgfbr3/egfl6/itga2b/adgrb1a/ptk2ab/lpar2b/plxnb2a/hspg2/cxcl8a/mmp2/plxnd1/itga5	50
BP	GO:0009205	purine ribonucleoside triphosphate metabolic process	1.40503307218733e-05	0.000680900642675399	ENSDARG00000070083/ENSDARG00000099420/ENSDARG00000088390/ENSDARG00000054588/ENSDARG00000068738/ENSDARG00000099730/ENSDARG00000010149/ENSDARG00000054191/ENSDARG00000012801/ENSDARG00000068940/ENSDARG00000038075/ENSDARG00000028000/ENSDARG00000011665/ENSDARG00000039914/ENSDARG00000014179/ENSDARG00000006546/ENSDARG00000100990/ENSDARG00000011553/ENSDARG00000022438/ENSDARG00000099860/ENSDARG00000036438/…	atp5f1b/nme2b.2/nme4/cox6a2/cox5b2/pkma/atp5fa1/pgk1/pfkpb/atp5meb/cyc1/pfkpa/aldoaa/gapdhs/pfkma/ak4/nme3/atp5pb/cox6a1/pkmb/ndufv1/cox4i1l/gpib/eno3/atp5f1d/eno4/cox8a/tpi1b	28
BP	GO:0009156	ribonucleoside monophosphate biosynthetic process	1.43437924756042e-05	0.0006820067365759	ENSDARG00000070083/ENSDARG00000033832/ENSDARG00000099730/ENSDARG00000010149/ENSDARG00000054191/ENSDARG00000012801/ENSDARG00000068940/ENSDARG00000028000/ENSDARG00000011665/ENSDARG00000039914/ENSDARG00000014179/ENSDARG00000006546/ENSDARG00000002071/ENSDARG00000011683/ENSDARG00000011553/ENSDARG00000099860/ENSDARG00000103826/ENSDARG00000099517/ENSDARG00000039007/ENSDARG00000019404/ENSDARG00000070598/…	atp5f1b/ampd1/pkma/atp5fa1/pgk1/pfkpb/atp5meb/pfkpa/aldoaa/gapdhs/pfkma/ak4/adss2/prtfdc1/atp5pb/pkmb/gpib/adss1/eno3/atp5f1d/eno4/tpi1b	22
BP	GO:0006754	ATP biosynthetic process	1.69881173167787e-05	0.00077836464796877	ENSDARG00000070083/ENSDARG00000099730/ENSDARG00000010149/ENSDARG00000054191/ENSDARG00000012801/ENSDARG00000068940/ENSDARG00000028000/ENSDARG00000011665/ENSDARG00000039914/ENSDARG00000014179/ENSDARG00000011553/ENSDARG00000099860/ENSDARG00000103826/ENSDARG00000039007/ENSDARG00000019404/ENSDARG00000070598/ENSDARG00000040988	atp5f1b/pkma/atp5fa1/pgk1/pfkpb/atp5meb/pfkpa/aldoaa/gapdhs/pfkma/atp5pb/pkmb/gpib/eno3/atp5f1d/eno4/tpi1b	17
BP	GO:0009132	nucleoside diphosphate metabolic process	1.69881173167787e-05	0.00077836464796877	ENSDARG00000099420/ENSDARG00000088390/ENSDARG00000099730/ENSDARG00000054191/ENSDARG00000012801/ENSDARG00000028000/ENSDARG00000093659/ENSDARG00000011665/ENSDARG00000039914/ENSDARG00000014179/ENSDARG00000006546/ENSDARG00000100990/ENSDARG00000099860/ENSDARG00000103826/ENSDARG00000039007/ENSDARG00000070598/ENSDARG00000040988	nme2b.2/nme4/pkma/pgk1/pfkpb/pfkpa/entpd5b/aldoaa/gapdhs/pfkma/ak4/nme3/pkmb/gpib/eno3/eno4/tpi1b	17
BP	GO:0009144	purine nucleoside triphosphate metabolic process	2.19490993259755e-05	0.000970381233358918	ENSDARG00000070083/ENSDARG00000099420/ENSDARG00000088390/ENSDARG00000054588/ENSDARG00000068738/ENSDARG00000099730/ENSDARG00000010149/ENSDARG00000054191/ENSDARG00000012801/ENSDARG00000068940/ENSDARG00000038075/ENSDARG00000028000/ENSDARG00000011665/ENSDARG00000039914/ENSDARG00000014179/ENSDARG00000006546/ENSDARG00000100990/ENSDARG00000011553/ENSDARG00000022438/ENSDARG00000099860/ENSDARG00000036438/…	atp5f1b/nme2b.2/nme4/cox6a2/cox5b2/pkma/atp5fa1/pgk1/pfkpb/atp5meb/cyc1/pfkpa/aldoaa/gapdhs/pfkma/ak4/nme3/atp5pb/cox6a1/pkmb/ndufv1/cox4i1l/gpib/eno3/atp5f1d/eno4/cox8a/tpi1b	28
BP	GO:0009199	ribonucleoside triphosphate metabolic process	2.19490993259755e-05	0.000970381233358918	ENSDARG00000070083/ENSDARG00000099420/ENSDARG00000088390/ENSDARG00000054588/ENSDARG00000068738/ENSDARG00000099730/ENSDARG00000010149/ENSDARG00000054191/ENSDARG00000012801/ENSDARG00000068940/ENSDARG00000038075/ENSDARG00000028000/ENSDARG00000011665/ENSDARG00000039914/ENSDARG00000014179/ENSDARG00000006546/ENSDARG00000100990/ENSDARG00000011553/ENSDARG00000022438/ENSDARG00000099860/ENSDARG00000036438/…	atp5f1b/nme2b.2/nme4/cox6a2/cox5b2/pkma/atp5fa1/pgk1/pfkpb/atp5meb/cyc1/pfkpa/aldoaa/gapdhs/pfkma/ak4/nme3/atp5pb/cox6a1/pkmb/ndufv1/cox4i1l/gpib/eno3/atp5f1d/eno4/cox8a/tpi1b	28
BP	GO:0046031	ADP metabolic process	2.4771782780942e-05	0.00107629125186162	ENSDARG00000099730/ENSDARG00000054191/ENSDARG00000012801/ENSDARG00000028000/ENSDARG00000011665/ENSDARG00000039914/ENSDARG00000014179/ENSDARG00000006546/ENSDARG00000099860/ENSDARG00000103826/ENSDARG00000039007/ENSDARG00000070598/ENSDARG00000040988	pkma/pgk1/pfkpb/pfkpa/aldoaa/gapdhs/pfkma/ak4/pkmb/gpib/eno3/eno4/tpi1b	13
BP	GO:0045595	regulation of cell differentiation	2.67551603624492e-05	0.0011119318760531	ENSDARG00000017320/ENSDARG00000019457/ENSDARG00000012499/ENSDARG00000014976/ENSDARG00000093931/ENSDARG00000004246/ENSDARG00000031809/ENSDARG00000059233/ENSDARG00000087780/ENSDARG00000098764/ENSDARG00000029764/ENSDARG00000094973/ENSDARG00000031737/ENSDARG00000011533/ENSDARG00000004060/ENSDARG00000043923/ENSDARG00000025032/ENSDARG00000052139/ENSDARG00000068177/ENSDARG00000076962/ENSDARG00000101244/…	f11r.1/tfe3b/per1b/lims2/rflnb/slit2/rbm24b/runx2b/tiam2a/musk/mef2ca/wnt16/pthlha/sema6dl/bhlhe40/sox9b/nr3c1/notch3/pak2a/gdpd5b/gli1/daam2/pard3ab/ntn1a/cdkl5/runx1/cish/col12a1a/fgf24/runx2a/gli2a/igf2a/add1/serpinf1/ptbp1a/rflna/si_dkey-40c11.2/prdm1a/sox6/dpysl3/stat3/myb/crx/plxnb2a/lpar3/alk/ambra1a/dbnla/lzts1/tmem119a/metrnlb/rps19/klf2b/plxnd1/itgb1bp1	55
BP	GO:0010557	positive regulation of macromolecule biosynthetic process	2.71162803721339e-05	0.0011119318760531	ENSDARG00000019457/ENSDARG00000039117/ENSDARG00000033160/ENSDARG00000009418/ENSDARG00000002937/ENSDARG00000035066/ENSDARG00000002582/ENSDARG00000088178/ENSDARG00000009594/ENSDARG00000059233/ENSDARG00000054968/ENSDARG00000038121/ENSDARG00000015563/ENSDARG00000056490/ENSDARG00000033854/ENSDARG00000018691/ENSDARG00000040917/ENSDARG00000021833/ENSDARG00000029764/ENSDARG00000077404/ENSDARG00000010794/…	tfe3b/tefa/nr1d1/mef2cb/meis1a/ubtf/tbx15/tp53inp2/nr1d2b/runx2b/cd40/si_ch211-13k12.2/zgc_123305/ENSDARG00000056490/abrab/phf2/cbfb/ahr2/mef2ca/ncoa3/tfeb/jupa/bcl9l/fxr1/ell/wbp2nl/dyrk1b/mef2aa/mef2b/nr3c1/smarca2/gli1/meox2a/mef2d/nek6/sox18/alx4b/runx1/stox2b/nfixb/runx2a/sp100.2/smarca4a/eif5a/thrap3b/znf1158/igf2a/si_dkey-4c15.9/arid1b/dpf2/sox4b/irf5/atf6/cnbpb/crebbpa/ssbp4/nek7/nr2c2/my…	70
BP	GO:0048738	cardiac muscle tissue development	2.7207369908287e-05	0.0011119318760531	ENSDARG00000063682/ENSDARG00000102490/ENSDARG00000009418/ENSDARG00000079637/ENSDARG00000032630/ENSDARG00000031809/ENSDARG00000078696/ENSDARG00000029764/ENSDARG00000011615/ENSDARG00000042245/ENSDARG00000062003/ENSDARG00000032976/ENSDARG00000087646/ENSDARG00000077226/ENSDARG00000103937/ENSDARG00000100729/ENSDARG00000040432	fhod3a/asb2b/mef2cb/alpk2/neb/rbm24b/synpo2lb/mef2ca/mybpc3/myl13/myo5b/cmlc1/runx1/smarca4a/ndrg4/tln1/klf2b	17
BP	GO:0007423	sensory organ development	2.73570540933699e-05	0.0011119318760531	ENSDARG00000012499/ENSDARG00000021924/ENSDARG00000029688/ENSDARG00000002235/ENSDARG00000002937/ENSDARG00000006921/ENSDARG00000044573/ENSDARG00000014259/ENSDARG00000032389/ENSDARG00000092362/ENSDARG00000007377/ENSDARG00000040649/ENSDARG00000004932/ENSDARG00000054578/ENSDARG00000018460/ENSDARG00000040606/ENSDARG00000043923/ENSDARG00000071395/ENSDARG00000022101/ENSDARG00000010583/ENSDARG00000045580/…	per1b/hsp70.3/hsp70.1/mmp14a/meis1a/lrp5/cdc42/eya1/tspan12/hsp70.2/odc1/prickle1a/anos1b/arl6ip1/mbnl2/tfap2c/sox9b/camk2g1/obscnb/pard3ab/lum/ntn1a/lamb1a/otog/irx1a/msrb3/sulf1/fgf24/nkd1/nid2a/tnfrsf19/smarca4a/dkk2/pink1/pbx1a/rnf216/rpgrb/obsl1a/chsy1/crybb3/gnrh2/igfbp3/sox4b/bcor/prickle2b/eya2/stat3/ptk2ab/myb/cdh11/crx/tln1/obsl1b/atxn7/pax6b/marcksa/sfrp5/gmds/plxnd1/itga5/lmx1ba	61
BP	GO:0009126	purine nucleoside monophosphate metabolic process	2.87942409809364e-05	0.00113377323862437	ENSDARG00000070083/ENSDARG00000033832/ENSDARG00000054588/ENSDARG00000068738/ENSDARG00000099730/ENSDARG00000010149/ENSDARG00000054191/ENSDARG00000012801/ENSDARG00000068940/ENSDARG00000038075/ENSDARG00000028000/ENSDARG00000011665/ENSDARG00000039914/ENSDARG00000014179/ENSDARG00000006546/ENSDARG00000002071/ENSDARG00000011683/ENSDARG00000011553/ENSDARG00000022438/ENSDARG00000099860/ENSDARG00000036438/…	atp5f1b/ampd1/cox6a2/cox5b2/pkma/atp5fa1/pgk1/pfkpb/atp5meb/cyc1/pfkpa/aldoaa/gapdhs/pfkma/ak4/adss2/prtfdc1/atp5pb/cox6a1/pkmb/ndufv1/cox4i1l/gpib/adss1/eno3/atp5f1d/eno4/cox8a/tpi1b	29
BP	GO:0009167	purine ribonucleoside monophosphate metabolic process	2.87942409809364e-05	0.00113377323862437	ENSDARG00000070083/ENSDARG00000033832/ENSDARG00000054588/ENSDARG00000068738/ENSDARG00000099730/ENSDARG00000010149/ENSDARG00000054191/ENSDARG00000012801/ENSDARG00000068940/ENSDARG00000038075/ENSDARG00000028000/ENSDARG00000011665/ENSDARG00000039914/ENSDARG00000014179/ENSDARG00000006546/ENSDARG00000002071/ENSDARG00000011683/ENSDARG00000011553/ENSDARG00000022438/ENSDARG00000099860/ENSDARG00000036438/…	atp5f1b/ampd1/cox6a2/cox5b2/pkma/atp5fa1/pgk1/pfkpb/atp5meb/cyc1/pfkpa/aldoaa/gapdhs/pfkma/ak4/adss2/prtfdc1/atp5pb/cox6a1/pkmb/ndufv1/cox4i1l/gpib/adss1/eno3/atp5f1d/eno4/cox8a/tpi1b	29
BP	GO:0001568	blood vessel development	3.10452411637546e-05	0.00120360011896403	ENSDARG00000103554/ENSDARG00000002937/ENSDARG00000044573/ENSDARG00000032389/ENSDARG00000002731/ENSDARG00000054968/ENSDARG00000103775/ENSDARG00000045748/ENSDARG00000031737/ENSDARG00000000568/ENSDARG00000034293/ENSDARG00000013847/ENSDARG00000052139/ENSDARG00000068177/ENSDARG00000055723/ENSDARG00000113643/ENSDARG00000056624/ENSDARG00000020785/ENSDARG00000010583/ENSDARG00000060410/ENSDARG00000105112/…	notch1a/meis1a/cdc42/tspan12/sdc2/cd40/thbs1a/stab2/pthlha/ell/hif1ab/egfra/notch3/pak2a/hsp70l/ralbb/vegfd/lama4/pard3ab/thbs2a/ntn1a/sox18/ptk2bb/runx1/sulf1/nrp2b/jcada/tnfrsf19/hapln1b/rasip1/igf2a/serpinf1/amot/tgfbr3/egfl6/itga2b/adgrb1a/ptk2ab/lpar2b/plxnb2a/hspg2/cxcl8a/plxnd1/itga5	44
BP	GO:0009152	purine ribonucleotide biosynthetic process	3.30185654138942e-05	0.00122888280654772	ENSDARG00000070083/ENSDARG00000099420/ENSDARG00000088390/ENSDARG00000033832/ENSDARG00000099730/ENSDARG00000010149/ENSDARG00000054191/ENSDARG00000012801/ENSDARG00000025504/ENSDARG00000068940/ENSDARG00000104478/ENSDARG00000014588/ENSDARG00000028000/ENSDARG00000011665/ENSDARG00000039914/ENSDARG00000014179/ENSDARG00000006546/ENSDARG00000002071/ENSDARG00000011683/ENSDARG00000100990/ENSDARG00000011553/…	atp5f1b/nme2b.2/nme4/ampd1/pkma/atp5fa1/pgk1/pfkpb/gucy2f/atp5meb/cap2/adcy2b/pfkpa/aldoaa/gapdhs/pfkma/ak4/adss2/prtfdc1/nme3/atp5pb/pkmb/gpib/adss1/eno3/coasy/atp5f1d/eno4/tpi1b	29
BP	GO:0009135	purine nucleoside diphosphate metabolic process	3.36479816078542e-05	0.00122888280654772	ENSDARG00000099730/ENSDARG00000054191/ENSDARG00000012801/ENSDARG00000028000/ENSDARG00000011665/ENSDARG00000039914/ENSDARG00000014179/ENSDARG00000006546/ENSDARG00000099860/ENSDARG00000103826/ENSDARG00000039007/ENSDARG00000070598/ENSDARG00000040988	pkma/pgk1/pfkpb/pfkpa/aldoaa/gapdhs/pfkma/ak4/pkmb/gpib/eno3/eno4/tpi1b	13
BP	GO:0009179	purine ribonucleoside diphosphate metabolic process	3.36479816078542e-05	0.00122888280654772	ENSDARG00000099730/ENSDARG00000054191/ENSDARG00000012801/ENSDARG00000028000/ENSDARG00000011665/ENSDARG00000039914/ENSDARG00000014179/ENSDARG00000006546/ENSDARG00000099860/ENSDARG00000103826/ENSDARG00000039007/ENSDARG00000070598/ENSDARG00000040988	pkma/pgk1/pfkpb/pfkpa/aldoaa/gapdhs/pfkma/ak4/pkmb/gpib/eno3/eno4/tpi1b	13
BP	GO:0045214	sarcomere organization	3.36479816078542e-05	0.00122888280654772	ENSDARG00000063682/ENSDARG00000006757/ENSDARG00000009280/ENSDARG00000058656/ENSDARG00000077722/ENSDARG00000068457/ENSDARG00000103969/ENSDARG00000008487/ENSDARG00000040917/ENSDARG00000032976/ENSDARG00000024141/ENSDARG00000100729/ENSDARG00000114022	fhod3a/klhl41b/smyd1a/desma/ppp2r3a/tnnt3b/smyhc2/dmd/cbfb/cmlc1/cav3/tln1/WDR1	13
BP	GO:0001654	eye development	3.4476499607708e-05	0.00124115398587749	ENSDARG00000012499/ENSDARG00000021924/ENSDARG00000029688/ENSDARG00000002235/ENSDARG00000002937/ENSDARG00000044573/ENSDARG00000032389/ENSDARG00000092362/ENSDARG00000007377/ENSDARG00000040649/ENSDARG00000054578/ENSDARG00000018460/ENSDARG00000043923/ENSDARG00000022101/ENSDARG00000010583/ENSDARG00000045580/ENSDARG00000105112/ENSDARG00000101209/ENSDARG00000101831/ENSDARG00000037677/ENSDARG00000020053/…	per1b/hsp70.3/hsp70.1/mmp14a/meis1a/cdc42/tspan12/hsp70.2/odc1/prickle1a/arl6ip1/mbnl2/sox9b/obscnb/pard3ab/lum/ntn1a/lamb1a/irx1a/fgf24/nkd1/nid2a/smarca4a/pbx1a/rnf216/rpgrb/obsl1a/chsy1/crybb3/gnrh2/sox4b/bcor/prickle2b/stat3/ptk2ab/myb/cdh11/crx/tln1/obsl1b/atxn7/pax6b/marcksa/sfrp5/gmds/plxnd1/itga5/lmx1ba	48
BP	GO:0002062	chondrocyte differentiation	3.57536688529662e-05	0.00126900345787993	ENSDARG00000093931/ENSDARG00000059233/ENSDARG00000031737/ENSDARG00000043923/ENSDARG00000087646/ENSDARG00000038428/ENSDARG00000040261/ENSDARG00000023484/ENSDARG00000015536/ENSDARG00000013335	rflnb/runx2b/pthlha/sox9b/runx1/sulf1/runx2a/rflna/sox6/anxa6	10
BP	GO:0007389	pattern specification process	3.77340359671703e-05	0.00132069125885096	ENSDARG00000002235/ENSDARG00000002937/ENSDARG00000077722/ENSDARG00000031809/ENSDARG00000056995/ENSDARG00000059233/ENSDARG00000039576/ENSDARG00000040649/ENSDARG00000056322/ENSDARG00000088590/ENSDARG00000078916/ENSDARG00000029439/ENSDARG00000022968/ENSDARG00000004060/ENSDARG00000031756/ENSDARG00000038672/ENSDARG00000028071/ENSDARG00000032619/ENSDARG00000101244/ENSDARG00000059337/ENSDARG00000071395/…	mmp14a/meis1a/ppp2r3a/rbm24b/snai1a/runx2b/fstl1b/prickle1a/ldb3a/pxna/chrdl2/atp2a2a/fxr1/bhlhe40/mef2aa/tcf7/bmp1a/tob1a/gli1/tgif1/camk2g1/atp1a2a/ntn1a/lamb1a/sulf1/aldoaa/fgf24/nkd1/fgf4/neo1a/smarca4a/gli2a/igf2a/furina/ndrg4/fabp3/ptbp1a/rpgrb/prdm1a/myhz1.1/rock2b/ptk2ab/lpar3/ctnnb2/pax6b/rps19/itga5/lmx1ba	48
BP	GO:0009891	positive regulation of biosynthetic process	3.94255650121043e-05	0.00136099210726716	ENSDARG00000019457/ENSDARG00000039117/ENSDARG00000033160/ENSDARG00000009418/ENSDARG00000002937/ENSDARG00000035066/ENSDARG00000002582/ENSDARG00000088178/ENSDARG00000040479/ENSDARG00000009594/ENSDARG00000059233/ENSDARG00000054968/ENSDARG00000038121/ENSDARG00000015563/ENSDARG00000056490/ENSDARG00000033854/ENSDARG00000018691/ENSDARG00000040917/ENSDARG00000021833/ENSDARG00000029764/ENSDARG00000077404/…	tfe3b/tefa/nr1d1/mef2cb/meis1a/ubtf/tbx15/tp53inp2/cga/nr1d2b/runx2b/cd40/si_ch211-13k12.2/zgc_123305/ENSDARG00000056490/abrab/phf2/cbfb/ahr2/mef2ca/ncoa3/tfeb/jupa/bcl9l/fxr1/ell/wbp2nl/dyrk1b/mef2aa/mef2b/nr3c1/smarca2/gli1/meox2a/mef2d/nek6/sox18/alx4b/runx1/stox2b/nfixb/runx2a/sp100.2/smarca4a/eif5a/thrap3b/znf1158/igf2a/si_dkey-4c15.9/arid1b/dpf2/sox4b/irf5/atf6/cnbpb/crebbpa/ssbp4/nek7/nr2c…	71
BP	GO:0009185	ribonucleoside diphosphate metabolic process	4.51765672851167e-05	0.00151882147920114	ENSDARG00000099730/ENSDARG00000054191/ENSDARG00000012801/ENSDARG00000028000/ENSDARG00000011665/ENSDARG00000039914/ENSDARG00000014179/ENSDARG00000006546/ENSDARG00000099860/ENSDARG00000103826/ENSDARG00000039007/ENSDARG00000070598/ENSDARG00000040988	pkma/pgk1/pfkpb/pfkpa/aldoaa/gapdhs/pfkma/ak4/pkmb/gpib/eno3/eno4/tpi1b	13
BP	GO:0060562	epithelial tube morphogenesis	4.52030202143196e-05	0.00151882147920114	ENSDARG00000009418/ENSDARG00000077722/ENSDARG00000031809/ENSDARG00000014259/ENSDARG00000040649/ENSDARG00000029439/ENSDARG00000040606/ENSDARG00000043923/ENSDARG00000013847/ENSDARG00000071395/ENSDARG00000010472/ENSDARG00000010583/ENSDARG00000105112/ENSDARG00000090444/ENSDARG00000102855/ENSDARG00000077226/ENSDARG00000062909/ENSDARG00000103937/ENSDARG00000023290/ENSDARG00000069378/ENSDARG00000099144/…	mef2cb/ppp2r3a/rbm24b/eya1/prickle1a/atp2a2a/tfap2c/sox9b/egfra/camk2g1/atp1a2a/pard3ab/ntn1a/ponzr1/neo1a/smarca4a/furina/ndrg4/fabp3/pard6a/igfbp3/dvl1a/plxnd1/vaspb	24
BP	GO:0030837	negative regulation of actin filament polymerization	5.06528694596138e-05	0.00158143303689181	ENSDARG00000034240/ENSDARG00000040874/ENSDARG00000100252/ENSDARG00000017036/ENSDARG00000060584/ENSDARG00000110291/ENSDARG00000020890/ENSDARG00000102056/ENSDARG00000094792/ENSDARG00000018206/ENSDARG00000115712/ENSDARG00000103962/ENSDARG00000076566/ENSDARG00000030490	capza1a/add3a/capzb/svilc/kank1b/CABZ01044731.2/tmod4/svild/twf2a/nck2a/twf1a/add1/kank3/sptb	14
BP	GO:0032272	negative regulation of protein polymerization	5.06528694596138e-05	0.00158143303689181	ENSDARG00000034240/ENSDARG00000040874/ENSDARG00000100252/ENSDARG00000017036/ENSDARG00000060584/ENSDARG00000110291/ENSDARG00000020890/ENSDARG00000102056/ENSDARG00000094792/ENSDARG00000018206/ENSDARG00000115712/ENSDARG00000103962/ENSDARG00000076566/ENSDARG00000030490	capza1a/add3a/capzb/svilc/kank1b/CABZ01044731.2/tmod4/svild/twf2a/nck2a/twf1a/add1/kank3/sptb	14
BP	GO:0006096	glycolytic process	5.07472006681277e-05	0.00158143303689181	ENSDARG00000099730/ENSDARG00000054191/ENSDARG00000012801/ENSDARG00000028000/ENSDARG00000011665/ENSDARG00000039914/ENSDARG00000014179/ENSDARG00000099860/ENSDARG00000103826/ENSDARG00000039007/ENSDARG00000070598/ENSDARG00000040988	pkma/pgk1/pfkpb/pfkpa/aldoaa/gapdhs/pfkma/pkmb/gpib/eno3/eno4/tpi1b	12
BP	GO:0006757	ATP generation from ADP	5.07472006681277e-05	0.00158143303689181	ENSDARG00000099730/ENSDARG00000054191/ENSDARG00000012801/ENSDARG00000028000/ENSDARG00000011665/ENSDARG00000039914/ENSDARG00000014179/ENSDARG00000099860/ENSDARG00000103826/ENSDARG00000039007/ENSDARG00000070598/ENSDARG00000040988	pkma/pgk1/pfkpb/pfkpa/aldoaa/gapdhs/pfkma/pkmb/gpib/eno3/eno4/tpi1b	12
BP	GO:0042866	pyruvate biosynthetic process	5.07472006681277e-05	0.00158143303689181	ENSDARG00000099730/ENSDARG00000054191/ENSDARG00000012801/ENSDARG00000028000/ENSDARG00000011665/ENSDARG00000039914/ENSDARG00000014179/ENSDARG00000099860/ENSDARG00000103826/ENSDARG00000039007/ENSDARG00000070598/ENSDARG00000040988	pkma/pgk1/pfkpb/pfkpa/aldoaa/gapdhs/pfkma/pkmb/gpib/eno3/eno4/tpi1b	12
BP	GO:0110053	regulation of actin filament organization	5.08317761858081e-05	0.00158143303689181	ENSDARG00000063682/ENSDARG00000056639/ENSDARG00000062799/ENSDARG00000034240/ENSDARG00000077157/ENSDARG00000040874/ENSDARG00000078696/ENSDARG00000100252/ENSDARG00000079549/ENSDARG00000017036/ENSDARG00000060584/ENSDARG00000006283/ENSDARG00000110291/ENSDARG00000020890/ENSDARG00000102056/ENSDARG00000094792/ENSDARG00000018206/ENSDARG00000115712/ENSDARG00000103962/ENSDARG00000032482/ENSDARG00000044345/…	fhod3a/carmil2/baiap2a/capza1a/synpo2b/add3a/synpo2lb/capzb/cdc42ep1a/svilc/kank1b/waslb/CABZ01044731.2/tmod4/svild/twf2a/nck2a/twf1a/add1/si_dkey-40c11.2/cyfip1/wasf2/dbnla/kank3/WDR1/sptb/cdc42ep3/vaspb	28
BP	GO:0046034	ATP metabolic process	5.31064458367088e-05	0.00163205175010373	ENSDARG00000070083/ENSDARG00000054588/ENSDARG00000068738/ENSDARG00000099730/ENSDARG00000010149/ENSDARG00000054191/ENSDARG00000012801/ENSDARG00000068940/ENSDARG00000038075/ENSDARG00000028000/ENSDARG00000011665/ENSDARG00000039914/ENSDARG00000014179/ENSDARG00000006546/ENSDARG00000011553/ENSDARG00000022438/ENSDARG00000099860/ENSDARG00000036438/ENSDARG00000012388/ENSDARG00000103826/ENSDARG00000039007/…	atp5f1b/cox6a2/cox5b2/pkma/atp5fa1/pgk1/pfkpb/atp5meb/cyc1/pfkpa/aldoaa/gapdhs/pfkma/ak4/atp5pb/cox6a1/pkmb/ndufv1/cox4i1l/gpib/eno3/atp5f1d/eno4/cox8a/tpi1b	25
BP	GO:0055114	oxidation-reduction process	5.73332196517371e-05	0.00172138942293984	ENSDARG00000013749/ENSDARG00000092522/ENSDARG00000033380/ENSDARG00000007294/ENSDARG00000016875/ENSDARG00000054588/ENSDARG00000068738/ENSDARG00000088357/ENSDARG00000102362/ENSDARG00000058285/ENSDARG00000012801/ENSDARG00000027529/ENSDARG00000034270/ENSDARG00000025089/ENSDARG00000038075/ENSDARG00000028000/ENSDARG00000014179/ENSDARG00000103811/ENSDARG00000022438/ENSDARG00000036438/ENSDARG00000016721/…	slc25a55b/nnt2/gyg2/aco2/gys1/cox6a2/cox5b2/acadl/slc25a12/cpt1b/pfkpb/hmox1a/ogdha/loxl4/cyc1/pfkpa/pfkma/agla/cox6a1/ndufv1/sdha/acads/cox4i1l/pygma/alox12/nnt/alkbh3/adh5/mdh2/pygmb/PPP1CA/aclyb/ppp1r3da/cox8a/cs	35
BP	GO:0031328	positive regulation of cellular biosynthetic process	5.75605389566826e-05	0.00172138942293984	ENSDARG00000019457/ENSDARG00000039117/ENSDARG00000033160/ENSDARG00000009418/ENSDARG00000002937/ENSDARG00000035066/ENSDARG00000002582/ENSDARG00000088178/ENSDARG00000009594/ENSDARG00000059233/ENSDARG00000054968/ENSDARG00000038121/ENSDARG00000015563/ENSDARG00000056490/ENSDARG00000033854/ENSDARG00000018691/ENSDARG00000040917/ENSDARG00000021833/ENSDARG00000029764/ENSDARG00000077404/ENSDARG00000010794/…	tfe3b/tefa/nr1d1/mef2cb/meis1a/ubtf/tbx15/tp53inp2/nr1d2b/runx2b/cd40/si_ch211-13k12.2/zgc_123305/ENSDARG00000056490/abrab/phf2/cbfb/ahr2/mef2ca/ncoa3/tfeb/jupa/bcl9l/fxr1/ell/wbp2nl/dyrk1b/mef2aa/mef2b/nr3c1/smarca2/gli1/meox2a/mef2d/nek6/sox18/alx4b/runx1/stox2b/nfixb/runx2a/sp100.2/smarca4a/eif5a/thrap3b/znf1158/igf2a/si_dkey-4c15.9/arid1b/dpf2/sox4b/irf5/atf6/cnbpb/crebbpa/ssbp4/nek7/nr2c2/my…	70
BP	GO:0051254	positive regulation of RNA metabolic process	5.86408902083536e-05	0.00172138942293984	ENSDARG00000019457/ENSDARG00000039117/ENSDARG00000033160/ENSDARG00000009418/ENSDARG00000002937/ENSDARG00000035066/ENSDARG00000002582/ENSDARG00000088178/ENSDARG00000009594/ENSDARG00000059233/ENSDARG00000054968/ENSDARG00000038121/ENSDARG00000015563/ENSDARG00000056490/ENSDARG00000033854/ENSDARG00000018691/ENSDARG00000040917/ENSDARG00000021833/ENSDARG00000029764/ENSDARG00000077404/ENSDARG00000010794/…	tfe3b/tefa/nr1d1/mef2cb/meis1a/ubtf/tbx15/tp53inp2/nr1d2b/runx2b/cd40/si_ch211-13k12.2/zgc_123305/ENSDARG00000056490/abrab/phf2/cbfb/ahr2/mef2ca/ncoa3/tfeb/jupa/bcl9l/ell/wbp2nl/dyrk1b/mef2aa/mef2b/nr3c1/smarca2/tnrc6b/gli1/meox2a/mef2d/sox18/alx4b/runx1/stox2b/nfixb/runx2a/sp100.2/smarca4a/thrap3b/znf1158/igf2a/si_dkey-4c15.9/arid1b/dpf2/sox4b/irf5/atf6/tnrc6c1/crebbpa/ssbp4/nr2c2/myb/foxk1/bcl3…	68
BP	GO:0009124	nucleoside monophosphate biosynthetic process	5.87458295130263e-05	0.00172138942293984	ENSDARG00000070083/ENSDARG00000033832/ENSDARG00000099730/ENSDARG00000010149/ENSDARG00000054191/ENSDARG00000012801/ENSDARG00000068940/ENSDARG00000028000/ENSDARG00000011665/ENSDARG00000039914/ENSDARG00000014179/ENSDARG00000006546/ENSDARG00000002071/ENSDARG00000011683/ENSDARG00000011553/ENSDARG00000099860/ENSDARG00000103826/ENSDARG00000099517/ENSDARG00000039007/ENSDARG00000019404/ENSDARG00000070598/…	atp5f1b/ampd1/pkma/atp5fa1/pgk1/pfkpb/atp5meb/pfkpa/aldoaa/gapdhs/pfkma/ak4/adss2/prtfdc1/atp5pb/pkmb/gpib/adss1/eno3/atp5f1d/eno4/tpi1b	22
BP	GO:0045893	positive regulation of transcription, DNA-templated	6.19033073070865e-05	0.0017527678024029	ENSDARG00000019457/ENSDARG00000039117/ENSDARG00000033160/ENSDARG00000009418/ENSDARG00000002937/ENSDARG00000035066/ENSDARG00000002582/ENSDARG00000088178/ENSDARG00000009594/ENSDARG00000059233/ENSDARG00000054968/ENSDARG00000038121/ENSDARG00000015563/ENSDARG00000056490/ENSDARG00000033854/ENSDARG00000018691/ENSDARG00000040917/ENSDARG00000021833/ENSDARG00000029764/ENSDARG00000077404/ENSDARG00000010794/…	tfe3b/tefa/nr1d1/mef2cb/meis1a/ubtf/tbx15/tp53inp2/nr1d2b/runx2b/cd40/si_ch211-13k12.2/zgc_123305/ENSDARG00000056490/abrab/phf2/cbfb/ahr2/mef2ca/ncoa3/tfeb/jupa/bcl9l/ell/wbp2nl/dyrk1b/mef2aa/mef2b/nr3c1/smarca2/gli1/meox2a/mef2d/sox18/alx4b/runx1/stox2b/nfixb/runx2a/sp100.2/smarca4a/thrap3b/znf1158/igf2a/si_dkey-4c15.9/arid1b/dpf2/sox4b/irf5/atf6/crebbpa/ssbp4/nr2c2/myb/foxk1/bcl3/rnf10/bcl9/ctn…	65
BP	GO:1902680	positive regulation of RNA biosynthetic process	6.19033073070865e-05	0.0017527678024029	ENSDARG00000019457/ENSDARG00000039117/ENSDARG00000033160/ENSDARG00000009418/ENSDARG00000002937/ENSDARG00000035066/ENSDARG00000002582/ENSDARG00000088178/ENSDARG00000009594/ENSDARG00000059233/ENSDARG00000054968/ENSDARG00000038121/ENSDARG00000015563/ENSDARG00000056490/ENSDARG00000033854/ENSDARG00000018691/ENSDARG00000040917/ENSDARG00000021833/ENSDARG00000029764/ENSDARG00000077404/ENSDARG00000010794/…	tfe3b/tefa/nr1d1/mef2cb/meis1a/ubtf/tbx15/tp53inp2/nr1d2b/runx2b/cd40/si_ch211-13k12.2/zgc_123305/ENSDARG00000056490/abrab/phf2/cbfb/ahr2/mef2ca/ncoa3/tfeb/jupa/bcl9l/ell/wbp2nl/dyrk1b/mef2aa/mef2b/nr3c1/smarca2/gli1/meox2a/mef2d/sox18/alx4b/runx1/stox2b/nfixb/runx2a/sp100.2/smarca4a/thrap3b/znf1158/igf2a/si_dkey-4c15.9/arid1b/dpf2/sox4b/irf5/atf6/crebbpa/ssbp4/nr2c2/myb/foxk1/bcl3/rnf10/bcl9/ctn…	65
BP	GO:1903508	positive regulation of nucleic acid-templated transcription	6.19033073070865e-05	0.0017527678024029	ENSDARG00000019457/ENSDARG00000039117/ENSDARG00000033160/ENSDARG00000009418/ENSDARG00000002937/ENSDARG00000035066/ENSDARG00000002582/ENSDARG00000088178/ENSDARG00000009594/ENSDARG00000059233/ENSDARG00000054968/ENSDARG00000038121/ENSDARG00000015563/ENSDARG00000056490/ENSDARG00000033854/ENSDARG00000018691/ENSDARG00000040917/ENSDARG00000021833/ENSDARG00000029764/ENSDARG00000077404/ENSDARG00000010794/…	tfe3b/tefa/nr1d1/mef2cb/meis1a/ubtf/tbx15/tp53inp2/nr1d2b/runx2b/cd40/si_ch211-13k12.2/zgc_123305/ENSDARG00000056490/abrab/phf2/cbfb/ahr2/mef2ca/ncoa3/tfeb/jupa/bcl9l/ell/wbp2nl/dyrk1b/mef2aa/mef2b/nr3c1/smarca2/gli1/meox2a/mef2d/sox18/alx4b/runx1/stox2b/nfixb/runx2a/sp100.2/smarca4a/thrap3b/znf1158/igf2a/si_dkey-4c15.9/arid1b/dpf2/sox4b/irf5/atf6/crebbpa/ssbp4/nr2c2/myb/foxk1/bcl3/rnf10/bcl9/ctn…	65
BP	GO:0031589	cell-substrate adhesion	7.00125686558209e-05	0.00196035192236298	ENSDARG00000002084/ENSDARG00000045524/ENSDARG00000014976/ENSDARG00000071863/ENSDARG00000103435/ENSDARG00000109859/ENSDARG00000007950/ENSDARG00000088590/ENSDARG00000104484/ENSDARG00000002956/ENSDARG00000060415/ENSDARG00000103129/ENSDARG00000024829/ENSDARG00000020785/ENSDARG00000062156/ENSDARG00000101209/ENSDARG00000032435/ENSDARG00000075707/ENSDARG00000061260/ENSDARG00000045958/ENSDARG00000018687/…	lamb2/lamb1b/lims2/itgb1a/sorbs1/CABZ01072242.1/itga11b/pxna/itgb1b/si_dkey-32n7.4/arhgef28a/nid1b/tnn/lama4/abi3bpa/lamb1a/itga9/nid2a/si_dkey-202e22.2/egfl6/itga2b/ITGB1/itgbl1/itga5/itga10/itgb1bp1	26
BP	GO:0009161	ribonucleoside monophosphate metabolic process	7.24323499295178e-05	0.00200581892112511	ENSDARG00000070083/ENSDARG00000033832/ENSDARG00000054588/ENSDARG00000068738/ENSDARG00000099730/ENSDARG00000010149/ENSDARG00000054191/ENSDARG00000012801/ENSDARG00000068940/ENSDARG00000038075/ENSDARG00000028000/ENSDARG00000011665/ENSDARG00000039914/ENSDARG00000014179/ENSDARG00000006546/ENSDARG00000002071/ENSDARG00000011683/ENSDARG00000011553/ENSDARG00000022438/ENSDARG00000099860/ENSDARG00000036438/…	atp5f1b/ampd1/cox6a2/cox5b2/pkma/atp5fa1/pgk1/pfkpb/atp5meb/cyc1/pfkpa/aldoaa/gapdhs/pfkma/ak4/adss2/prtfdc1/atp5pb/cox6a1/pkmb/ndufv1/cox4i1l/gpib/adss1/eno3/atp5f1d/eno4/cox8a/tpi1b	29
BP	GO:0048048	embryonic eye morphogenesis	7.78309028476805e-05	0.00209177589563017	ENSDARG00000010583/ENSDARG00000045580/ENSDARG00000105112/ENSDARG00000075707/ENSDARG00000077226/ENSDARG00000098834/ENSDARG00000100729/ENSDARG00000039041/ENSDARG00000086057/ENSDARG00000104815	pard3ab/lum/ntn1a/nid2a/smarca4a/sox4b/tln1/sfrp5/plxnd1/lmx1ba	10
BP	GO:0072522	purine-containing compound biosynthetic process	7.81094360639631e-05	0.00209177589563017	ENSDARG00000070083/ENSDARG00000099420/ENSDARG00000088390/ENSDARG00000033832/ENSDARG00000057575/ENSDARG00000099730/ENSDARG00000010149/ENSDARG00000054191/ENSDARG00000012801/ENSDARG00000025504/ENSDARG00000068940/ENSDARG00000104478/ENSDARG00000014588/ENSDARG00000028000/ENSDARG00000011665/ENSDARG00000039914/ENSDARG00000014179/ENSDARG00000006546/ENSDARG00000002071/ENSDARG00000011683/ENSDARG00000100990/…	atp5f1b/nme2b.2/nme4/ampd1/pnp4a/pkma/atp5fa1/pgk1/pfkpb/gucy2f/atp5meb/cap2/adcy2b/pfkpa/aldoaa/gapdhs/pfkma/ak4/adss2/prtfdc1/nme3/atp5pb/pkmb/gpib/adss1/eno3/coasy/atp5f1d/eno4/tpi1b	30
BP	GO:0048514	blood vessel morphogenesis	7.82205644537846e-05	0.00209177589563017	ENSDARG00000103554/ENSDARG00000002937/ENSDARG00000044573/ENSDARG00000032389/ENSDARG00000002731/ENSDARG00000054968/ENSDARG00000103775/ENSDARG00000000568/ENSDARG00000034293/ENSDARG00000013847/ENSDARG00000052139/ENSDARG00000113643/ENSDARG00000056624/ENSDARG00000020785/ENSDARG00000010583/ENSDARG00000060410/ENSDARG00000105112/ENSDARG00000058598/ENSDARG00000039577/ENSDARG00000038428/ENSDARG00000038446/…	notch1a/meis1a/cdc42/tspan12/sdc2/cd40/thbs1a/ell/hif1ab/egfra/notch3/ralbb/vegfd/lama4/pard3ab/thbs2a/ntn1a/sox18/ptk2bb/sulf1/nrp2b/jcada/tnfrsf19/hapln1b/rasip1/igf2a/serpinf1/amot/tgfbr3/egfl6/itga2b/adgrb1a/ptk2ab/lpar2b/plxnb2a/hspg2/cxcl8a/plxnd1/itga5	39
BP	GO:0030042	actin filament depolymerization	7.88566309860578e-05	0.00209177589563017	ENSDARG00000075608/ENSDARG00000034240/ENSDARG00000040874/ENSDARG00000014106/ENSDARG00000100252/ENSDARG00000017036/ENSDARG00000110291/ENSDARG00000020890/ENSDARG00000102056/ENSDARG00000018206/ENSDARG00000103962/ENSDARG00000114022/ENSDARG00000030490	mical2a/capza1a/add3a/cfl2/capzb/svilc/CABZ01044731.2/tmod4/svild/nck2a/add1/WDR1/sptb	13
BP	GO:0006164	purine nucleotide biosynthetic process	8.2093792044195e-05	0.00212503922609624	ENSDARG00000070083/ENSDARG00000099420/ENSDARG00000088390/ENSDARG00000033832/ENSDARG00000099730/ENSDARG00000010149/ENSDARG00000054191/ENSDARG00000012801/ENSDARG00000025504/ENSDARG00000068940/ENSDARG00000104478/ENSDARG00000014588/ENSDARG00000028000/ENSDARG00000011665/ENSDARG00000039914/ENSDARG00000014179/ENSDARG00000006546/ENSDARG00000002071/ENSDARG00000011683/ENSDARG00000100990/ENSDARG00000011553/…	atp5f1b/nme2b.2/nme4/ampd1/pkma/atp5fa1/pgk1/pfkpb/gucy2f/atp5meb/cap2/adcy2b/pfkpa/aldoaa/gapdhs/pfkma/ak4/adss2/prtfdc1/nme3/atp5pb/pkmb/gpib/adss1/eno3/coasy/atp5f1d/eno4/tpi1b	29
BP	GO:0009260	ribonucleotide biosynthetic process	8.2093792044195e-05	0.00212503922609624	ENSDARG00000070083/ENSDARG00000099420/ENSDARG00000088390/ENSDARG00000033832/ENSDARG00000099730/ENSDARG00000010149/ENSDARG00000054191/ENSDARG00000012801/ENSDARG00000025504/ENSDARG00000068940/ENSDARG00000104478/ENSDARG00000014588/ENSDARG00000028000/ENSDARG00000011665/ENSDARG00000039914/ENSDARG00000014179/ENSDARG00000006546/ENSDARG00000002071/ENSDARG00000011683/ENSDARG00000100990/ENSDARG00000011553/…	atp5f1b/nme2b.2/nme4/ampd1/pkma/atp5fa1/pgk1/pfkpb/gucy2f/atp5meb/cap2/adcy2b/pfkpa/aldoaa/gapdhs/pfkma/ak4/adss2/prtfdc1/nme3/atp5pb/pkmb/gpib/adss1/eno3/coasy/atp5f1d/eno4/tpi1b	29
BP	GO:0003012	muscle system process	8.26404143481869e-05	0.00212503922609624	ENSDARG00000035438/ENSDARG00000013752/ENSDARG00000095930/ENSDARG00000058656/ENSDARG00000087402/ENSDARG00000068457/ENSDARG00000004082/ENSDARG00000012944/ENSDARG00000029995/ENSDARG00000103969/ENSDARG00000008487/ENSDARG00000105281/ENSDARG00000008982/ENSDARG00000099385/ENSDARG00000070835/ENSDARG00000042245/ENSDARG00000018105/ENSDARG00000038428/ENSDARG00000020890/ENSDARG00000102414/ENSDARG00000095217/…	myhc4/tnni2a.3/myha/desma/tpm1/tnnt3b/cx39.9/myhz2/tnni2b.2/smyhc2/dmd/p2ry1/casq2/lsp1b/tnnc2/myl13/casq1b/sulf1/tmod4/myhz1.1/zgc_66156/anxa6/cacnb1/tnnc1b	24
BP	GO:0006090	pyruvate metabolic process	8.4121287244581e-05	0.00214126912986206	ENSDARG00000099730/ENSDARG00000051756/ENSDARG00000054191/ENSDARG00000012801/ENSDARG00000028000/ENSDARG00000011665/ENSDARG00000039914/ENSDARG00000002305/ENSDARG00000014179/ENSDARG00000099860/ENSDARG00000103826/ENSDARG00000039007/ENSDARG00000070598/ENSDARG00000040988	pkma/pdhx/pgk1/pfkpb/pfkpa/aldoaa/gapdhs/me3/pfkma/pkmb/gpib/eno3/eno4/tpi1b	14
BP	GO:0002009	morphogenesis of an epithelium	9.58684049273537e-05	0.00241588380416931	ENSDARG00000009418/ENSDARG00000002235/ENSDARG00000077722/ENSDARG00000004246/ENSDARG00000031809/ENSDARG00000014259/ENSDARG00000002731/ENSDARG00000040649/ENSDARG00000029439/ENSDARG00000016153/ENSDARG00000040606/ENSDARG00000076060/ENSDARG00000043923/ENSDARG00000013847/ENSDARG00000071395/ENSDARG00000010472/ENSDARG00000023578/ENSDARG00000010583/ENSDARG00000105112/ENSDARG00000090444/ENSDARG00000012066/…	mef2cb/mmp14a/ppp2r3a/slit2/rbm24b/eya1/sdc2/prickle1a/atp2a2a/dag1/tfap2c/diaph2/sox9b/egfra/camk2g1/atp1a2a/lpp/pard3ab/ntn1a/ponzr1/dcn/nid2a/neo1a/smarca4a/ptprea/furina/ndrg4/fabp3/pard6a/igfbp3/sox4b/stat3/intu/tln1/ctnnb2/map2k4b/dvl1a/sfrp5/plxnd1/gna12a/lmx1ba/vaspb	42
BP	GO:0009141	nucleoside triphosphate metabolic process	9.74182031056094e-05	0.00243063239431818	ENSDARG00000070083/ENSDARG00000099420/ENSDARG00000088390/ENSDARG00000054588/ENSDARG00000068738/ENSDARG00000099730/ENSDARG00000010149/ENSDARG00000054191/ENSDARG00000012801/ENSDARG00000068940/ENSDARG00000038075/ENSDARG00000028000/ENSDARG00000011665/ENSDARG00000039914/ENSDARG00000014179/ENSDARG00000006546/ENSDARG00000100990/ENSDARG00000011553/ENSDARG00000022438/ENSDARG00000099860/ENSDARG00000036438/…	atp5f1b/nme2b.2/nme4/cox6a2/cox5b2/pkma/atp5fa1/pgk1/pfkpb/atp5meb/cyc1/pfkpa/aldoaa/gapdhs/pfkma/ak4/nme3/atp5pb/cox6a1/pkmb/ndufv1/cox4i1l/gpib/eno3/atp5f1d/eno4/cox8a/tpi1b	28
BP	GO:0016052	carbohydrate catabolic process	0.000103389668477184	0.0025543329859069	ENSDARG00000099730/ENSDARG00000054191/ENSDARG00000012801/ENSDARG00000028000/ENSDARG00000011665/ENSDARG00000039914/ENSDARG00000014179/ENSDARG00000103811/ENSDARG00000099860/ENSDARG00000055518/ENSDARG00000002764/ENSDARG00000103826/ENSDARG00000039007/ENSDARG00000013317/ENSDARG00000070598/ENSDARG00000040988	pkma/pgk1/pfkpb/pfkpa/aldoaa/gapdhs/pfkma/agla/pkmb/pygma/miox/gpib/eno3/pygmb/eno4/tpi1b	16
BP	GO:0045944	positive regulation of transcription by RNA polymerase II	0.000111538058319986	0.00272889230064431	ENSDARG00000033160/ENSDARG00000009418/ENSDARG00000002937/ENSDARG00000009594/ENSDARG00000054968/ENSDARG00000038121/ENSDARG00000015563/ENSDARG00000056490/ENSDARG00000033854/ENSDARG00000021833/ENSDARG00000029764/ENSDARG00000077404/ENSDARG00000070787/ENSDARG00000000568/ENSDARG00000031756/ENSDARG00000093170/ENSDARG00000008904/ENSDARG00000101244/ENSDARG00000040911/ENSDARG00000040237/ENSDARG00000058598/…	nr1d1/mef2cb/meis1a/nr1d2b/cd40/si_ch211-13k12.2/zgc_123305/ENSDARG00000056490/abrab/ahr2/mef2ca/ncoa3/jupa/ell/mef2aa/mef2b/smarca2/gli1/meox2a/mef2d/sox18/alx4b/stox2b/sp100.2/smarca4a/thrap3b/znf1158/igf2a/si_dkey-4c15.9/dpf2/sox4b/atf6/crebbpa/ssbp4/nr2c2/myb/bcl3/rnf10/bcl9/ctnnb2/pax6b/tfcp2/smad3a/kat6b/mrtfbb	45
BP	GO:0046390	ribose phosphate biosynthetic process	0.000118412241227832	0.00286921969128977	ENSDARG00000070083/ENSDARG00000099420/ENSDARG00000088390/ENSDARG00000033832/ENSDARG00000099730/ENSDARG00000010149/ENSDARG00000054191/ENSDARG00000012801/ENSDARG00000025504/ENSDARG00000068940/ENSDARG00000104478/ENSDARG00000014588/ENSDARG00000028000/ENSDARG00000011665/ENSDARG00000039914/ENSDARG00000014179/ENSDARG00000006546/ENSDARG00000002071/ENSDARG00000011683/ENSDARG00000100990/ENSDARG00000011553/…	atp5f1b/nme2b.2/nme4/ampd1/pkma/atp5fa1/pgk1/pfkpb/gucy2f/atp5meb/cap2/adcy2b/pfkpa/aldoaa/gapdhs/pfkma/ak4/adss2/prtfdc1/nme3/atp5pb/pkmb/gpib/adss1/eno3/coasy/atp5f1d/eno4/tpi1b	29
BP	GO:1902903	regulation of supramolecular fiber organization	0.000133385825703171	0.00318754420466105	ENSDARG00000063682/ENSDARG00000056639/ENSDARG00000062799/ENSDARG00000034240/ENSDARG00000077157/ENSDARG00000040874/ENSDARG00000078696/ENSDARG00000100252/ENSDARG00000079549/ENSDARG00000017036/ENSDARG00000060584/ENSDARG00000006283/ENSDARG00000110291/ENSDARG00000020890/ENSDARG00000102056/ENSDARG00000094792/ENSDARG00000018206/ENSDARG00000115712/ENSDARG00000103962/ENSDARG00000054723/ENSDARG00000032482/…	fhod3a/carmil2/baiap2a/capza1a/synpo2b/add3a/synpo2lb/capzb/cdc42ep1a/svilc/kank1b/waslb/CABZ01044731.2/tmod4/svild/twf2a/nck2a/twf1a/add1/si_ch211-242b18.1/si_dkey-40c11.2/cyfip1/wasf2/dbnla/kank3/WDR1/sptb/cdc42ep3/vaspb	29
BP	GO:0014902	myotube differentiation	0.000135344138848703	0.00318754420466105	ENSDARG00000006757/ENSDARG00000009280/ENSDARG00000036371/ENSDARG00000031809/ENSDARG00000012944/ENSDARG00000008487/ENSDARG00000055618/ENSDARG00000016153/ENSDARG00000017128/ENSDARG00000024141/ENSDARG00000045560/ENSDARG00000055518/ENSDARG00000008322/ENSDARG00000013317	klhl41b/smyd1a/acta1a/rbm24b/myhz2/dmd/acta1b/dag1/myofl/cav3/mybpc1/pygma/ambra1a/pygmb	14
BP	GO:0031333	negative regulation of protein complex assembly	0.000135344138848703	0.00318754420466105	ENSDARG00000034240/ENSDARG00000040874/ENSDARG00000100252/ENSDARG00000017036/ENSDARG00000060584/ENSDARG00000110291/ENSDARG00000020890/ENSDARG00000102056/ENSDARG00000094792/ENSDARG00000018206/ENSDARG00000115712/ENSDARG00000103962/ENSDARG00000076566/ENSDARG00000030490	capza1a/add3a/capzb/svilc/kank1b/CABZ01044731.2/tmod4/svild/twf2a/nck2a/twf1a/add1/kank3/sptb	14
BP	GO:0032271	regulation of protein polymerization	0.000136731056327822	0.00319039131431584	ENSDARG00000056639/ENSDARG00000062799/ENSDARG00000034240/ENSDARG00000040874/ENSDARG00000100252/ENSDARG00000079549/ENSDARG00000017036/ENSDARG00000060584/ENSDARG00000006283/ENSDARG00000110291/ENSDARG00000020890/ENSDARG00000102056/ENSDARG00000094792/ENSDARG00000018206/ENSDARG00000115712/ENSDARG00000103962/ENSDARG00000054723/ENSDARG00000032482/ENSDARG00000044345/ENSDARG00000024209/ENSDARG00000008322/…	carmil2/baiap2a/capza1a/add3a/capzb/cdc42ep1a/svilc/kank1b/waslb/CABZ01044731.2/tmod4/svild/twf2a/nck2a/twf1a/add1/si_ch211-242b18.1/si_dkey-40c11.2/cyfip1/wasf2/ambra1a/dbnla/kank3/sptb/cdc42ep3/vaspb	26
BP	GO:0030041	actin filament polymerization	0.000155444789241926	0.00359376943935463	ENSDARG00000090785/ENSDARG00000056639/ENSDARG00000062799/ENSDARG00000034240/ENSDARG00000040874/ENSDARG00000100252/ENSDARG00000079549/ENSDARG00000017036/ENSDARG00000060584/ENSDARG00000076060/ENSDARG00000006283/ENSDARG00000110291/ENSDARG00000020890/ENSDARG00000102056/ENSDARG00000094792/ENSDARG00000018206/ENSDARG00000115712/ENSDARG00000103962/ENSDARG00000032482/ENSDARG00000044345/ENSDARG00000024209/…	diaph3/carmil2/baiap2a/capza1a/add3a/capzb/cdc42ep1a/svilc/kank1b/diaph2/waslb/CABZ01044731.2/tmod4/svild/twf2a/nck2a/twf1a/add1/si_dkey-40c11.2/cyfip1/wasf2/dbnla/kank3/sptb/cdc42ep3/vaspb	26
BP	GO:0008064	regulation of actin polymerization or depolymerization	0.000161670415029674	0.00370372223522526	ENSDARG00000056639/ENSDARG00000062799/ENSDARG00000034240/ENSDARG00000040874/ENSDARG00000100252/ENSDARG00000079549/ENSDARG00000017036/ENSDARG00000060584/ENSDARG00000006283/ENSDARG00000110291/ENSDARG00000020890/ENSDARG00000102056/ENSDARG00000094792/ENSDARG00000018206/ENSDARG00000115712/ENSDARG00000103962/ENSDARG00000032482/ENSDARG00000044345/ENSDARG00000024209/ENSDARG00000008170/ENSDARG00000076566/…	carmil2/baiap2a/capza1a/add3a/capzb/cdc42ep1a/svilc/kank1b/waslb/CABZ01044731.2/tmod4/svild/twf2a/nck2a/twf1a/add1/si_dkey-40c11.2/cyfip1/wasf2/dbnla/kank3/WDR1/sptb/cdc42ep3/vaspb	25
BP	GO:0006936	muscle contraction	0.000170789966767068	0.00387739384011721	ENSDARG00000035438/ENSDARG00000013752/ENSDARG00000095930/ENSDARG00000058656/ENSDARG00000087402/ENSDARG00000068457/ENSDARG00000004082/ENSDARG00000012944/ENSDARG00000029995/ENSDARG00000103969/ENSDARG00000008487/ENSDARG00000008982/ENSDARG00000099385/ENSDARG00000070835/ENSDARG00000042245/ENSDARG00000018105/ENSDARG00000038428/ENSDARG00000020890/ENSDARG00000102414/ENSDARG00000095217/ENSDARG00000013335/…	myhc4/tnni2a.3/myha/desma/tpm1/tnnt3b/cx39.9/myhz2/tnni2b.2/smyhc2/dmd/casq2/lsp1b/tnnc2/myl13/casq1b/sulf1/tmod4/myhz1.1/zgc_66156/anxa6/cacnb1/tnnc1b	23
BP	GO:0061386	closure of optic fissure	0.000178000205541511	0.004005004624684	ENSDARG00000105112/ENSDARG00000075707/ENSDARG00000098834/ENSDARG00000100729/ENSDARG00000039041/ENSDARG00000104815	ntn1a/nid2a/sox4b/tln1/sfrp5/lmx1ba	6
BP	GO:0009150	purine ribonucleotide metabolic process	0.000183776854145434	0.00407036530794463	ENSDARG00000070083/ENSDARG00000099420/ENSDARG00000088390/ENSDARG00000033832/ENSDARG00000002411/ENSDARG00000054588/ENSDARG00000068738/ENSDARG00000099730/ENSDARG00000010149/ENSDARG00000054191/ENSDARG00000012801/ENSDARG00000025504/ENSDARG00000068940/ENSDARG00000104478/ENSDARG00000014588/ENSDARG00000038075/ENSDARG00000028000/ENSDARG00000011665/ENSDARG00000039914/ENSDARG00000014179/ENSDARG00000006546/…	atp5f1b/nme2b.2/nme4/ampd1/pde4cb/cox6a2/cox5b2/pkma/atp5fa1/pgk1/pfkpb/gucy2f/atp5meb/cap2/adcy2b/cyc1/pfkpa/aldoaa/gapdhs/pfkma/ak4/adss2/prtfdc1/nme3/atp5pb/cox6a1/pkmb/ndufv1/cox4i1l/gpib/adss1/eno3/coasy/atp5f1d/eno4/cox8a/tpi1b	37
BP	GO:0030832	regulation of actin filament length	0.000184135573454638	0.00407036530794463	ENSDARG00000056639/ENSDARG00000062799/ENSDARG00000034240/ENSDARG00000040874/ENSDARG00000100252/ENSDARG00000079549/ENSDARG00000017036/ENSDARG00000060584/ENSDARG00000006283/ENSDARG00000110291/ENSDARG00000020890/ENSDARG00000102056/ENSDARG00000094792/ENSDARG00000018206/ENSDARG00000115712/ENSDARG00000103962/ENSDARG00000032482/ENSDARG00000044345/ENSDARG00000024209/ENSDARG00000008170/ENSDARG00000076566/…	carmil2/baiap2a/capza1a/add3a/capzb/cdc42ep1a/svilc/kank1b/waslb/CABZ01044731.2/tmod4/svild/twf2a/nck2a/twf1a/add1/si_dkey-40c11.2/cyfip1/wasf2/dbnla/kank3/WDR1/sptb/cdc42ep3/vaspb	25
BP	GO:0051258	protein polymerization	0.000211659299588252	0.00463809943445561	ENSDARG00000090785/ENSDARG00000056639/ENSDARG00000062799/ENSDARG00000034240/ENSDARG00000040874/ENSDARG00000100252/ENSDARG00000079549/ENSDARG00000017036/ENSDARG00000060584/ENSDARG00000076060/ENSDARG00000006283/ENSDARG00000110291/ENSDARG00000102674/ENSDARG00000020890/ENSDARG00000102056/ENSDARG00000094792/ENSDARG00000018206/ENSDARG00000115712/ENSDARG00000103962/ENSDARG00000054723/ENSDARG00000032482/…	diaph3/carmil2/baiap2a/capza1a/add3a/capzb/cdc42ep1a/svilc/kank1b/diaph2/waslb/CABZ01044731.2/ckap5/tmod4/svild/twf2a/nck2a/twf1a/add1/si_ch211-242b18.1/si_dkey-40c11.2/cyfip1/wasf2/ambra1a/dbnla/kank3/sptb/cdc42ep3/vaspb	29
BP	GO:0009628	response to abiotic stimulus	0.000217663750665054	0.00472855734203394	ENSDARG00000044861/ENSDARG00000044862/ENSDARG00000012499/ENSDARG00000039117/ENSDARG00000029688/ENSDARG00000002235/ENSDARG00000037099/ENSDARG00000092362/ENSDARG00000002193/ENSDARG00000025032/ENSDARG00000034293/ENSDARG00000034093/ENSDARG00000055723/ENSDARG00000058803/ENSDARG00000056624/ENSDARG00000054191/ENSDARG00000068940/ENSDARG00000027529/ENSDARG00000101209/ENSDARG00000056206/ENSDARG00000044199/…	opn1lw2/opn1lw1/per1b/tefa/hsp70.1/mmp14a/irs2a/hsp70.2/rho/nr3c1/hif1ab/dclk2a/hsp70l/grk1a/vegfd/pgk1/atp5meb/hmox1a/lamb1a/camk2g2/gnat1/CABZ01088346.1/cry1a/piezo1/per3/col1a2/rhol/per1a/hspb2/opn1sw1/grm6b/CABZ01043953.1/atf6/opn1mw4/ucp3/tnfsf11/gpr132b/ucp1/metrnlb/mmp2	40
BP	GO:0060042	retina morphogenesis in camera-type eye	0.000228027747604715	0.00491136687148616	ENSDARG00000002235/ENSDARG00000032389/ENSDARG00000054578/ENSDARG00000101831/ENSDARG00000037677/ENSDARG00000077226/ENSDARG00000057074/ENSDARG00000003684/ENSDARG00000079027/ENSDARG00000017798/ENSDARG00000022712/ENSDARG00000077388/ENSDARG00000074804/ENSDARG00000004049/ENSDARG00000039041/ENSDARG00000026629	mmp14a/tspan12/arl6ip1/irx1a/fgf24/smarca4a/rpgrb/obsl1a/chsy1/bcor/stat3/obsl1b/atxn7/marcksa/sfrp5/gmds	16
BP	GO:0061448	connective tissue development	0.000269154764462326	0.0057480509020768	ENSDARG00000002235/ENSDARG00000038185/ENSDARG00000093931/ENSDARG00000059233/ENSDARG00000042816/ENSDARG00000029764/ENSDARG00000031737/ENSDARG00000043923/ENSDARG00000019367/ENSDARG00000087646/ENSDARG00000038428/ENSDARG00000012066/ENSDARG00000040261/ENSDARG00000062909/ENSDARG00000079027/ENSDARG00000037196/ENSDARG00000023484/ENSDARG00000002445/ENSDARG00000015536/ENSDARG00000013335/ENSDARG00000004049	mmp14a/gh1/rflnb/runx2b/mmp9/mef2ca/pthlha/sox9b/tgfb3/runx1/sulf1/dcn/runx2a/furina/chsy1/arid5b/rflna/prdm1a/sox6/anxa6/marcksa	21
BP	GO:0072521	purine-containing compound metabolic process	0.000277557366250036	0.00587768540294193	ENSDARG00000016160/ENSDARG00000070083/ENSDARG00000099420/ENSDARG00000088390/ENSDARG00000033832/ENSDARG00000035883/ENSDARG00000057575/ENSDARG00000002411/ENSDARG00000054588/ENSDARG00000068738/ENSDARG00000099730/ENSDARG00000010149/ENSDARG00000054191/ENSDARG00000012801/ENSDARG00000025504/ENSDARG00000068940/ENSDARG00000104478/ENSDARG00000014588/ENSDARG00000038075/ENSDARG00000028000/ENSDARG00000011665/…	gmpr/atp5f1b/nme2b.2/nme4/ampd1/nt5c1aa/pnp4a/pde4cb/cox6a2/cox5b2/pkma/atp5fa1/pgk1/pfkpb/gucy2f/atp5meb/cap2/adcy2b/cyc1/pfkpa/aldoaa/gapdhs/pfkma/ak4/adss2/prtfdc1/nme3/atp5pb/cox6a1/pkmb/ndufv1/cox4i1l/urahb/gpib/adss1/eno3/coasy/atp5f1d/eno4/cox8a/tpi1b	41
BP	GO:0030833	regulation of actin filament polymerization	0.000282018938804092	0.00592239771488594	ENSDARG00000056639/ENSDARG00000062799/ENSDARG00000034240/ENSDARG00000040874/ENSDARG00000100252/ENSDARG00000079549/ENSDARG00000017036/ENSDARG00000060584/ENSDARG00000006283/ENSDARG00000110291/ENSDARG00000020890/ENSDARG00000102056/ENSDARG00000094792/ENSDARG00000018206/ENSDARG00000115712/ENSDARG00000103962/ENSDARG00000032482/ENSDARG00000044345/ENSDARG00000024209/ENSDARG00000008170/ENSDARG00000076566/…	carmil2/baiap2a/capza1a/add3a/capzb/cdc42ep1a/svilc/kank1b/waslb/CABZ01044731.2/tmod4/svild/twf2a/nck2a/twf1a/add1/si_dkey-40c11.2/cyfip1/wasf2/dbnla/kank3/sptb/cdc42ep3/vaspb	24
BP	GO:0015740	C4-dicarboxylate transport	0.000286344430217389	0.00596353689378364	ENSDARG00000013749/ENSDARG00000102453/ENSDARG00000102362/ENSDARG00000104431/ENSDARG00000077691/ENSDARG00000043148/ENSDARG00000035741	slc25a55b/slc1a2b/slc25a12/slc1a3a/slc13a5a/slc1a3b/slc25a11	7
BP	GO:0009123	nucleoside monophosphate metabolic process	0.000294878801121381	0.00609093917070394	ENSDARG00000070083/ENSDARG00000033832/ENSDARG00000054588/ENSDARG00000068738/ENSDARG00000099730/ENSDARG00000010149/ENSDARG00000054191/ENSDARG00000012801/ENSDARG00000068940/ENSDARG00000038075/ENSDARG00000028000/ENSDARG00000011665/ENSDARG00000039914/ENSDARG00000014179/ENSDARG00000006546/ENSDARG00000002071/ENSDARG00000011683/ENSDARG00000011553/ENSDARG00000022438/ENSDARG00000099860/ENSDARG00000036438/…	atp5f1b/ampd1/cox6a2/cox5b2/pkma/atp5fa1/pgk1/pfkpb/atp5meb/cyc1/pfkpa/aldoaa/gapdhs/pfkma/ak4/adss2/prtfdc1/atp5pb/cox6a1/pkmb/ndufv1/cox4i1l/gpib/adss1/eno3/atp5f1d/eno4/cox8a/tpi1b	29
BP	GO:0001525	angiogenesis	0.000319488336667418	0.00649235542126842	ENSDARG00000103554/ENSDARG00000002937/ENSDARG00000044573/ENSDARG00000032389/ENSDARG00000002731/ENSDARG00000054968/ENSDARG00000103775/ENSDARG00000034293/ENSDARG00000113643/ENSDARG00000056624/ENSDARG00000060410/ENSDARG00000105112/ENSDARG00000058598/ENSDARG00000039577/ENSDARG00000038446/ENSDARG00000089871/ENSDARG00000041869/ENSDARG00000068516/ENSDARG00000074829/ENSDARG00000018643/ENSDARG00000069048/…	notch1a/meis1a/cdc42/tspan12/sdc2/cd40/thbs1a/hif1ab/ralbb/vegfd/thbs2a/ntn1a/sox18/ptk2bb/nrp2b/jcada/tnfrsf19/hapln1b/rasip1/igf2a/serpinf1/amot/tgfbr3/egfl6/itga2b/adgrb1a/ptk2ab/lpar2b/plxnb2a/hspg2/cxcl8a/plxnd1/itga5	33
BP	GO:0031076	embryonic camera-type eye development	0.000322327055023596	0.00649235542126842	ENSDARG00000045580/ENSDARG00000105112/ENSDARG00000101831/ENSDARG00000075707/ENSDARG00000077226/ENSDARG00000098834/ENSDARG00000100729/ENSDARG00000039041/ENSDARG00000104815	lum/ntn1a/irx1a/nid2a/smarca4a/sox4b/tln1/sfrp5/lmx1ba	9
BP	GO:0014904	myotube cell development	0.000327194102579797	0.00649235542126842	ENSDARG00000006757/ENSDARG00000009280/ENSDARG00000036371/ENSDARG00000012944/ENSDARG00000008487/ENSDARG00000055618/ENSDARG00000016153/ENSDARG00000045560/ENSDARG00000055518/ENSDARG00000008322/ENSDARG00000013317	klhl41b/smyd1a/acta1a/myhz2/dmd/acta1b/dag1/mybpc1/pygma/ambra1a/pygmb	11
BP	GO:0048741	skeletal muscle fiber development	0.000327194102579797	0.00649235542126842	ENSDARG00000006757/ENSDARG00000009280/ENSDARG00000036371/ENSDARG00000012944/ENSDARG00000008487/ENSDARG00000055618/ENSDARG00000016153/ENSDARG00000045560/ENSDARG00000055518/ENSDARG00000008322/ENSDARG00000013317	klhl41b/smyd1a/acta1a/myhz2/dmd/acta1b/dag1/mybpc1/pygma/ambra1a/pygmb	11
BP	GO:0048747	muscle fiber development	0.000327194102579797	0.00649235542126842	ENSDARG00000006757/ENSDARG00000009280/ENSDARG00000036371/ENSDARG00000012944/ENSDARG00000008487/ENSDARG00000055618/ENSDARG00000016153/ENSDARG00000045560/ENSDARG00000055518/ENSDARG00000008322/ENSDARG00000013317	klhl41b/smyd1a/acta1a/myhz2/dmd/acta1b/dag1/mybpc1/pygma/ambra1a/pygmb	11
BP	GO:0006163	purine nucleotide metabolic process	0.000344615737736909	0.0067846223366954	ENSDARG00000016160/ENSDARG00000070083/ENSDARG00000099420/ENSDARG00000088390/ENSDARG00000033832/ENSDARG00000002411/ENSDARG00000054588/ENSDARG00000068738/ENSDARG00000099730/ENSDARG00000010149/ENSDARG00000054191/ENSDARG00000012801/ENSDARG00000025504/ENSDARG00000068940/ENSDARG00000104478/ENSDARG00000014588/ENSDARG00000038075/ENSDARG00000028000/ENSDARG00000011665/ENSDARG00000039914/ENSDARG00000014179/…	gmpr/atp5f1b/nme2b.2/nme4/ampd1/pde4cb/cox6a2/cox5b2/pkma/atp5fa1/pgk1/pfkpb/gucy2f/atp5meb/cap2/adcy2b/cyc1/pfkpa/aldoaa/gapdhs/pfkma/ak4/adss2/prtfdc1/nme3/atp5pb/cox6a1/pkmb/ndufv1/cox4i1l/gpib/adss1/eno3/coasy/atp5f1d/eno4/cox8a/tpi1b	38
BP	GO:0009259	ribonucleotide metabolic process	0.000380552947875417	0.00737760429737682	ENSDARG00000070083/ENSDARG00000099420/ENSDARG00000088390/ENSDARG00000033832/ENSDARG00000002411/ENSDARG00000054588/ENSDARG00000068738/ENSDARG00000099730/ENSDARG00000010149/ENSDARG00000054191/ENSDARG00000012801/ENSDARG00000025504/ENSDARG00000068940/ENSDARG00000104478/ENSDARG00000014588/ENSDARG00000038075/ENSDARG00000028000/ENSDARG00000011665/ENSDARG00000039914/ENSDARG00000014179/ENSDARG00000006546/…	atp5f1b/nme2b.2/nme4/ampd1/pde4cb/cox6a2/cox5b2/pkma/atp5fa1/pgk1/pfkpb/gucy2f/atp5meb/cap2/adcy2b/cyc1/pfkpa/aldoaa/gapdhs/pfkma/ak4/adss2/prtfdc1/nme3/atp5pb/cox6a1/pkmb/ndufv1/cox4i1l/gpib/adss1/eno3/coasy/atp5f1d/eno4/cox8a/tpi1b	37
BP	GO:0043254	regulation of protein complex assembly	0.00038059069788055	0.00737760429737682	ENSDARG00000056639/ENSDARG00000062799/ENSDARG00000034240/ENSDARG00000040874/ENSDARG00000100252/ENSDARG00000079549/ENSDARG00000017036/ENSDARG00000060584/ENSDARG00000006283/ENSDARG00000110291/ENSDARG00000074675/ENSDARG00000020890/ENSDARG00000102056/ENSDARG00000094792/ENSDARG00000018206/ENSDARG00000115712/ENSDARG00000103962/ENSDARG00000054723/ENSDARG00000032482/ENSDARG00000044345/ENSDARG00000024209/…	carmil2/baiap2a/capza1a/add3a/capzb/cdc42ep1a/svilc/kank1b/waslb/CABZ01044731.2/pan2/tmod4/svild/twf2a/nck2a/twf1a/add1/si_ch211-242b18.1/si_dkey-40c11.2/cyfip1/wasf2/ambra1a/dbnla/kank3/sptb/cdc42ep3/vaspb	27
BP	GO:0032535	regulation of cellular component size	0.000387832211759387	0.00746058911170729	ENSDARG00000056639/ENSDARG00000062799/ENSDARG00000034240/ENSDARG00000004246/ENSDARG00000040874/ENSDARG00000098764/ENSDARG00000100252/ENSDARG00000079549/ENSDARG00000017036/ENSDARG00000011533/ENSDARG00000060584/ENSDARG00000006283/ENSDARG00000010583/ENSDARG00000105112/ENSDARG00000062003/ENSDARG00000110291/ENSDARG00000015240/ENSDARG00000076870/ENSDARG00000020890/ENSDARG00000102056/ENSDARG00000094792/…	carmil2/baiap2a/capza1a/slit2/add3a/musk/capzb/cdc42ep1a/svilc/sema6dl/kank1b/waslb/pard3ab/ntn1a/myo5b/CABZ01044731.2/cdkl5/piezo1/tmod4/svild/twf2a/nck2a/twf1a/add1/si_dkey-40c11.2/cyfip1/stat3/wasf2/dbnla/kank3/WDR1/sptb/cdc42ep3/vaspb	34
BP	GO:0044087	regulation of cellular component biogenesis	0.000402329999418647	0.0076808454434469	ENSDARG00000063682/ENSDARG00000056639/ENSDARG00000062799/ENSDARG00000034240/ENSDARG00000077157/ENSDARG00000044573/ENSDARG00000040874/ENSDARG00000078696/ENSDARG00000100252/ENSDARG00000079549/ENSDARG00000017036/ENSDARG00000022968/ENSDARG00000060584/ENSDARG00000006283/ENSDARG00000110291/ENSDARG00000037998/ENSDARG00000101209/ENSDARG00000056050/ENSDARG00000074675/ENSDARG00000020890/ENSDARG00000102056/…	fhod3a/carmil2/baiap2a/capza1a/synpo2b/cdc42/add3a/synpo2lb/capzb/cdc42ep1a/svilc/fxr1/kank1b/waslb/CABZ01044731.2/flot1b/lamb1a/kctd17/pan2/tmod4/svild/twf2a/nck2a/twf1a/add1/si_ch211-242b18.1/mapkap1/si_dkey-40c11.2/cyfip1/rock2b/dpysl3/wasf2/ambra1a/dbnla/kank3/itgb1bp1/sptb/cdc42ep3/vaspb	39
BP	GO:0030834	regulation of actin filament depolymerization	0.000422855818831708	0.00795221390638735	ENSDARG00000034240/ENSDARG00000040874/ENSDARG00000100252/ENSDARG00000017036/ENSDARG00000110291/ENSDARG00000020890/ENSDARG00000102056/ENSDARG00000018206/ENSDARG00000103962/ENSDARG00000114022/ENSDARG00000030490	capza1a/add3a/capzb/svilc/CABZ01044731.2/tmod4/svild/nck2a/add1/WDR1/sptb	11
BP	GO:0085029	extracellular matrix assembly	0.000422855818831708	0.00795221390638735	ENSDARG00000002084/ENSDARG00000045524/ENSDARG00000035682/ENSDARG00000020785/ENSDARG00000101209/ENSDARG00000091602/ENSDARG00000061260/ENSDARG00000110574/ENSDARG00000091667/ENSDARG00000006353/ENSDARG00000090557	lamb2/lamb1b/FP102018.1/lama4/lamb1a/si_dkey-163f14.6/si_dkey-202e22.2/CABZ01080042.1/si_dkey-234i14.3/itga5/MFAP4	11
BP	GO:0001667	ameboidal-type cell migration	0.000439334398886344	0.00820090877921175	ENSDARG00000002235/ENSDARG00000056995/ENSDARG00000006921/ENSDARG00000044573/ENSDARG00000054968/ENSDARG00000040649/ENSDARG00000100252/ENSDARG00000088590/ENSDARG00000011533/ENSDARG00000054578/ENSDARG00000076060/ENSDARG00000034293/ENSDARG00000014013/ENSDARG00000023578/ENSDARG00000010583/ENSDARG00000038446/ENSDARG00000078335/ENSDARG00000078842/ENSDARG00000091777/ENSDARG00000020845/ENSDARG00000013335/…	mmp14a/snai1a/lrp5/cdc42/cd40/prickle1a/capzb/pxna/sema6dl/arl6ip1/diaph2/hif1ab/lbr/lpp/pard3ab/nrp2b/amot/tns1a/mapkap1/tns1b/anxa6/stat3/gja5b/hspg2/ptges/plxnd1/itga5/gna12a	28
BP	GO:0045597	positive regulation of cell differentiation	0.00045112311027301	0.00835904586682342	ENSDARG00000012499/ENSDARG00000014976/ENSDARG00000031809/ENSDARG00000087780/ENSDARG00000043923/ENSDARG00000076962/ENSDARG00000015240/ENSDARG00000087646/ENSDARG00000103962/ENSDARG00000069048/ENSDARG00000032482/ENSDARG00000002445/ENSDARG00000015536/ENSDARG00000022712/ENSDARG00000003811/ENSDARG00000101814/ENSDARG00000095833/ENSDARG00000008322/ENSDARG00000008170/ENSDARG00000095259/ENSDARG00000007289/…	per1b/lims2/rbm24b/tiam2a/sox9b/gdpd5b/cdkl5/runx1/add1/serpinf1/si_dkey-40c11.2/prdm1a/sox6/stat3/plxnb2a/lpar3/alk/ambra1a/dbnla/tmem119a/metrnlb/plxnd1	22
BP	GO:0048596	embryonic camera-type eye morphogenesis	0.000474421936984321	0.0086726479723722	ENSDARG00000045580/ENSDARG00000105112/ENSDARG00000075707/ENSDARG00000077226/ENSDARG00000098834/ENSDARG00000100729/ENSDARG00000039041/ENSDARG00000104815	lum/ntn1a/nid2a/smarca4a/sox4b/tln1/sfrp5/lmx1ba	8
BP	GO:0043010	camera-type eye development	0.000474930722296573	0.0086726479723722	ENSDARG00000012499/ENSDARG00000021924/ENSDARG00000029688/ENSDARG00000002235/ENSDARG00000044573/ENSDARG00000032389/ENSDARG00000092362/ENSDARG00000040649/ENSDARG00000054578/ENSDARG00000043923/ENSDARG00000022101/ENSDARG00000010583/ENSDARG00000045580/ENSDARG00000105112/ENSDARG00000101831/ENSDARG00000037677/ENSDARG00000075707/ENSDARG00000077226/ENSDARG00000087893/ENSDARG00000057074/ENSDARG00000003684/…	per1b/hsp70.3/hsp70.1/mmp14a/cdc42/tspan12/hsp70.2/prickle1a/arl6ip1/sox9b/obscnb/pard3ab/lum/ntn1a/irx1a/fgf24/nid2a/smarca4a/rnf216/rpgrb/obsl1a/chsy1/crybb3/gnrh2/sox4b/bcor/prickle2b/stat3/ptk2ab/cdh11/tln1/obsl1b/atxn7/pax6b/marcksa/sfrp5/gmds/itga5/lmx1ba	39
BP	GO:1902904	negative regulation of supramolecular fiber organization	0.000478805498745461	0.0086805025671839	ENSDARG00000034240/ENSDARG00000040874/ENSDARG00000100252/ENSDARG00000017036/ENSDARG00000060584/ENSDARG00000110291/ENSDARG00000020890/ENSDARG00000102056/ENSDARG00000094792/ENSDARG00000018206/ENSDARG00000115712/ENSDARG00000103962/ENSDARG00000076566/ENSDARG00000030490	capza1a/add3a/capzb/svilc/kank1b/CABZ01044731.2/tmod4/svild/twf2a/nck2a/twf1a/add1/kank3/sptb	14
BP	GO:0003158	endothelium development	0.000513386171469417	0.00917541242626193	ENSDARG00000017320/ENSDARG00000045748/ENSDARG00000013847/ENSDARG00000052139/ENSDARG00000020785/ENSDARG00000010583/ENSDARG00000041869/ENSDARG00000103962/ENSDARG00000023443/ENSDARG00000063309	f11r.1/stab2/egfra/notch3/lama4/pard3ab/tnfrsf19/add1/tjp2b/tjp2a	10
BP	GO:0016331	morphogenesis of embryonic epithelium	0.000513386171469417	0.00917541242626193	ENSDARG00000105112/ENSDARG00000075707/ENSDARG00000102855/ENSDARG00000069378/ENSDARG00000098834/ENSDARG00000100729/ENSDARG00000010515/ENSDARG00000039041/ENSDARG00000104815/ENSDARG00000017105	ntn1a/nid2a/neo1a/pard6a/sox4b/tln1/dvl1a/sfrp5/lmx1ba/vaspb	10
BP	GO:0060041	retina development in camera-type eye	0.000520395716765269	0.00923519159329914	ENSDARG00000012499/ENSDARG00000002235/ENSDARG00000044573/ENSDARG00000032389/ENSDARG00000040649/ENSDARG00000054578/ENSDARG00000043923/ENSDARG00000022101/ENSDARG00000101831/ENSDARG00000037677/ENSDARG00000077226/ENSDARG00000057074/ENSDARG00000003684/ENSDARG00000079027/ENSDARG00000017798/ENSDARG00000037593/ENSDARG00000022712/ENSDARG00000021442/ENSDARG00000077388/ENSDARG00000074804/ENSDARG00000004049/…	per1b/mmp14a/cdc42/tspan12/prickle1a/arl6ip1/sox9b/obscnb/irx1a/fgf24/smarca4a/rpgrb/obsl1a/chsy1/bcor/prickle2b/stat3/cdh11/obsl1b/atxn7/marcksa/sfrp5/gmds/lmx1ba	24
BP	GO:0048705	skeletal system morphogenesis	0.000534572149167824	0.00940005907502075	ENSDARG00000002235/ENSDARG00000093931/ENSDARG00000031809/ENSDARG00000006921/ENSDARG00000042816/ENSDARG00000029764/ENSDARG00000031737/ENSDARG00000054619/ENSDARG00000019516/ENSDARG00000025032/ENSDARG00000090444/ENSDARG00000077226/ENSDARG00000062909/ENSDARG00000023484/ENSDARG00000002445/ENSDARG00000061737/ENSDARG00000062936/ENSDARG00000013335/ENSDARG00000100729/ENSDARG00000036687/ENSDARG00000006353	mmp14a/rflnb/rbm24b/lrp5/mmp9/mef2ca/pthlha/fras1/sp7/nr3c1/ponzr1/smarca4a/furina/rflna/prdm1a/ece1/ndnf/anxa6/tln1/bcl9/itga5	21
BP	GO:0001666	response to hypoxia	0.000540876415030956	0.00940005907502075	ENSDARG00000002235/ENSDARG00000037099/ENSDARG00000034293/ENSDARG00000056624/ENSDARG00000054191/ENSDARG00000068940/ENSDARG00000027529/ENSDARG00000056206/ENSDARG00000112073/ENSDARG00000012656/ENSDARG00000017676	mmp14a/irs2a/hif1ab/vegfd/pgk1/atp5meb/hmox1a/camk2g2/CABZ01043953.1/atf6/mmp2	11
BP	GO:0036293	response to decreased oxygen levels	0.000540876415030956	0.00940005907502075	ENSDARG00000002235/ENSDARG00000037099/ENSDARG00000034293/ENSDARG00000056624/ENSDARG00000054191/ENSDARG00000068940/ENSDARG00000027529/ENSDARG00000056206/ENSDARG00000112073/ENSDARG00000012656/ENSDARG00000017676	mmp14a/irs2a/hif1ab/vegfd/pgk1/atp5meb/hmox1a/camk2g2/CABZ01043953.1/atf6/mmp2	11
BP	GO:0002072	optic cup morphogenesis involved in camera-type eye development	0.000562890149133985	0.00964954541372546	ENSDARG00000105112/ENSDARG00000075707/ENSDARG00000098834/ENSDARG00000100729/ENSDARG00000039041/ENSDARG00000104815	ntn1a/nid2a/sox4b/tln1/sfrp5/lmx1ba	6
BP	GO:0061035	regulation of cartilage development	0.000562890149133985	0.00964954541372546	ENSDARG00000093931/ENSDARG00000031737/ENSDARG00000043923/ENSDARG00000019367/ENSDARG00000023484/ENSDARG00000015536	rflnb/pthlha/sox9b/tgfb3/rflna/sox6	6
BP	GO:0048736	appendage development	0.000629353149425474	0.0107160130848121	ENSDARG00000042816/ENSDARG00000021833/ENSDARG00000054619/ENSDARG00000038672/ENSDARG00000028071/ENSDARG00000043923/ENSDARG00000044511/ENSDARG00000101831/ENSDARG00000037677/ENSDARG00000016936/ENSDARG00000062909/ENSDARG00000079027/ENSDARG00000002445	mmp9/ahr2/fras1/tcf7/bmp1a/sox9b/etv5b/irx1a/fgf24/hmcn1/furina/chsy1/prdm1a	13
BP	GO:0006414	translational elongation	0.000667944911479047	0.0111470698314574	ENSDARG00000035835/ENSDARG00000061411/ENSDARG00000100084/ENSDARG00000100371/ENSDARG00000000568/ENSDARG00000020850/ENSDARG00000011201/ENSDARG00000030053/ENSDARG00000021864/ENSDARG00000017235/ENSDARG00000101406/ENSDARG00000056119	eef2k/nelfa/CABZ01084603.1/eef2b/ell/eef1a1l1/rplp2l/eef1db/rplp1/eif5a/rplp2/eef1g	12
BP	GO:0033627	cell adhesion mediated by integrin	0.000668353811701328	0.0111470698314574	ENSDARG00000109859/ENSDARG00000007950/ENSDARG00000002956/ENSDARG00000032435/ENSDARG00000039145/ENSDARG00000018687/ENSDARG00000109929/ENSDARG00000040985/ENSDARG00000006353/ENSDARG00000002507	CABZ01072242.1/itga11b/si_dkey-32n7.4/itga9/plaub/itga2b/ITGB1/itgbl1/itga5/itga10	10
BP	GO:0072350	tricarboxylic acid metabolic process	0.000669583669166554	0.0111470698314574	ENSDARG00000007294/ENSDARG00000034270/ENSDARG00000016721/ENSDARG00000103044/ENSDARG00000003795/ENSDARG00000043371/ENSDARG00000055652/ENSDARG00000103364	aco2/ogdha/sdha/ASS1/idh2/mdh2/aclyb/cs	8
BP	GO:0071711	basement membrane organization	0.000676310898603318	0.0111470698314574	ENSDARG00000002084/ENSDARG00000045524/ENSDARG00000054619/ENSDARG00000020785/ENSDARG00000101209/ENSDARG00000016936/ENSDARG00000061260	lamb2/lamb1b/fras1/lama4/lamb1a/hmcn1/si_dkey-202e22.2	7
BP	GO:0007167	enzyme linked receptor protein signaling pathway	0.000676786382624196	0.0111470698314574	ENSDARG00000030494/ENSDARG00000037099/ENSDARG00000038185/ENSDARG00000103830/ENSDARG00000103834/ENSDARG00000012671/ENSDARG00000077677/ENSDARG00000054087/ENSDARG00000039576/ENSDARG00000032389/ENSDARG00000027112/ENSDARG00000098764/ENSDARG00000009351/ENSDARG00000088590/ENSDARG00000100897/ENSDARG00000078916/ENSDARG00000037238/ENSDARG00000035677/ENSDARG00000032619/ENSDARG00000013847/ENSDARG00000030326/…	hjv/irs2a/gh1/ddr2l/rbm14b/inhbaa/pdgfd/irs1/fstl1b/tspan12/ephb4b/musk/fgf6a/pxna/pdgfrb/chrdl2/smad5/bmp8a/tob1a/egfra/efna1a/pde6gb/ephb2b/tgif1/snw1/si_rp71-46j2.7/pik3r3b/vegfd/gucy2f/angptl1b/ptk2bb/tgfb3/si_dkey-101k6.5/sulf1/nrp2b/fgf24/fgf4/smad6b/igf2a/stat6/gpc1b/pink1/bcar1/insra/tgfbr3/ghrb/igfbp3/tgfbr2a/ror1/stat3/ptk2ab/alk/akt1s1/igfbp6b/sfrp5/smad3a/zyx/LO016987.2	58
BP	GO:0051494	negative regulation of cytoskeleton organization	0.000696045784194351	0.0113898401049985	ENSDARG00000034240/ENSDARG00000040874/ENSDARG00000100252/ENSDARG00000017036/ENSDARG00000060584/ENSDARG00000110291/ENSDARG00000020890/ENSDARG00000102056/ENSDARG00000094792/ENSDARG00000018206/ENSDARG00000115712/ENSDARG00000103962/ENSDARG00000076566/ENSDARG00000030490	capza1a/add3a/capzb/svilc/kank1b/CABZ01044731.2/tmod4/svild/twf2a/nck2a/twf1a/add1/kank3/sptb	14
BP	GO:0032956	regulation of actin cytoskeleton organization	0.000746074161411749	0.0121297218500491	ENSDARG00000063682/ENSDARG00000056639/ENSDARG00000062799/ENSDARG00000034240/ENSDARG00000077157/ENSDARG00000040874/ENSDARG00000078696/ENSDARG00000100252/ENSDARG00000079549/ENSDARG00000017036/ENSDARG00000060584/ENSDARG00000006283/ENSDARG00000110291/ENSDARG00000039577/ENSDARG00000020488/ENSDARG00000020890/ENSDARG00000102056/ENSDARG00000094792/ENSDARG00000018206/ENSDARG00000115712/ENSDARG00000103962/…	fhod3a/carmil2/baiap2a/capza1a/synpo2b/add3a/synpo2lb/capzb/cdc42ep1a/svilc/kank1b/waslb/CABZ01044731.2/ptk2bb/arhgap17a/tmod4/svild/twf2a/nck2a/twf1a/add1/si_dkey-40c11.2/cyfip1/wasf2/dbnla/kank3/gna12a/WDR1/sptb/cdc42ep3/vaspb	31
BP	GO:0051693	actin filament capping	0.000859936147651646	0.0138912762312958	ENSDARG00000034240/ENSDARG00000040874/ENSDARG00000100252/ENSDARG00000017036/ENSDARG00000110291/ENSDARG00000020890/ENSDARG00000102056/ENSDARG00000018206/ENSDARG00000103962/ENSDARG00000030490	capza1a/add3a/capzb/svilc/CABZ01044731.2/tmod4/svild/nck2a/add1/sptb	10
BP	GO:0003002	regionalization	0.000895577441643691	0.0142838933730513	ENSDARG00000002235/ENSDARG00000031809/ENSDARG00000056995/ENSDARG00000059233/ENSDARG00000039576/ENSDARG00000056322/ENSDARG00000088590/ENSDARG00000078916/ENSDARG00000022968/ENSDARG00000004060/ENSDARG00000031756/ENSDARG00000038672/ENSDARG00000028071/ENSDARG00000032619/ENSDARG00000101244/ENSDARG00000059337/ENSDARG00000038428/ENSDARG00000011665/ENSDARG00000037677/ENSDARG00000020053/ENSDARG00000102855/…	mmp14a/rbm24b/snai1a/runx2b/fstl1b/ldb3a/pxna/chrdl2/fxr1/bhlhe40/mef2aa/tcf7/bmp1a/tob1a/gli1/tgif1/sulf1/aldoaa/fgf24/nkd1/neo1a/gli2a/igf2a/ptbp1a/myhz1.1/ptk2ab/ctnnb2/pax6b/rps19/itga5/lmx1ba	31
BP	GO:0032970	regulation of actin filament-based process	0.000895577441643691	0.0142838933730513	ENSDARG00000063682/ENSDARG00000056639/ENSDARG00000062799/ENSDARG00000034240/ENSDARG00000077157/ENSDARG00000040874/ENSDARG00000078696/ENSDARG00000100252/ENSDARG00000079549/ENSDARG00000017036/ENSDARG00000060584/ENSDARG00000006283/ENSDARG00000110291/ENSDARG00000039577/ENSDARG00000020488/ENSDARG00000020890/ENSDARG00000102056/ENSDARG00000094792/ENSDARG00000018206/ENSDARG00000115712/ENSDARG00000103962/…	fhod3a/carmil2/baiap2a/capza1a/synpo2b/add3a/synpo2lb/capzb/cdc42ep1a/svilc/kank1b/waslb/CABZ01044731.2/ptk2bb/arhgap17a/tmod4/svild/twf2a/nck2a/twf1a/add1/si_dkey-40c11.2/cyfip1/wasf2/dbnla/kank3/gna12a/WDR1/sptb/cdc42ep3/vaspb	31
BP	GO:0051016	barbed-end actin filament capping	0.000924588825220934	0.0146538606261431	ENSDARG00000034240/ENSDARG00000040874/ENSDARG00000100252/ENSDARG00000017036/ENSDARG00000110291/ENSDARG00000102056/ENSDARG00000018206/ENSDARG00000103962	capza1a/add3a/capzb/svilc/CABZ01044731.2/svild/nck2a/add1	8
BP	GO:0034404	nucleobase-containing small molecule biosynthetic process	0.000934749919952605	0.0146811123864438	ENSDARG00000099420/ENSDARG00000088390/ENSDARG00000057575/ENSDARG00000002411/ENSDARG00000071017/ENSDARG00000099730/ENSDARG00000054191/ENSDARG00000012801/ENSDARG00000028000/ENSDARG00000093659/ENSDARG00000011665/ENSDARG00000039914/ENSDARG00000014179/ENSDARG00000011683/ENSDARG00000100990/ENSDARG00000099860/ENSDARG00000103826/ENSDARG00000039007/ENSDARG00000070598/ENSDARG00000040988	nme2b.2/nme4/pnp4a/pde4cb/nt5e/pkma/pgk1/pfkpb/pfkpa/entpd5b/aldoaa/gapdhs/pfkma/prtfdc1/nme3/pkmb/gpib/eno3/eno4/tpi1b	20
BP	GO:0017144	drug metabolic process	0.000937959958022801	0.0146811123864438	ENSDARG00000087873/ENSDARG00000070083/ENSDARG00000033832/ENSDARG00000055976/ENSDARG00000035883/ENSDARG00000007294/ENSDARG00000054588/ENSDARG00000068738/ENSDARG00000099730/ENSDARG00000010149/ENSDARG00000054191/ENSDARG00000012801/ENSDARG00000068940/ENSDARG00000034270/ENSDARG00000087262/ENSDARG00000038075/ENSDARG00000028000/ENSDARG00000011665/ENSDARG00000039914/ENSDARG00000014179/ENSDARG00000006546/…	eevs/atp5f1b/ampd1/pecr/nt5c1aa/aco2/cox6a2/cox5b2/pkma/atp5fa1/pgk1/pfkpb/atp5meb/ogdha/zgc_63568/cyc1/pfkpa/aldoaa/gapdhs/pfkma/ak4/adss2/mpx/atp5pb/gpx1a/cox6a1/pkmb/ndufv1/sdha/cox4i1l/gpib/adss1/aass/adh5/mdh2/eno3/aclyb/atp5f1d/eno4/cox8a/tpi1b/cs	42
BP	GO:0019693	ribose phosphate metabolic process	0.00094906829034731	0.0147632845165137	ENSDARG00000070083/ENSDARG00000099420/ENSDARG00000088390/ENSDARG00000033832/ENSDARG00000002411/ENSDARG00000054588/ENSDARG00000068738/ENSDARG00000099730/ENSDARG00000010149/ENSDARG00000054191/ENSDARG00000012801/ENSDARG00000025504/ENSDARG00000068940/ENSDARG00000104478/ENSDARG00000014588/ENSDARG00000038075/ENSDARG00000028000/ENSDARG00000011665/ENSDARG00000039914/ENSDARG00000014179/ENSDARG00000006546/…	atp5f1b/nme2b.2/nme4/ampd1/pde4cb/cox6a2/cox5b2/pkma/atp5fa1/pgk1/pfkpb/gucy2f/atp5meb/cap2/adcy2b/cyc1/pfkpa/aldoaa/gapdhs/pfkma/ak4/adss2/prtfdc1/nme3/atp5pb/cox6a1/pkmb/ndufv1/cox4i1l/gpib/adss1/eno3/coasy/atp5f1d/eno4/cox8a/tpi1b	37
BP	GO:0051216	cartilage development	0.000976154305149692	0.0150914653311486	ENSDARG00000002235/ENSDARG00000093931/ENSDARG00000059233/ENSDARG00000042816/ENSDARG00000029764/ENSDARG00000031737/ENSDARG00000043923/ENSDARG00000019367/ENSDARG00000087646/ENSDARG00000038428/ENSDARG00000012066/ENSDARG00000040261/ENSDARG00000062909/ENSDARG00000079027/ENSDARG00000023484/ENSDARG00000002445/ENSDARG00000015536/ENSDARG00000013335/ENSDARG00000004049	mmp14a/rflnb/runx2b/mmp9/mef2ca/pthlha/sox9b/tgfb3/runx1/sulf1/dcn/runx2a/furina/chsy1/rflna/prdm1a/sox6/anxa6/marcksa	19
BP	GO:0000904	cell morphogenesis involved in differentiation	0.00106193705903489	0.0162479047458457	ENSDARG00000061099/ENSDARG00000002084/ENSDARG00000045524/ENSDARG00000002235/ENSDARG00000014976/ENSDARG00000004246/ENSDARG00000042210/ENSDARG00000087780/ENSDARG00000032049/ENSDARG00000098764/ENSDARG00000088590/ENSDARG00000020417/ENSDARG00000025081/ENSDARG00000011533/ENSDARG00000016153/ENSDARG00000074815/ENSDARG00000034293/ENSDARG00000052139/ENSDARG00000022615/ENSDARG00000054864/ENSDARG00000068177/…	nfasca/lamb2/lamb1b/mmp14a/lims2/slit2/sema3ab/tiam2a/enah/musk/pxna/emx3/grnb/sema6dl/dag1/mxra5a/hif1ab/notch3/si_ch211-241e1.3/aplp2/pak2a/efna1a/gli1/ephb2b/lama4/pard3ab/ntn1a/cdkl5/etv5b/lamb1a/runx1/aldoaa/nrp2b/nexn/ntn5/neo1a/lama2/gli2a/si_dkey-202e22.2/si_dkey-40c11.2/stat3/ptk2ab/cdh11/plxnb2a/dbnla/col6a2/lzts1/myot/cxcl8a/mmp2/plxnd1/itga5/gna12a/itgb1bp1/vaspb	55
BP	GO:0060348	bone development	0.00107029848722634	0.0162479047458457	ENSDARG00000002235/ENSDARG00000093931/ENSDARG00000042816/ENSDARG00000104467/ENSDARG00000029764/ENSDARG00000019516/ENSDARG00000038428/ENSDARG00000011219/ENSDARG00000023484/ENSDARG00000002445/ENSDARG00000013335	mmp14a/rflnb/mmp9/bglapl/mef2ca/sp7/sulf1/akt2/rflna/prdm1a/anxa6	11
BP	GO:0070482	response to oxygen levels	0.00107029848722634	0.0162479047458457	ENSDARG00000002235/ENSDARG00000037099/ENSDARG00000034293/ENSDARG00000056624/ENSDARG00000054191/ENSDARG00000068940/ENSDARG00000027529/ENSDARG00000056206/ENSDARG00000112073/ENSDARG00000012656/ENSDARG00000017676	mmp14a/irs2a/hif1ab/vegfd/pgk1/atp5meb/hmox1a/camk2g2/CABZ01043953.1/atf6/mmp2	11
BP	GO:0033333	fin development	0.00122543023586145	0.0184915221219812	ENSDARG00000042816/ENSDARG00000021833/ENSDARG00000054619/ENSDARG00000038672/ENSDARG00000028071/ENSDARG00000043923/ENSDARG00000101831/ENSDARG00000037677/ENSDARG00000016936/ENSDARG00000062909/ENSDARG00000079027/ENSDARG00000002445	mmp9/ahr2/fras1/tcf7/bmp1a/sox9b/irx1a/fgf24/hmcn1/furina/chsy1/prdm1a	12
BP	GO:0010639	negative regulation of organelle organization	0.00132090208854731	0.0196185880989032	ENSDARG00000027355/ENSDARG00000034240/ENSDARG00000040874/ENSDARG00000100252/ENSDARG00000017036/ENSDARG00000018691/ENSDARG00000060584/ENSDARG00000110291/ENSDARG00000092553/ENSDARG00000077029/ENSDARG00000020890/ENSDARG00000102056/ENSDARG00000094792/ENSDARG00000018206/ENSDARG00000115712/ENSDARG00000103962/ENSDARG00000076566/ENSDARG00000030490	slc25a4/capza1a/add3a/capzb/svilc/phf2/kank1b/CABZ01044731.2/slc25a5/bub1/tmod4/svild/twf2a/nck2a/twf1a/add1/kank3/sptb	18
BP	GO:0001756	somitogenesis	0.00132807030042029	0.0196185880989032	ENSDARG00000031809/ENSDARG00000056322/ENSDARG00000088590/ENSDARG00000022968/ENSDARG00000031756/ENSDARG00000038428/ENSDARG00000011665/ENSDARG00000020053/ENSDARG00000102855/ENSDARG00000025641/ENSDARG00000018643/ENSDARG00000102414/ENSDARG00000006353	rbm24b/ldb3a/pxna/fxr1/mef2aa/sulf1/aldoaa/nkd1/neo1a/gli2a/igf2a/myhz1.1/itga5	13
BP	GO:0015980	energy derivation by oxidation of organic compounds	0.00132922398768639	0.0196185880989032	ENSDARG00000013749/ENSDARG00000033380/ENSDARG00000007294/ENSDARG00000016875/ENSDARG00000054588/ENSDARG00000068738/ENSDARG00000102362/ENSDARG00000034270/ENSDARG00000038075/ENSDARG00000103811/ENSDARG00000022438/ENSDARG00000036438/ENSDARG00000016721/ENSDARG00000012388/ENSDARG00000055518/ENSDARG00000043371/ENSDARG00000013317/ENSDARG00000099226/ENSDARG00000055652/ENSDARG00000077513/ENSDARG00000095273/…	slc25a55b/gyg2/aco2/gys1/cox6a2/cox5b2/slc25a12/ogdha/cyc1/agla/cox6a1/ndufv1/sdha/cox4i1l/pygma/mdh2/pygmb/PPP1CA/aclyb/ppp1r3da/cox8a/cs	22
BP	GO:0000902	cell morphogenesis	0.00133126133528272	0.0196185880989032	ENSDARG00000061099/ENSDARG00000002084/ENSDARG00000045524/ENSDARG00000002235/ENSDARG00000014976/ENSDARG00000004246/ENSDARG00000042210/ENSDARG00000087780/ENSDARG00000032049/ENSDARG00000098764/ENSDARG00000100252/ENSDARG00000079549/ENSDARG00000088590/ENSDARG00000020417/ENSDARG00000025081/ENSDARG00000011533/ENSDARG00000016153/ENSDARG00000033466/ENSDARG00000074815/ENSDARG00000034293/ENSDARG00000052139/…	nfasca/lamb2/lamb1b/mmp14a/lims2/slit2/sema3ab/tiam2a/enah/musk/capzb/cdc42ep1a/pxna/emx3/grnb/sema6dl/dag1/tagln2/mxra5a/hif1ab/notch3/si_ch211-241e1.3/aplp2/pak2a/efna1a/gli1/ephb2b/tnn/lama4/pard3ab/cap2/ntn1a/CABZ01044731.2/cdkl5/etv5b/lamb1a/runx1/aldoaa/nrp2b/nexn/ntn5/neo1a/lama2/gli2a/si_dkey-202e22.2/si_dkey-40c11.2/cdh7a/gpa33a/cspg5a/stat3/ptk2ab/cdh11/plxnb2a/dbnla/col6a2/lzts1/myot/t…	66
BP	GO:0035107	appendage morphogenesis	0.00136838638941326	0.0200484517518687	ENSDARG00000042816/ENSDARG00000054619/ENSDARG00000043923/ENSDARG00000044511/ENSDARG00000101831/ENSDARG00000037677/ENSDARG00000016936/ENSDARG00000062909/ENSDARG00000002445	mmp9/fras1/sox9b/etv5b/irx1a/fgf24/hmcn1/furina/prdm1a	9
BP	GO:0030835	negative regulation of actin filament depolymerization	0.00137851123487374	0.0200800480455597	ENSDARG00000034240/ENSDARG00000040874/ENSDARG00000100252/ENSDARG00000017036/ENSDARG00000110291/ENSDARG00000020890/ENSDARG00000102056/ENSDARG00000018206/ENSDARG00000103962/ENSDARG00000030490	capza1a/add3a/capzb/svilc/CABZ01044731.2/tmod4/svild/nck2a/add1/sptb	10
BP	GO:0014003	oligodendrocyte development	0.00139866916775486	0.0201524469009194	ENSDARG00000010794/ENSDARG00000052139/ENSDARG00000010583/ENSDARG00000038432/ENSDARG00000011929/ENSDARG00000025826	tfeb/notch3/pard3ab/actr10/plp1b/gna12a	6
BP	GO:0030278	regulation of ossification	0.00139947547923051	0.0201524469009194	ENSDARG00000093931/ENSDARG00000029764/ENSDARG00000039577/ENSDARG00000019367/ENSDARG00000023484/ENSDARG00000061544/ENSDARG00000095259	rflnb/mef2ca/ptk2bb/tgfb3/rflna/ano6/tmem119a	7
BP	GO:0042074	cell migration involved in gastrulation	0.00161830611154788	0.0231625417487126	ENSDARG00000002235/ENSDARG00000056995/ENSDARG00000044573/ENSDARG00000040649/ENSDARG00000076060/ENSDARG00000014013/ENSDARG00000023578/ENSDARG00000091777/ENSDARG00000022712/ENSDARG00000020136/ENSDARG00000025826	mmp14a/snai1a/cdc42/prickle1a/diaph2/lbr/lpp/mapkap1/stat3/ptges/gna12a	11
BP	GO:0035282	segmentation	0.00162689281330244	0.0231625417487126	ENSDARG00000031809/ENSDARG00000056322/ENSDARG00000088590/ENSDARG00000022968/ENSDARG00000031756/ENSDARG00000038428/ENSDARG00000011665/ENSDARG00000020053/ENSDARG00000102855/ENSDARG00000025641/ENSDARG00000018643/ENSDARG00000102414/ENSDARG00000030602/ENSDARG00000006353	rbm24b/ldb3a/pxna/fxr1/mef2aa/sulf1/aldoaa/nkd1/neo1a/gli2a/igf2a/myhz1.1/rps19/itga5	14
BP	GO:0045446	endothelial cell differentiation	0.00166492841543271	0.0235708966679238	ENSDARG00000017320/ENSDARG00000045748/ENSDARG00000052139/ENSDARG00000020785/ENSDARG00000041869/ENSDARG00000103962/ENSDARG00000023443/ENSDARG00000063309	f11r.1/stab2/notch3/lama4/tnfrsf19/add1/tjp2b/tjp2a	8
BP	GO:0007417	central nervous system development	0.00167927991393133	0.0236412591235026	ENSDARG00000061099/ENSDARG00000002937/ENSDARG00000004246/ENSDARG00000039512/ENSDARG00000077497/ENSDARG00000014259/ENSDARG00000040649/ENSDARG00000008880/ENSDARG00000020417/ENSDARG00000010794/ENSDARG00000038672/ENSDARG00000043923/ENSDARG00000052139/ENSDARG00000054864/ENSDARG00000101244/ENSDARG00000021539/ENSDARG00000059337/ENSDARG00000028393/ENSDARG00000057626/ENSDARG00000010583/ENSDARG00000087897/…	nfasca/meis1a/slit2/ap1m3/igsf10/eya1/prickle1a/usp28/emx3/tfeb/tcf7/sox9b/notch3/aplp2/gli1/ephb2b/tgif1/daam2/josd2/pard3ab/macroh2a2/ntn1a/etv5b/lamb1a/irx1a/sulf1/aldoaa/ca8/zranb1a/tnfrsf19/hapln1b/smarca4a/gli2a/pbx1a/rnf216/ndrg4/actr10/gnrh2/sox6/irx1b/ndnf/nlrc3l/ptk2ab/atxn7/ewsr1b/pax6b/marcksa/sfrp5/gmds/plp1b/rps19/gna12a/ctnna2/lmx1ba	54
BP	GO:0007160	cell-matrix adhesion	0.00178933059501674	0.0250441164767293	ENSDARG00000071863/ENSDARG00000109859/ENSDARG00000007950/ENSDARG00000088590/ENSDARG00000104484/ENSDARG00000002956/ENSDARG00000060415/ENSDARG00000103129/ENSDARG00000024829/ENSDARG00000032435/ENSDARG00000075707/ENSDARG00000018687/ENSDARG00000109929/ENSDARG00000040985/ENSDARG00000006353/ENSDARG00000002507/ENSDARG00000007169	itgb1a/CABZ01072242.1/itga11b/pxna/itgb1b/si_dkey-32n7.4/arhgef28a/nid1b/tnn/itga9/nid2a/itga2b/ITGB1/itgbl1/itga5/itga10/itgb1bp1	17
BP	GO:0016055	Wnt signaling pathway	0.00182402421359602	0.0250441164767293	ENSDARG00000018383/ENSDARG00000059933/ENSDARG00000006921/ENSDARG00000040649/ENSDARG00000094973/ENSDARG00000070787/ENSDARG00000055054/ENSDARG00000062579/ENSDARG00000038672/ENSDARG00000104117/ENSDARG00000055271/ENSDARG00000067832/ENSDARG00000028393/ENSDARG00000071107/ENSDARG00000038428/ENSDARG00000020053/ENSDARG00000060257/ENSDARG00000027777/ENSDARG00000044827/ENSDARG00000056184/ENSDARG00000076420/…	frzb/plpp3/lrp5/prickle1a/wnt16/jupa/bcl9l/kremen1/tcf7/fzd4/nkd2a/tle2c/daam2/wnt7bb/sulf1/nkd1/zranb1a/tnfaip3/wnt7aa/dvl2/dkk2/rgs3a/ENSDARG00000098203/fzd1/DAB2/bcl9/ctnnb2/dvl1a/sfrp5/tcf7l1a	30
BP	GO:0032330	regulation of chondrocyte differentiation	0.0018286180284596	0.0250441164767293	ENSDARG00000093931/ENSDARG00000031737/ENSDARG00000043923/ENSDARG00000023484/ENSDARG00000015536	rflnb/pthlha/sox9b/rflna/sox6	5
BP	GO:0042119	neutrophil activation	0.0018286180284596	0.0250441164767293	ENSDARG00000102299/ENSDARG00000098700/ENSDARG00000099169/ENSDARG00000110601/ENSDARG00000104795	cxcl8b.1/il1b/cxcl8b.3/CABZ01030278.1/cxcl8a	5
BP	GO:0061028	establishment of endothelial barrier	0.0018286180284596	0.0250441164767293	ENSDARG00000017320/ENSDARG00000041869/ENSDARG00000103962/ENSDARG00000023443/ENSDARG00000063309	f11r.1/tnfrsf19/add1/tjp2b/tjp2a	5
BP	GO:1901342	regulation of vasculature development	0.00189375813474074	0.0257960567543063	ENSDARG00000044573/ENSDARG00000032389/ENSDARG00000054968/ENSDARG00000103775/ENSDARG00000097827/ENSDARG00000045748/ENSDARG00000034293/ENSDARG00000056624/ENSDARG00000060410/ENSDARG00000105112/ENSDARG00000039577/ENSDARG00000089871/ENSDARG00000069048/ENSDARG00000045958/ENSDARG00000075133	cdc42/tspan12/cd40/thbs1a/lrp1aa/stab2/hif1ab/vegfd/thbs2a/ntn1a/ptk2bb/jcada/serpinf1/egfl6/adgrb1a	15
BP	GO:0198738	cell-cell signaling by wnt	0.00198333045337667	0.0268709287231678	ENSDARG00000018383/ENSDARG00000059933/ENSDARG00000006921/ENSDARG00000040649/ENSDARG00000094973/ENSDARG00000070787/ENSDARG00000055054/ENSDARG00000062579/ENSDARG00000038672/ENSDARG00000104117/ENSDARG00000055271/ENSDARG00000067832/ENSDARG00000028393/ENSDARG00000071107/ENSDARG00000038428/ENSDARG00000020053/ENSDARG00000060257/ENSDARG00000027777/ENSDARG00000044827/ENSDARG00000056184/ENSDARG00000076420/…	frzb/plpp3/lrp5/prickle1a/wnt16/jupa/bcl9l/kremen1/tcf7/fzd4/nkd2a/tle2c/daam2/wnt7bb/sulf1/nkd1/zranb1a/tnfaip3/wnt7aa/dvl2/dkk2/rgs3a/ENSDARG00000098203/fzd1/DAB2/bcl9/ctnnb2/dvl1a/sfrp5/tcf7l1a	30
BP	GO:0001885	endothelial cell development	0.00206606401027735	0.0276940494994623	ENSDARG00000017320/ENSDARG00000020785/ENSDARG00000041869/ENSDARG00000103962/ENSDARG00000023443/ENSDARG00000063309	f11r.1/lama4/tnfrsf19/add1/tjp2b/tjp2a	6
BP	GO:0048644	muscle organ morphogenesis	0.00206606401027735	0.0276940494994623	ENSDARG00000060415/ENSDARG00000011615/ENSDARG00000042245/ENSDARG00000062003/ENSDARG00000007370/ENSDARG00000040432	arhgef28a/mybpc3/myl13/myo5b/dysf/klf2b	6
BP	GO:0072330	monocarboxylic acid biosynthetic process	0.00215287919540102	0.0282042819388879	ENSDARG00000103735/ENSDARG00000053483/ENSDARG00000099730/ENSDARG00000054191/ENSDARG00000004539/ENSDARG00000012801/ENSDARG00000028000/ENSDARG00000011665/ENSDARG00000039914/ENSDARG00000014179/ENSDARG00000099860/ENSDARG00000059503/ENSDARG00000069463/ENSDARG00000103826/ENSDARG00000039007/ENSDARG00000067817/ENSDARG00000055652/ENSDARG00000070598/ENSDARG00000020136/ENSDARG00000040988	elovl1b/zgc_113054/pkma/pgk1/ptgs2a/pfkpb/pfkpa/aldoaa/gapdhs/pfkma/pkmb/ACSF3/alox12/gpib/eno3/CABZ01083448.1/aclyb/eno4/ptges/tpi1b	20
BP	GO:0070848	response to growth factor	0.0021544594446712	0.0282042819388879	ENSDARG00000030494/ENSDARG00000103834/ENSDARG00000039576/ENSDARG00000032389/ENSDARG00000009351/ENSDARG00000088590/ENSDARG00000078916/ENSDARG00000037238/ENSDARG00000035677/ENSDARG00000032619/ENSDARG00000059337/ENSDARG00000091563/ENSDARG00000105424/ENSDARG00000056624/ENSDARG00000019367/ENSDARG00000055136/ENSDARG00000038428/ENSDARG00000038446/ENSDARG00000037677/ENSDARG00000105230/ENSDARG00000031763/…	hjv/rbm14b/fstl1b/tspan12/fgf6a/pxna/chrdl2/smad5/bmp8a/tob1a/tgif1/snw1/si_rp71-46j2.7/vegfd/tgfb3/si_dkey-101k6.5/sulf1/nrp2b/fgf24/fgf4/smad6b/gpc1b/pink1/tgfbr3/igfbp3/ndnf/akt1s1/sfrp5/smad3a/zyx	30
BP	GO:0071363	cellular response to growth factor stimulus	0.0021544594446712	0.0282042819388879	ENSDARG00000030494/ENSDARG00000103834/ENSDARG00000039576/ENSDARG00000032389/ENSDARG00000009351/ENSDARG00000088590/ENSDARG00000078916/ENSDARG00000037238/ENSDARG00000035677/ENSDARG00000032619/ENSDARG00000059337/ENSDARG00000091563/ENSDARG00000105424/ENSDARG00000056624/ENSDARG00000019367/ENSDARG00000055136/ENSDARG00000038428/ENSDARG00000038446/ENSDARG00000037677/ENSDARG00000105230/ENSDARG00000031763/…	hjv/rbm14b/fstl1b/tspan12/fgf6a/pxna/chrdl2/smad5/bmp8a/tob1a/tgif1/snw1/si_rp71-46j2.7/vegfd/tgfb3/si_dkey-101k6.5/sulf1/nrp2b/fgf24/fgf4/smad6b/gpc1b/pink1/tgfbr3/igfbp3/ndnf/akt1s1/sfrp5/smad3a/zyx	30
BP	GO:0010562	positive regulation of phosphorus metabolic process	0.00216008984690689	0.0282042819388879	ENSDARG00000038185/ENSDARG00000103830/ENSDARG00000012671/ENSDARG00000077677/ENSDARG00000054968/ENSDARG00000098764/ENSDARG00000009351/ENSDARG00000043705/ENSDARG00000041919/ENSDARG00000022968/ENSDARG00000042872/ENSDARG00000103466/ENSDARG00000022000/ENSDARG00000035677/ENSDARG00000013847/ENSDARG00000058419/ENSDARG00000021539/ENSDARG00000056624/ENSDARG00000054191/ENSDARG00000105782/ENSDARG00000089901/…	gh1/ddr2l/inhbaa/pdgfd/cd40/musk/fgf6a/mob3c/ccl38.1/fxr1/zdhhc8a/ccl35.1/traf3/bmp8a/egfra/gcn1/ephb2b/vegfd/pgk1/CABZ01081777.1/si_ch211-261n11.8/tgfb3/fgf24/fgf4/tnfrsf19/tpx2/wnt7aa/igf2a/traf4b/arrb2b/ndrg4/ghrb/alk/ambra1a/ppp1r15a/bcar3/LO016987.2	37
BP	GO:0045937	positive regulation of phosphate metabolic process	0.00216008984690689	0.0282042819388879	ENSDARG00000038185/ENSDARG00000103830/ENSDARG00000012671/ENSDARG00000077677/ENSDARG00000054968/ENSDARG00000098764/ENSDARG00000009351/ENSDARG00000043705/ENSDARG00000041919/ENSDARG00000022968/ENSDARG00000042872/ENSDARG00000103466/ENSDARG00000022000/ENSDARG00000035677/ENSDARG00000013847/ENSDARG00000058419/ENSDARG00000021539/ENSDARG00000056624/ENSDARG00000054191/ENSDARG00000105782/ENSDARG00000089901/…	gh1/ddr2l/inhbaa/pdgfd/cd40/musk/fgf6a/mob3c/ccl38.1/fxr1/zdhhc8a/ccl35.1/traf3/bmp8a/egfra/gcn1/ephb2b/vegfd/pgk1/CABZ01081777.1/si_ch211-261n11.8/tgfb3/fgf24/fgf4/tnfrsf19/tpx2/wnt7aa/igf2a/traf4b/arrb2b/ndrg4/ghrb/alk/ambra1a/ppp1r15a/bcar3/LO016987.2	37
BP	GO:0055013	cardiac muscle cell development	0.00217876137725214	0.0283014364467804	ENSDARG00000063682/ENSDARG00000102490/ENSDARG00000009418/ENSDARG00000079637/ENSDARG00000032630/ENSDARG00000029764/ENSDARG00000032976/ENSDARG00000100729	fhod3a/asb2b/mef2cb/alpk2/neb/mef2ca/cmlc1/tln1	8
BP	GO:0051253	negative regulation of RNA metabolic process	0.00235010231250041	0.0303705529615437	ENSDARG00000012499/ENSDARG00000033160/ENSDARG00000031809/ENSDARG00000009594/ENSDARG00000061411/ENSDARG00000018691/ENSDARG00000004060/ENSDARG00000012949/ENSDARG00000032619/ENSDARG00000026473/ENSDARG00000043923/ENSDARG00000067832/ENSDARG00000034293/ENSDARG00000040700/ENSDARG00000091726/ENSDARG00000011932/ENSDARG00000075165/ENSDARG00000039304/ENSDARG00000062801/ENSDARG00000058696/ENSDARG00000004757/…	per1b/nr1d1/rbm24b/nr1d2b/nelfa/phf2/bhlhe40/scml2/tob1a/six1b/sox9b/tle2c/hif1ab/nab1b/aebp1/prkcbp1l/zc3h6/six1a/erfl3/tbl1xr1a/ybx1/cry1a/per3/hic1/cbfa2t2/per1a/gli2a/rbm38/sin3aa/CABZ01043953.1/dpf2/INSM2/prdm1a/bcor/dnmt3ab/rereb/foxk1/si_ch211-132b12.7/tob1b/elmsan1b/wwp2/kat6b/cipcb/nelfb	44
BP	GO:0009060	aerobic respiration	0.00237641270585324	0.0303987818210669	ENSDARG00000007294/ENSDARG00000054588/ENSDARG00000068738/ENSDARG00000034270/ENSDARG00000022438/ENSDARG00000016721/ENSDARG00000012388/ENSDARG00000043371/ENSDARG00000055652/ENSDARG00000095273/ENSDARG00000103364	aco2/cox6a2/cox5b2/ogdha/cox6a1/sdha/cox4i1l/mdh2/aclyb/cox8a/cs	11
BP	GO:1901879	regulation of protein depolymerization	0.00237641270585324	0.0303987818210669	ENSDARG00000034240/ENSDARG00000040874/ENSDARG00000100252/ENSDARG00000017036/ENSDARG00000110291/ENSDARG00000020890/ENSDARG00000102056/ENSDARG00000018206/ENSDARG00000103962/ENSDARG00000114022/ENSDARG00000030490	capza1a/add3a/capzb/svilc/CABZ01044731.2/tmod4/svild/nck2a/add1/WDR1/sptb	11
BP	GO:1904888	cranial skeletal system development	0.00247255361720598	0.0314688642189852	ENSDARG00000002235/ENSDARG00000031809/ENSDARG00000006921/ENSDARG00000021833/ENSDARG00000031737/ENSDARG00000054619/ENSDARG00000019516/ENSDARG00000062397/ENSDARG00000025032/ENSDARG00000004627/ENSDARG00000057626/ENSDARG00000090444/ENSDARG00000027777/ENSDARG00000077226/ENSDARG00000062909/ENSDARG00000002445/ENSDARG00000061737/ENSDARG00000062936/ENSDARG00000100729/ENSDARG00000036687/ENSDARG00000006353	mmp14a/rbm24b/lrp5/ahr2/pthlha/fras1/sp7/ndst1a/nr3c1/panx3/josd2/ponzr1/tnfaip3/smarca4a/furina/prdm1a/ece1/ndnf/tln1/bcl9/itga5	21
BP	GO:0043244	regulation of protein complex disassembly	0.00251938418196229	0.0319037594901758	ENSDARG00000034240/ENSDARG00000040874/ENSDARG00000100252/ENSDARG00000017036/ENSDARG00000110291/ENSDARG00000020890/ENSDARG00000102056/ENSDARG00000017235/ENSDARG00000018206/ENSDARG00000103962/ENSDARG00000114022/ENSDARG00000030490	capza1a/add3a/capzb/svilc/CABZ01044731.2/tmod4/svild/eif5a/nck2a/add1/WDR1/sptb	12
BP	GO:0003009	skeletal muscle contraction	0.00261689307315477	0.0328088086783583	ENSDARG00000013752/ENSDARG00000004082/ENSDARG00000029995/ENSDARG00000103969/ENSDARG00000070835/ENSDARG00000018105/ENSDARG00000037539	tnni2a.3/cx39.9/tnni2b.2/smyhc2/tnnc2/casq1b/tnnc1b	7
BP	GO:0042752	regulation of circadian rhythm	0.00261689307315477	0.0328088086783583	ENSDARG00000012499/ENSDARG00000033160/ENSDARG00000045768/ENSDARG00000010519/ENSDARG00000056885/ENSDARG00000068374/ENSDARG00000078095	per1b/nr1d1/cry1a/per3/per1a/si_ch211-132b12.7/cipcb	7
BP	GO:0022603	regulation of anatomical structure morphogenesis	0.00266758174070527	0.0332787425078083	ENSDARG00000014976/ENSDARG00000004246/ENSDARG00000044573/ENSDARG00000032389/ENSDARG00000087780/ENSDARG00000054968/ENSDARG00000098764/ENSDARG00000103775/ENSDARG00000079549/ENSDARG00000045748/ENSDARG00000011533/ENSDARG00000034293/ENSDARG00000068177/ENSDARG00000056624/ENSDARG00000010583/ENSDARG00000060410/ENSDARG00000105112/ENSDARG00000110291/ENSDARG00000015240/ENSDARG00000039577/ENSDARG00000037677/…	lims2/slit2/cdc42/tspan12/tiam2a/cd40/musk/thbs1a/cdc42ep1a/stab2/sema6dl/hif1ab/pak2a/vegfd/pard3ab/thbs2a/ntn1a/CABZ01044731.2/cdkl5/ptk2bb/fgf24/nkd1/mief2/jcada/pink1/serpinf1/si_dkey-40c11.2/egfl6/adgrb1a/stat3/crx/plxnb2a/dbnla/lzts1/dvl1a/sfrp5/klf2b/plxnd1/itgb1bp1/cdc42ep3	40
BP	GO:0030903	notochord development	0.00277280813828217	0.0344210665441925	ENSDARG00000030494/ENSDARG00000059362/ENSDARG00000039576/ENSDARG00000020785/ENSDARG00000101209/ENSDARG00000018643/ENSDARG00000024141/ENSDARG00000045958/ENSDARG00000023542	hjv/cavin1b/fstl1b/lama4/lamb1a/igf2a/cav3/egfl6/cdh7a	9
BP	GO:0051129	negative regulation of cellular component organization	0.0027973463472244	0.0345334749725728	ENSDARG00000027355/ENSDARG00000034240/ENSDARG00000004246/ENSDARG00000040874/ENSDARG00000098764/ENSDARG00000100252/ENSDARG00000017036/ENSDARG00000018691/ENSDARG00000011533/ENSDARG00000060584/ENSDARG00000110291/ENSDARG00000092553/ENSDARG00000077029/ENSDARG00000020890/ENSDARG00000102056/ENSDARG00000094792/ENSDARG00000018206/ENSDARG00000115712/ENSDARG00000007370/ENSDARG00000103962/ENSDARG00000077850/…	slc25a4/capza1a/slit2/add3a/musk/capzb/svilc/phf2/sema6dl/kank1b/CABZ01044731.2/slc25a5/bub1/tmod4/svild/twf2a/nck2a/twf1a/dysf/add1/lgals3a/kank3/itgb1bp1/sptb	24
BP	GO:0010842	retina layer formation	0.00280927078149898	0.0345334749725728	ENSDARG00000002235/ENSDARG00000032389/ENSDARG00000077226/ENSDARG00000057074/ENSDARG00000003684/ENSDARG00000077388/ENSDARG00000004049/ENSDARG00000026629	mmp14a/tspan12/smarca4a/rpgrb/obsl1a/obsl1b/marcksa/gmds	8
BP	GO:0036230	granulocyte activation	0.00290016062224685	0.035306303227353	ENSDARG00000102299/ENSDARG00000098700/ENSDARG00000099169/ENSDARG00000110601/ENSDARG00000104795	cxcl8b.1/il1b/cxcl8b.3/CABZ01030278.1/cxcl8a	5
BP	GO:0070778	L-aspartate transmembrane transport	0.00290016062224685	0.035306303227353	ENSDARG00000013749/ENSDARG00000102453/ENSDARG00000102362/ENSDARG00000104431/ENSDARG00000043148	slc25a55b/slc1a2b/slc25a12/slc1a3a/slc1a3b	5
BP	GO:0032401	establishment of melanosome localization	0.00294836532835355	0.035549668073928	ENSDARG00000044573/ENSDARG00000076416/ENSDARG00000087206/ENSDARG00000104674/ENSDARG00000076371/ENSDARG00000037593	cdc42/shroom2a/cct2/cct2/SHROOM2/prickle2b	6
BP	GO:0060900	embryonic camera-type eye formation	0.00294836532835355	0.035549668073928	ENSDARG00000105112/ENSDARG00000075707/ENSDARG00000098834/ENSDARG00000100729/ENSDARG00000039041/ENSDARG00000104815	ntn1a/nid2a/sox4b/tln1/sfrp5/lmx1ba	6
BP	GO:0009166	nucleotide catabolic process	0.00296956978207356	0.0356348373848827	ENSDARG00000002411/ENSDARG00000071017/ENSDARG00000099730/ENSDARG00000054191/ENSDARG00000012801/ENSDARG00000028000/ENSDARG00000011665/ENSDARG00000039914/ENSDARG00000014179/ENSDARG00000099860/ENSDARG00000103826/ENSDARG00000039007/ENSDARG00000070598/ENSDARG00000040988	pde4cb/nt5e/pkma/pgk1/pfkpb/pfkpa/aldoaa/gapdhs/pfkma/pkmb/gpib/eno3/eno4/tpi1b	14
BP	GO:0060485	mesenchyme development	0.00306897579860653	0.0366531706753007	ENSDARG00000079111/ENSDARG00000036371/ENSDARG00000076126/ENSDARG00000056995/ENSDARG00000006921/ENSDARG00000040649/ENSDARG00000100252/ENSDARG00000011533/ENSDARG00000054578/ENSDARG00000040606/ENSDARG00000043923/ENSDARG00000034293/ENSDARG00000052139/ENSDARG00000091563/ENSDARG00000010583/ENSDARG00000101209/ENSDARG00000038446/ENSDARG00000077226/ENSDARG00000062909/ENSDARG00000099979/ENSDARG00000002445/…	actc1c/acta1a/actc1a/snai1a/lrp5/prickle1a/capzb/sema6dl/arl6ip1/tfap2c/sox9b/hif1ab/notch3/snw1/pard3ab/lamb1a/nrp2b/smarca4a/furina/tgfbr3/prdm1a/anxa6/stat3/tln1	24
BP	GO:0021782	glial cell development	0.0034349561350389	0.0404698109363286	ENSDARG00000010794/ENSDARG00000052139/ENSDARG00000017246/ENSDARG00000010583/ENSDARG00000099390/ENSDARG00000038432/ENSDARG00000099936/ENSDARG00000011929/ENSDARG00000025826	tfeb/notch3/prx/pard3ab/lama2/actr10/nlrc3l/plp1b/gna12a	9
BP	GO:0042330	taxis	0.00344142075689632	0.0404698109363286	ENSDARG00000061099/ENSDARG00000009280/ENSDARG00000002235/ENSDARG00000004246/ENSDARG00000042210/ENSDARG00000032049/ENSDARG00000098764/ENSDARG00000102299/ENSDARG00000041919/ENSDARG00000098700/ENSDARG00000011533/ENSDARG00000016153/ENSDARG00000075045/ENSDARG00000103466/ENSDARG00000059410/ENSDARG00000074815/ENSDARG00000034293/ENSDARG00000022615/ENSDARG00000042370/ENSDARG00000030326/ENSDARG00000101244/…	nfasca/smyd1a/mmp14a/slit2/sema3ab/enah/musk/cxcl8b.1/ccl38.1/il1b/sema6dl/dag1/cxcl18b/ccl35.1/ccr12b.1/mxra5a/hif1ab/si_ch211-241e1.3/ptafr/efna1a/gli1/ephb2b/atp1a2a/vegfd/ntn1a/etv5b/lamb1a/ptk2bb/cxcl8b.3/aldoaa/nrp2b/nexn/ntn5/neo1a/lama2/gli2a/arrb2b/ano6/CABZ01030278.1/lgals3a/stat3/cdh11/plxnb2a/myot/cxcl8a/mmp2/plxnd1/vaspb	48
BP	GO:0031401	positive regulation of protein modification process	0.00346740397313478	0.0404698109363286	ENSDARG00000038185/ENSDARG00000022810/ENSDARG00000012671/ENSDARG00000077677/ENSDARG00000054968/ENSDARG00000033928/ENSDARG00000009351/ENSDARG00000043705/ENSDARG00000041919/ENSDARG00000022968/ENSDARG00000042872/ENSDARG00000103466/ENSDARG00000022000/ENSDARG00000035677/ENSDARG00000056624/ENSDARG00000105782/ENSDARG00000089901/ENSDARG00000019367/ENSDARG00000037677/ENSDARG00000105230/ENSDARG00000041869/…	gh1/fzr1b/inhbaa/pdgfd/cd40/ndfip2/fgf6a/mob3c/ccl38.1/fxr1/zdhhc8a/ccl35.1/traf3/bmp8a/vegfd/CABZ01081777.1/si_ch211-261n11.8/tgfb3/fgf24/fgf4/tnfrsf19/tpx2/wnt7aa/fzr1a/igf2a/traf4b/arrb2b/ndrg4/ghrb/commd1/alk/ambra1a/ppp1r15a/bcar3	34
BP	GO:0050879	multicellular organismal movement	0.00346884093739959	0.0404698109363286	ENSDARG00000013752/ENSDARG00000004082/ENSDARG00000029995/ENSDARG00000103969/ENSDARG00000070835/ENSDARG00000018105/ENSDARG00000037539	tnni2a.3/cx39.9/tnni2b.2/smyhc2/tnnc2/casq1b/tnnc1b	7
BP	GO:0050881	musculoskeletal movement	0.00346884093739959	0.0404698109363286	ENSDARG00000013752/ENSDARG00000004082/ENSDARG00000029995/ENSDARG00000103969/ENSDARG00000070835/ENSDARG00000018105/ENSDARG00000037539	tnni2a.3/cx39.9/tnni2b.2/smyhc2/tnnc2/casq1b/tnnc1b	7
BP	GO:0033334	fin morphogenesis	0.00357339417018838	0.0413071252700676	ENSDARG00000042816/ENSDARG00000054619/ENSDARG00000043923/ENSDARG00000101831/ENSDARG00000037677/ENSDARG00000016936/ENSDARG00000062909/ENSDARG00000002445	mmp9/fras1/sox9b/irx1a/fgf24/hmcn1/furina/prdm1a	8
BP	GO:0048709	oligodendrocyte differentiation	0.00357339417018838	0.0413071252700676	ENSDARG00000010794/ENSDARG00000043923/ENSDARG00000052139/ENSDARG00000028393/ENSDARG00000010583/ENSDARG00000038432/ENSDARG00000011929/ENSDARG00000025826	tfeb/sox9b/notch3/daam2/pard3ab/actr10/plp1b/gna12a	8
BP	GO:0009952	anterior/posterior pattern specification	0.00360857539475693	0.0415233333095318	ENSDARG00000002235/ENSDARG00000031809/ENSDARG00000056322/ENSDARG00000088590/ENSDARG00000022968/ENSDARG00000004060/ENSDARG00000031756/ENSDARG00000059337/ENSDARG00000038428/ENSDARG00000011665/ENSDARG00000020053/ENSDARG00000102855/ENSDARG00000025641/ENSDARG00000018643/ENSDARG00000102414/ENSDARG00000004672/ENSDARG00000045936/ENSDARG00000006353/ENSDARG00000104815	mmp14a/rbm24b/ldb3a/pxna/fxr1/bhlhe40/mef2aa/tgif1/sulf1/aldoaa/nkd1/neo1a/gli2a/igf2a/myhz1.1/ptk2ab/pax6b/itga5/lmx1ba	19
BP	GO:0045934	negative regulation of nucleobase-containing compound metabolic process	0.00363373059088108	0.0416227322228197	ENSDARG00000012499/ENSDARG00000038559/ENSDARG00000033160/ENSDARG00000031809/ENSDARG00000009594/ENSDARG00000091905/ENSDARG00000061411/ENSDARG00000018691/ENSDARG00000004060/ENSDARG00000012949/ENSDARG00000032619/ENSDARG00000026473/ENSDARG00000043923/ENSDARG00000067832/ENSDARG00000034293/ENSDARG00000040700/ENSDARG00000091726/ENSDARG00000011932/ENSDARG00000075165/ENSDARG00000039304/ENSDARG00000062801/…	per1b/h1-0/nr1d1/rbm24b/nr1d2b/si_dkey-108k21.21/nelfa/phf2/bhlhe40/scml2/tob1a/six1b/sox9b/tle2c/hif1ab/nab1b/aebp1/prkcbp1l/zc3h6/six1a/erfl3/tbl1xr1a/ybx1/cry1a/per3/hic1/cbfa2t2/per1a/gli2a/rbm38/sin3aa/CABZ01043953.1/dpf2/INSM2/prdm1a/bcor/dnmt3ab/rereb/cgas/foxk1/si_ch211-132b12.7/tob1b/elmsan1b/wwp2/kat6b/cipcb/nelfb	47
BP	GO:1901292	nucleoside phosphate catabolic process	0.0037554838794258	0.0428227121092897	ENSDARG00000002411/ENSDARG00000071017/ENSDARG00000099730/ENSDARG00000054191/ENSDARG00000012801/ENSDARG00000028000/ENSDARG00000093659/ENSDARG00000011665/ENSDARG00000039914/ENSDARG00000014179/ENSDARG00000099860/ENSDARG00000103826/ENSDARG00000039007/ENSDARG00000070598/ENSDARG00000040988	pde4cb/nt5e/pkma/pgk1/pfkpb/pfkpa/entpd5b/aldoaa/gapdhs/pfkma/pkmb/gpib/eno3/eno4/tpi1b	15
BP	GO:0061572	actin filament bundle organization	0.00402805386871155	0.0457238547259149	ENSDARG00000063682/ENSDARG00000062799/ENSDARG00000093931/ENSDARG00000077157/ENSDARG00000078696/ENSDARG00000008487/ENSDARG00000023188/ENSDARG00000018206/ENSDARG00000023484/ENSDARG00000002587/ENSDARG00000025826	fhod3a/baiap2a/rflnb/synpo2b/synpo2lb/dmd/lcp1/nck2a/rflna/dpysl3/gna12a	11
BP	GO:0042026	protein refolding	0.00408439254322869	0.0461554673046471	ENSDARG00000021924/ENSDARG00000029688/ENSDARG00000092362/ENSDARG00000055723/ENSDARG00000052450/ENSDARG00000012381	hsp70.3/hsp70.1/hsp70.2/hsp70l/hspb2/hsc70	6
BP	GO:0018149	peptide cross-linking	0.0043609546679424	0.048626574173517	ENSDARG00000102106/ENSDARG00000036893/ENSDARG00000097651/ENSDARG00000062936/ENSDARG00000070157	tgm1l1/f13a1b/tgm8/ndnf/tgm2a	5
BP	GO:0030500	regulation of bone mineralization	0.0043609546679424	0.048626574173517	ENSDARG00000093931/ENSDARG00000039577/ENSDARG00000023484/ENSDARG00000061544/ENSDARG00000095259	rflnb/ptk2bb/rflna/ano6/tmem119a	5
BP	GO:0070167	regulation of biomineral tissue development	0.0043609546679424	0.048626574173517	ENSDARG00000093931/ENSDARG00000039577/ENSDARG00000023484/ENSDARG00000061544/ENSDARG00000095259	rflnb/ptk2bb/rflna/ano6/tmem119a	5
BP	GO:0009968	negative regulation of signal transduction	0.00445418262469584	0.0489700074783604	ENSDARG00000016773/ENSDARG00000027355/ENSDARG00000045557/ENSDARG00000014259/ENSDARG00000073724/ENSDARG00000012610/ENSDARG00000052465/ENSDARG00000060238/ENSDARG00000078916/ENSDARG00000070787/ENSDARG00000062190/ENSDARG00000055271/ENSDARG00000067832/ENSDARG00000105424/ENSDARG00000111496/ENSDARG00000092553/ENSDARG00000060316/ENSDARG00000038428/ENSDARG00000052746/ENSDARG00000020053/ENSDARG00000015822/…	cishb/slc25a4/socs2/eya1/nlrx1/saga/dusp10/uacab/chrdl2/jupa/pde3b/nkd2a/tle2c/si_rp71-46j2.7/AL929334.1/slc25a5/cish/sulf1/grinab/nkd1/sesn3/CABZ01097761.1/rasip1/si_zfos-80g12.1/arrb2b/gpc1b/dkk2/ptbp1a/CABZ01043953.1/rgs3a/igfbp3/sox4b/ENSDARG00000098203/bcor/otud7b/lgals3a/kptn/eya2/DAB2/akt1s1/socs3b	41
BP	GO:0019362	pyridine nucleotide metabolic process	0.00448394588133095	0.0489700074783604	ENSDARG00000092522/ENSDARG00000099730/ENSDARG00000054191/ENSDARG00000012801/ENSDARG00000028000/ENSDARG00000011665/ENSDARG00000039914/ENSDARG00000014179/ENSDARG00000099860/ENSDARG00000103826/ENSDARG00000023536/ENSDARG00000039007/ENSDARG00000070598/ENSDARG00000040988	nnt2/pkma/pgk1/pfkpb/pfkpa/aldoaa/gapdhs/pfkma/pkmb/gpib/nnt/eno3/eno4/tpi1b	14
BP	GO:0046496	nicotinamide nucleotide metabolic process	0.00448394588133095	0.0489700074783604	ENSDARG00000092522/ENSDARG00000099730/ENSDARG00000054191/ENSDARG00000012801/ENSDARG00000028000/ENSDARG00000011665/ENSDARG00000039914/ENSDARG00000014179/ENSDARG00000099860/ENSDARG00000103826/ENSDARG00000023536/ENSDARG00000039007/ENSDARG00000070598/ENSDARG00000040988	nnt2/pkma/pgk1/pfkpb/pfkpa/aldoaa/gapdhs/pfkma/pkmb/gpib/nnt/eno3/eno4/tpi1b	14
BP	GO:0031214	biomineral tissue development	0.00448891735218304	0.0489700074783604	ENSDARG00000093931/ENSDARG00000079486/ENSDARG00000104467/ENSDARG00000031737/ENSDARG00000039577/ENSDARG00000023484/ENSDARG00000061544/ENSDARG00000095259	rflnb/fam20a/bglapl/pthlha/ptk2bb/rflna/ano6/tmem119a	8
BP	GO:0055006	cardiac cell development	0.00448891735218304	0.0489700074783604	ENSDARG00000063682/ENSDARG00000102490/ENSDARG00000009418/ENSDARG00000079637/ENSDARG00000032630/ENSDARG00000029764/ENSDARG00000032976/ENSDARG00000100729	fhod3a/asb2b/mef2cb/alpk2/neb/mef2ca/cmlc1/tln1	8
BP	GO:0071495	cellular response to endogenous stimulus	0.00453617460288746	0.0492722413761914	ENSDARG00000030494/ENSDARG00000033160/ENSDARG00000037099/ENSDARG00000038185/ENSDARG00000103834/ENSDARG00000009594/ENSDARG00000054087/ENSDARG00000039576/ENSDARG00000104467/ENSDARG00000009351/ENSDARG00000015563/ENSDARG00000039863/ENSDARG00000088590/ENSDARG00000077404/ENSDARG00000078916/ENSDARG00000037238/ENSDARG00000035677/ENSDARG00000032619/ENSDARG00000025032/ENSDARG00000099730/ENSDARG00000037033/…	hjv/nr1d1/irs2a/gh1/rbm14b/nr1d2b/irs1/fstl1b/bglapl/fgf6a/zgc_123305/lifrb/pxna/ncoa3/chrdl2/smad5/bmp8a/tob1a/nr3c1/pkma/ptger2b/tgif1/snw1/si_rp71-46j2.7/pik3r3b/tgfb3/si_dkey-101k6.5/sulf1/fgf24/sesn3/fgf4/smad6b/si_zfos-80g12.1/igf2a/stat6/gpc1b/pkmb/tgfbr3/ghrb/igfbp3/ndnf/stat3/rab12/sfrp5/smad3a/zyx	46
BP	GO:0003407	neural retina development	0.00458558274639927	0.0493831988073768	ENSDARG00000002235/ENSDARG00000032389/ENSDARG00000040649/ENSDARG00000077226/ENSDARG00000057074/ENSDARG00000003684/ENSDARG00000037593/ENSDARG00000077388/ENSDARG00000004049/ENSDARG00000026629	mmp14a/tspan12/prickle1a/smarca4a/rpgrb/obsl1a/prickle2b/obsl1b/marcksa/gmds	10
BP	GO:1901880	negative regulation of protein depolymerization	0.00458558274639927	0.0493831988073768	ENSDARG00000034240/ENSDARG00000040874/ENSDARG00000100252/ENSDARG00000017036/ENSDARG00000110291/ENSDARG00000020890/ENSDARG00000102056/ENSDARG00000018206/ENSDARG00000103962/ENSDARG00000030490	capza1a/add3a/capzb/svilc/CABZ01044731.2/tmod4/svild/nck2a/add1/sptb	10
CC	GO:0030017	sarcomere	1.56498757498629e-20	6.18170092119585e-18	ENSDARG00000075433/ENSDARG00000012311/ENSDARG00000013752/ENSDARG00000104836/ENSDARG00000001431/ENSDARG00000110698/ENSDARG00000101777/ENSDARG00000009280/ENSDARG00000032630/ENSDARG00000071331/ENSDARG00000058656/ENSDARG00000099974/ENSDARG00000034240/ENSDARG00000077157/ENSDARG00000068457/ENSDARG00000029995/ENSDARG00000078696/ENSDARG00000114870/ENSDARG00000056322/ENSDARG00000033854/ENSDARG00000040917/…	myom2a/myoz2a/tnni2a.3/myom1b/actn3b/CABZ01061524.1/pdlim5a/smyd1a/neb/ryr3/desma/ldb3b/capza1a/synpo2b/tnnt3b/tnni2b.2/synpo2lb/CABZ01078594.1/ldb3a/abrab/cbfb/myoz1a/actn3a/pyroxd1/casq2/tnni2a.2/zgc_165653/tnnc2/obscnb/FO818704.1/myl13/casq1b/nexn/tmod4/pdlim5b/fhl3b/spegb/trim54/stub1/pdlim4/pdlim3a/mmp2/tnnc1b	43
CC	GO:0044449	contractile fiber part	4.2530496904115e-20	6.32979529981673e-18	ENSDARG00000075433/ENSDARG00000012311/ENSDARG00000013752/ENSDARG00000104836/ENSDARG00000001431/ENSDARG00000110698/ENSDARG00000101777/ENSDARG00000009280/ENSDARG00000032630/ENSDARG00000071331/ENSDARG00000058656/ENSDARG00000099974/ENSDARG00000034240/ENSDARG00000077157/ENSDARG00000068457/ENSDARG00000029995/ENSDARG00000078696/ENSDARG00000114870/ENSDARG00000056322/ENSDARG00000033854/ENSDARG00000040917/…	myom2a/myoz2a/tnni2a.3/myom1b/actn3b/CABZ01061524.1/pdlim5a/smyd1a/neb/ryr3/desma/ldb3b/capza1a/synpo2b/tnnt3b/tnni2b.2/synpo2lb/CABZ01078594.1/ldb3a/abrab/cbfb/myoz1a/actn3a/pyroxd1/casq2/tnni2a.2/zgc_165653/tnnc2/obscnb/FO818704.1/myl13/casq1b/nexn/tmod4/pdlim5b/fhl3b/spegb/trim54/stub1/pdlim4/pdlim3a/mmp2/tnnc1b	43
CC	GO:0043292	contractile fiber	4.80743946821524e-20	6.32979529981673e-18	ENSDARG00000075433/ENSDARG00000012311/ENSDARG00000013752/ENSDARG00000104836/ENSDARG00000001431/ENSDARG00000110698/ENSDARG00000101777/ENSDARG00000009280/ENSDARG00000032630/ENSDARG00000071331/ENSDARG00000058656/ENSDARG00000099974/ENSDARG00000034240/ENSDARG00000077157/ENSDARG00000014196/ENSDARG00000068457/ENSDARG00000029995/ENSDARG00000078696/ENSDARG00000114870/ENSDARG00000056322/ENSDARG00000033854/…	myom2a/myoz2a/tnni2a.3/myom1b/actn3b/CABZ01061524.1/pdlim5a/smyd1a/neb/ryr3/desma/ldb3b/capza1a/synpo2b/myl1/tnnt3b/tnni2b.2/synpo2lb/CABZ01078594.1/ldb3a/abrab/cbfb/mylz3/myoz1a/actn3a/pyroxd1/casq2/tnni2a.2/zgc_165653/tnnc2/obscnb/FO818704.1/myl13/casq1b/nexn/tmod4/pdlim5b/fhl3b/spegb/trim54/stub1/pdlim4/pdlim3a/mmp2/tnnc1b	45
CC	GO:0030016	myofibril	7.07797779545093e-19	6.9895030730078e-17	ENSDARG00000075433/ENSDARG00000012311/ENSDARG00000013752/ENSDARG00000104836/ENSDARG00000001431/ENSDARG00000110698/ENSDARG00000101777/ENSDARG00000009280/ENSDARG00000032630/ENSDARG00000071331/ENSDARG00000058656/ENSDARG00000099974/ENSDARG00000034240/ENSDARG00000077157/ENSDARG00000068457/ENSDARG00000029995/ENSDARG00000078696/ENSDARG00000114870/ENSDARG00000056322/ENSDARG00000033854/ENSDARG00000040917/…	myom2a/myoz2a/tnni2a.3/myom1b/actn3b/CABZ01061524.1/pdlim5a/smyd1a/neb/ryr3/desma/ldb3b/capza1a/synpo2b/tnnt3b/tnni2b.2/synpo2lb/CABZ01078594.1/ldb3a/abrab/cbfb/myoz1a/actn3a/pyroxd1/casq2/tnni2a.2/zgc_165653/tnnc2/obscnb/FO818704.1/myl13/casq1b/nexn/tmod4/pdlim5b/fhl3b/spegb/trim54/stub1/pdlim4/pdlim3a/mmp2/tnnc1b	43
CC	GO:0015629	actin cytoskeleton	4.98403361251749e-17	3.93738655388882e-15	ENSDARG00000076075/ENSDARG00000035438/ENSDARG00000012311/ENSDARG00000013752/ENSDARG00000001431/ENSDARG00000101777/ENSDARG00000090785/ENSDARG00000079111/ENSDARG00000095930/ENSDARG00000036371/ENSDARG00000076126/ENSDARG00000055223/ENSDARG00000099974/ENSDARG00000034240/ENSDARG00000087402/ENSDARG00000093931/ENSDARG00000077157/ENSDARG00000099197/ENSDARG00000014196/ENSDARG00000068457/ENSDARG00000012944/…	myh7ba/myhc4/myoz2a/tnni2a.3/actn3b/pdlim5a/diaph3/actc1c/myha/acta1a/actc1a/ablim2/ldb3b/capza1a/tpm1/rflnb/synpo2b/actc1b/myl1/tnnt3b/myhz2/tnni2b.2/shroom2a/synpo2lb/smyhc2/CABZ01078594.1/dmd/ldb3a/cfl2/capzb/acta1b/svilc/myo1ca/mylz3/CU856539.2/myoz1a/actn3a/tagln2/tnni2a.2/diaph2/wipf1a/zgc_165653/tnnc2/lpp/myl13/myo5b/CABZ01044731.2/cmlc1/xirp2b/wipf2a/myo9aa/CU633479.5/ctnna1/tmod4/svild/C…	76
CC	GO:0030018	Z disc	8.84500928168431e-15	5.8229644437755e-13	ENSDARG00000012311/ENSDARG00000001431/ENSDARG00000101777/ENSDARG00000032630/ENSDARG00000071331/ENSDARG00000058656/ENSDARG00000099974/ENSDARG00000034240/ENSDARG00000077157/ENSDARG00000078696/ENSDARG00000114870/ENSDARG00000056322/ENSDARG00000040917/ENSDARG00000056209/ENSDARG00000013755/ENSDARG00000008982/ENSDARG00000104713/ENSDARG00000099032/ENSDARG00000018105/ENSDARG00000057317/ENSDARG00000027600/…	myoz2a/actn3b/pdlim5a/neb/ryr3/desma/ldb3b/capza1a/synpo2b/synpo2lb/CABZ01078594.1/ldb3a/cbfb/myoz1a/actn3a/casq2/zgc_165653/FO818704.1/casq1b/nexn/pdlim5b/fhl3b/trim54/stub1/pdlim4/pdlim3a	26
CC	GO:0031674	I band	1.6499029633585e-14	9.31016672180869e-13	ENSDARG00000012311/ENSDARG00000001431/ENSDARG00000101777/ENSDARG00000032630/ENSDARG00000071331/ENSDARG00000058656/ENSDARG00000099974/ENSDARG00000034240/ENSDARG00000077157/ENSDARG00000078696/ENSDARG00000114870/ENSDARG00000056322/ENSDARG00000040917/ENSDARG00000056209/ENSDARG00000013755/ENSDARG00000008982/ENSDARG00000104713/ENSDARG00000099032/ENSDARG00000018105/ENSDARG00000057317/ENSDARG00000027600/…	myoz2a/actn3b/pdlim5a/neb/ryr3/desma/ldb3b/capza1a/synpo2b/synpo2lb/CABZ01078594.1/ldb3a/cbfb/myoz1a/actn3a/casq2/zgc_165653/FO818704.1/casq1b/nexn/pdlim5b/fhl3b/trim54/stub1/pdlim4/pdlim3a	26
CC	GO:0005912	adherens junction	1.24585672731702e-10	6.1514175911278e-09	ENSDARG00000101777/ENSDARG00000014976/ENSDARG00000099974/ENSDARG00000070923/ENSDARG00000097726/ENSDARG00000076416/ENSDARG00000114870/ENSDARG00000056322/ENSDARG00000088590/ENSDARG00000070787/ENSDARG00000017901/ENSDARG00000023578/ENSDARG00000010583/ENSDARG00000039577/ENSDARG00000091090/ENSDARG00000102441/ENSDARG00000089871/ENSDARG00000103962/ENSDARG00000024141/ENSDARG00000056525/ENSDARG00000112073/…	pdlim5a/lims2/ldb3b/zgc_158296/si_ch211-149e23.4/shroom2a/CABZ01078594.1/ldb3a/pxna/jupa/tln2a/lpp/pard3ab/ptk2bb/xirp2b/ctnna1/jcada/add1/cav3/bcar1/CABZ01043953.1/tns1a/pdlim5b/tns1b/cdh7a/ITGB1/anxa6/ptk2ab/cdh11/ambra1a/tln1/ctnnb2/itgbl1/pdlim4/pdlim3a/zyx/ctnna2	37
CC	GO:0099512	supramolecular fiber	1.93977413989395e-09	8.51345316953454e-08	ENSDARG00000075433/ENSDARG00000012311/ENSDARG00000013752/ENSDARG00000104836/ENSDARG00000001431/ENSDARG00000110698/ENSDARG00000101777/ENSDARG00000090785/ENSDARG00000009280/ENSDARG00000069046/ENSDARG00000032630/ENSDARG00000071331/ENSDARG00000058656/ENSDARG00000099974/ENSDARG00000034240/ENSDARG00000087402/ENSDARG00000077157/ENSDARG00000014196/ENSDARG00000068457/ENSDARG00000029995/ENSDARG00000078696/…	myom2a/myoz2a/tnni2a.3/myom1b/actn3b/CABZ01061524.1/pdlim5a/diaph3/smyd1a/wu_fk65c09/neb/ryr3/desma/ldb3b/capza1a/tpm1/synpo2b/myl1/tnnt3b/tnni2b.2/synpo2lb/CABZ01078594.1/ldb3a/col11a1b/abrab/cbfb/mylz3/kifc1/myoz1a/actn3a/nusap1/pyroxd1/casq2/tnni2a.2/diaph2/wipf1a/zgc_165653/tnnc2/obscnb/FO818704.1/myl13/dnah1/casq1b/ckap5/wipf2a/nexn/tmod4/col1a2/col5a1/kif20bb/tpx2/krt93/kif23/si_dkey-40c11.…	72
CC	GO:0070161	anchoring junction	2.52686682122629e-09	9.03864479411078e-08	ENSDARG00000017320/ENSDARG00000101777/ENSDARG00000014976/ENSDARG00000099974/ENSDARG00000070923/ENSDARG00000030723/ENSDARG00000041729/ENSDARG00000097726/ENSDARG00000004082/ENSDARG00000076416/ENSDARG00000114870/ENSDARG00000056322/ENSDARG00000088590/ENSDARG00000070787/ENSDARG00000017901/ENSDARG00000090598/ENSDARG00000004627/ENSDARG00000023578/ENSDARG00000010583/ENSDARG00000039577/ENSDARG00000091090/…	f11r.1/pdlim5a/lims2/ldb3b/zgc_158296/cldn11b/sntb1/si_ch211-149e23.4/cx39.9/shroom2a/CABZ01078594.1/ldb3a/pxna/jupa/tln2a/pkp1a/panx3/lpp/pard3ab/ptk2bb/xirp2b/dnmbp/ctnna1/jcada/add1/cav3/bcar1/CABZ01043953.1/tns1a/pard6a/pdlim5b/tns1b/cdh7a/ITGB1/anxa6/ptk2ab/cdh11/gja5b/ambra1a/tln1/ctnnb2/cldn19/itgbl1/pdlim4/pdlim3a/zyx/ctnna2	47
CC	GO:0099080	supramolecular complex	2.74591740580581e-09	9.03864479411078e-08	ENSDARG00000075433/ENSDARG00000012311/ENSDARG00000013752/ENSDARG00000104836/ENSDARG00000001431/ENSDARG00000110698/ENSDARG00000101777/ENSDARG00000090785/ENSDARG00000009280/ENSDARG00000069046/ENSDARG00000032630/ENSDARG00000071331/ENSDARG00000058656/ENSDARG00000099974/ENSDARG00000034240/ENSDARG00000087402/ENSDARG00000077157/ENSDARG00000014196/ENSDARG00000068457/ENSDARG00000029995/ENSDARG00000078696/…	myom2a/myoz2a/tnni2a.3/myom1b/actn3b/CABZ01061524.1/pdlim5a/diaph3/smyd1a/wu_fk65c09/neb/ryr3/desma/ldb3b/capza1a/tpm1/synpo2b/myl1/tnnt3b/tnni2b.2/synpo2lb/CABZ01078594.1/ldb3a/col11a1b/abrab/cbfb/mylz3/kifc1/myoz1a/actn3a/nusap1/pyroxd1/casq2/tnni2a.2/diaph2/wipf1a/zgc_165653/tnnc2/obscnb/FO818704.1/myl13/dnah1/casq1b/ckap5/wipf2a/nexn/tmod4/col1a2/col5a1/kif20bb/tpx2/krt93/kif23/si_dkey-40c11.…	72
CC	GO:0099081	supramolecular polymer	2.74591740580581e-09	9.03864479411078e-08	ENSDARG00000075433/ENSDARG00000012311/ENSDARG00000013752/ENSDARG00000104836/ENSDARG00000001431/ENSDARG00000110698/ENSDARG00000101777/ENSDARG00000090785/ENSDARG00000009280/ENSDARG00000069046/ENSDARG00000032630/ENSDARG00000071331/ENSDARG00000058656/ENSDARG00000099974/ENSDARG00000034240/ENSDARG00000087402/ENSDARG00000077157/ENSDARG00000014196/ENSDARG00000068457/ENSDARG00000029995/ENSDARG00000078696/…	myom2a/myoz2a/tnni2a.3/myom1b/actn3b/CABZ01061524.1/pdlim5a/diaph3/smyd1a/wu_fk65c09/neb/ryr3/desma/ldb3b/capza1a/tpm1/synpo2b/myl1/tnnt3b/tnni2b.2/synpo2lb/CABZ01078594.1/ldb3a/col11a1b/abrab/cbfb/mylz3/kifc1/myoz1a/actn3a/nusap1/pyroxd1/casq2/tnni2a.2/diaph2/wipf1a/zgc_165653/tnnc2/obscnb/FO818704.1/myl13/dnah1/casq1b/ckap5/wipf2a/nexn/tmod4/col1a2/col5a1/kif20bb/tpx2/krt93/kif23/si_dkey-40c11.…	72
CC	GO:0030054	cell junction	2.44244781523498e-08	7.42128374629089e-07	ENSDARG00000017320/ENSDARG00000001431/ENSDARG00000101777/ENSDARG00000058656/ENSDARG00000014976/ENSDARG00000099974/ENSDARG00000070923/ENSDARG00000030723/ENSDARG00000041729/ENSDARG00000103435/ENSDARG00000097726/ENSDARG00000004082/ENSDARG00000076416/ENSDARG00000114870/ENSDARG00000008487/ENSDARG00000056322/ENSDARG00000088590/ENSDARG00000013755/ENSDARG00000070787/ENSDARG00000017901/ENSDARG00000104713/…	f11r.1/actn3b/pdlim5a/desma/lims2/ldb3b/zgc_158296/cldn11b/sntb1/sorbs1/si_ch211-149e23.4/cx39.9/shroom2a/CABZ01078594.1/dmd/ldb3a/pxna/actn3a/jupa/tln2a/zgc_165653/pkp1a/panx3/obscnb/lpp/pard3ab/ptk2bb/xirp2b/dnmbp/ctnna1/jcada/rasip1/add1/cav3/bcar1/CABZ01043953.1/amot/tns1a/cldn5b/pard6a/pdlim5b/tns1b/cdh7a/ITGB1/anxa6/ptk2ab/cdh11/gja5b/ambra1a/tjp2b/tln1/ctnnb2/kdf1a/cldn19/itgbl1/pdlim4/pdl…	62
CC	GO:0022626	cytosolic ribosome	1.48831381198685e-07	4.19917111239147e-06	ENSDARG00000006691/ENSDARG00000011201/ENSDARG00000058451/ENSDARG00000021864/ENSDARG00000003599/ENSDARG00000055475/ENSDARG00000093606/ENSDARG00000019230/ENSDARG00000036875/ENSDARG00000041182/ENSDARG00000103007/ENSDARG00000077291/ENSDARG00000030408/ENSDARG00000032725/ENSDARG00000057556/ENSDARG00000013307/ENSDARG00000101406/ENSDARG00000010516/ENSDARG00000029533/ENSDARG00000030602	rpl12/rplp2l/rpl6/rplp1/rpl3/rps27.2/si_dkey-159f12.2/rpl7a/rps12/rpl4/rps3/rps2/rps26l/rps27a/rpl17/rpl19/rplp2/rpl21/rpl18/rps19	20
CC	GO:0032432	actin filament bundle	1.88963837719519e-07	4.97604772661401e-06	ENSDARG00000101777/ENSDARG00000099974/ENSDARG00000093931/ENSDARG00000114870/ENSDARG00000056322/ENSDARG00000104713/ENSDARG00000023578/ENSDARG00000091090/ENSDARG00000023484/ENSDARG00000027600/ENSDARG00000104315/ENSDARG00000004049/ENSDARG00000068973/ENSDARG00000011023/ENSDARG00000075733	pdlim5a/ldb3b/rflnb/CABZ01078594.1/ldb3a/zgc_165653/lpp/xirp2b/rflna/pdlim5b/fhl3b/marcksa/pdlim4/pdlim3a/zyx	15
CC	GO:0044420	extracellular matrix component	4.13975373110134e-07	1.02200170236564e-05	ENSDARG00000075468/ENSDARG00000002084/ENSDARG00000045524/ENSDARG00000009014/ENSDARG00000016153/ENSDARG00000022615/ENSDARG00000103129/ENSDARG00000020785/ENSDARG00000105112/ENSDARG00000101209/ENSDARG00000075707/ENSDARG00000036422/ENSDARG00000020007/ENSDARG00000012593/ENSDARG00000099390/ENSDARG00000061260/ENSDARG00000055009/ENSDARG00000024847/ENSDARG00000076564	vwa1/lamb2/lamb1b/col11a1b/dag1/si_ch211-241e1.3/nid1b/lama4/ntn1a/lamb1a/nid2a/ntn5/col1a2/col5a1/lama2/si_dkey-202e22.2/col4a1/col5a2b/hspg2	19
CC	GO:0005578	proteinaceous extracellular matrix	7.49269053584334e-07	1.74094868332831e-05	ENSDARG00000075468/ENSDARG00000002084/ENSDARG00000045524/ENSDARG00000009014/ENSDARG00000016153/ENSDARG00000022615/ENSDARG00000103129/ENSDARG00000020785/ENSDARG00000105112/ENSDARG00000101209/ENSDARG00000075707/ENSDARG00000036422/ENSDARG00000020007/ENSDARG00000012593/ENSDARG00000099390/ENSDARG00000061260/ENSDARG00000055009/ENSDARG00000024847/ENSDARG00000076564	vwa1/lamb2/lamb1b/col11a1b/dag1/si_ch211-241e1.3/nid1b/lama4/ntn1a/lamb1a/nid2a/ntn5/col1a2/col5a1/lama2/si_dkey-202e22.2/col4a1/col5a2b/hspg2	19
CC	GO:0030055	cell-substrate junction	2.90805341805592e-06	6.38156166740049e-05	ENSDARG00000014976/ENSDARG00000070923/ENSDARG00000103435/ENSDARG00000088590/ENSDARG00000017901/ENSDARG00000023578/ENSDARG00000039577/ENSDARG00000091090/ENSDARG00000024141/ENSDARG00000056525/ENSDARG00000078842/ENSDARG00000020845/ENSDARG00000109929/ENSDARG00000013335/ENSDARG00000004672/ENSDARG00000008322/ENSDARG00000100729/ENSDARG00000040985/ENSDARG00000075733	lims2/zgc_158296/sorbs1/pxna/tln2a/lpp/ptk2bb/xirp2b/cav3/bcar1/tns1a/tns1b/ITGB1/anxa6/ptk2ab/ambra1a/tln1/itgbl1/zyx	19
CC	GO:0005925	focal adhesion	4.55154235336567e-06	9.07953319484174e-05	ENSDARG00000014976/ENSDARG00000070923/ENSDARG00000088590/ENSDARG00000017901/ENSDARG00000023578/ENSDARG00000039577/ENSDARG00000091090/ENSDARG00000024141/ENSDARG00000056525/ENSDARG00000078842/ENSDARG00000020845/ENSDARG00000109929/ENSDARG00000013335/ENSDARG00000004672/ENSDARG00000008322/ENSDARG00000100729/ENSDARG00000040985/ENSDARG00000075733	lims2/zgc_158296/pxna/tln2a/lpp/ptk2bb/xirp2b/cav3/bcar1/tns1a/tns1b/ITGB1/anxa6/ptk2ab/ambra1a/tln1/itgbl1/zyx	18
CC	GO:0044445	cytosolic part	4.59723199738822e-06	9.07953319484174e-05	ENSDARG00000006691/ENSDARG00000011201/ENSDARG00000058451/ENSDARG00000087206/ENSDARG00000012801/ENSDARG00000021864/ENSDARG00000003599/ENSDARG00000104674/ENSDARG00000055475/ENSDARG00000093606/ENSDARG00000037140/ENSDARG00000028000/ENSDARG00000014179/ENSDARG00000019230/ENSDARG00000036875/ENSDARG00000041182/ENSDARG00000103007/ENSDARG00000077291/ENSDARG00000030408/ENSDARG00000032725/ENSDARG00000057556/…	rpl12/rplp2l/rpl6/cct2/pfkpb/rplp1/rpl3/cct2/rps27.2/si_dkey-159f12.2/pfkfb1/pfkpa/pfkma/rpl7a/rps12/rpl4/rps3/rps2/rps26l/rps27a/rpl17/rpl19/rplp2/rpl21/rpl18/eno3/eno4/rps19	28
CC	GO:0001725	stress fiber	5.38913745437539e-06	9.67595133853764e-05	ENSDARG00000101777/ENSDARG00000099974/ENSDARG00000114870/ENSDARG00000056322/ENSDARG00000104713/ENSDARG00000023578/ENSDARG00000091090/ENSDARG00000027600/ENSDARG00000104315/ENSDARG00000068973/ENSDARG00000011023/ENSDARG00000075733	pdlim5a/ldb3b/CABZ01078594.1/ldb3a/zgc_165653/lpp/xirp2b/pdlim5b/fhl3b/pdlim4/pdlim3a/zyx	12
CC	GO:0097517	contractile actin filament bundle	5.38913745437539e-06	9.67595133853764e-05	ENSDARG00000101777/ENSDARG00000099974/ENSDARG00000114870/ENSDARG00000056322/ENSDARG00000104713/ENSDARG00000023578/ENSDARG00000091090/ENSDARG00000027600/ENSDARG00000104315/ENSDARG00000068973/ENSDARG00000011023/ENSDARG00000075733	pdlim5a/ldb3b/CABZ01078594.1/ldb3a/zgc_165653/lpp/xirp2b/pdlim5b/fhl3b/pdlim4/pdlim3a/zyx	12
CC	GO:0005924	cell-substrate adherens junction	5.87525691400738e-06	0.000100901151349257	ENSDARG00000014976/ENSDARG00000070923/ENSDARG00000088590/ENSDARG00000017901/ENSDARG00000023578/ENSDARG00000039577/ENSDARG00000091090/ENSDARG00000024141/ENSDARG00000056525/ENSDARG00000078842/ENSDARG00000020845/ENSDARG00000109929/ENSDARG00000013335/ENSDARG00000004672/ENSDARG00000008322/ENSDARG00000100729/ENSDARG00000040985/ENSDARG00000075733	lims2/zgc_158296/pxna/tln2a/lpp/ptk2bb/xirp2b/cav3/bcar1/tns1a/tns1b/ITGB1/anxa6/ptk2ab/ambra1a/tln1/itgbl1/zyx	18
CC	GO:0042641	actomyosin	8.07001004828968e-06	0.000132818915378101	ENSDARG00000101777/ENSDARG00000099974/ENSDARG00000114870/ENSDARG00000056322/ENSDARG00000104713/ENSDARG00000023578/ENSDARG00000091090/ENSDARG00000027600/ENSDARG00000104315/ENSDARG00000068973/ENSDARG00000011023/ENSDARG00000075733	pdlim5a/ldb3b/CABZ01078594.1/ldb3a/zgc_165653/lpp/xirp2b/pdlim5b/fhl3b/pdlim4/pdlim3a/zyx	12
CC	GO:0016528	sarcoplasm	8.46641587534757e-06	0.000133769370830492	ENSDARG00000058603/ENSDARG00000038826/ENSDARG00000057903/ENSDARG00000071331/ENSDARG00000035458/ENSDARG00000041779/ENSDARG00000028625/ENSDARG00000029439/ENSDARG00000008982/ENSDARG00000018105	jph1a/jph1b/si_ch211-266g18.10/ryr3/atp2a1l/trdn/jph2/atp2a2a/casq2/casq1b	10
CC	GO:0031012	extracellular matrix	9.68482086776216e-06	0.000147134778567925	ENSDARG00000075468/ENSDARG00000002084/ENSDARG00000045524/ENSDARG00000002235/ENSDARG00000016718/ENSDARG00000042816/ENSDARG00000114451/ENSDARG00000009014/ENSDARG00000016153/ENSDARG00000075930/ENSDARG00000095901/ENSDARG00000104292/ENSDARG00000071586/ENSDARG00000022615/ENSDARG00000087087/ENSDARG00000103129/ENSDARG00000020785/ENSDARG00000105112/ENSDARG00000104267/ENSDARG00000101209/ENSDARG00000042186/…	vwa1/lamb2/lamb1b/mmp14a/mmp11b/mmp9/mmp13a/col11a1b/dag1/adamts2/col18a1b/ccn2b/tgfbi/si_ch211-241e1.3/col28a1b/nid1b/lama4/ntn1a/postnb/lamb1a/paplnb/nid2a/postna/ntn5/col1a2/col5a1/hapln1b/mmp13a/lama2/si_dkey-202e22.2/col4a1/col5a2b/CABZ01029422.1/hspg2/mmp2/spon2b	36
CC	GO:0031672	A band	1.17812799375731e-05	0.00017235576204968	ENSDARG00000075433/ENSDARG00000104836/ENSDARG00000110698/ENSDARG00000009280/ENSDARG00000022101/ENSDARG00000042245/ENSDARG00000009567	myom2a/myom1b/CABZ01061524.1/smyd1a/obscnb/myl13/spegb	7
CC	GO:0016529	sarcoplasmic reticulum	1.60449237517522e-05	0.000226348031497932	ENSDARG00000038826/ENSDARG00000057903/ENSDARG00000071331/ENSDARG00000035458/ENSDARG00000041779/ENSDARG00000028625/ENSDARG00000029439/ENSDARG00000008982/ENSDARG00000018105	jph1b/si_ch211-266g18.10/ryr3/atp2a1l/trdn/jph2/atp2a2a/casq2/casq1b	9
CC	GO:0005604	basement membrane	3.78366236195936e-05	0.000515360907922051	ENSDARG00000075468/ENSDARG00000002084/ENSDARG00000045524/ENSDARG00000016153/ENSDARG00000022615/ENSDARG00000103129/ENSDARG00000020785/ENSDARG00000105112/ENSDARG00000101209/ENSDARG00000075707/ENSDARG00000036422/ENSDARG00000099390/ENSDARG00000061260/ENSDARG00000055009/ENSDARG00000076564	vwa1/lamb2/lamb1b/dag1/si_ch211-241e1.3/nid1b/lama4/ntn1a/lamb1a/nid2a/ntn5/lama2/si_dkey-202e22.2/col4a1/hspg2	15
CC	GO:0022625	cytosolic large ribosomal subunit	6.33906172538034e-05	0.000834643127175078	ENSDARG00000006691/ENSDARG00000011201/ENSDARG00000058451/ENSDARG00000021864/ENSDARG00000003599/ENSDARG00000019230/ENSDARG00000041182/ENSDARG00000057556/ENSDARG00000013307/ENSDARG00000101406/ENSDARG00000010516/ENSDARG00000029533	rpl12/rplp2l/rpl6/rplp1/rpl3/rpl7a/rpl4/rpl17/rpl19/rplp2/rpl21/rpl18	12
CC	GO:0031941	filamentous actin	9.59041788513782e-05	0.00122200485955788	ENSDARG00000101777/ENSDARG00000099974/ENSDARG00000114870/ENSDARG00000056322/ENSDARG00000027600/ENSDARG00000068973/ENSDARG00000011023	pdlim5a/ldb3b/CABZ01078594.1/ldb3a/pdlim5b/pdlim4/pdlim3a	7
CC	GO:0030864	cortical actin cytoskeleton	0.000103531493298774	0.00127796687040674	ENSDARG00000001431/ENSDARG00000076416/ENSDARG00000008487/ENSDARG00000013755/ENSDARG00000104713/ENSDARG00000032482/ENSDARG00000060917/ENSDARG00000008170/ENSDARG00000114022/ENSDARG00000030490	actn3b/shroom2a/dmd/actn3a/zgc_165653/si_dkey-40c11.2/anln/dbnla/WDR1/sptb	10
CC	GO:0042383	sarcolemma	0.000112823333222531	0.00135046110978484	ENSDARG00000071331/ENSDARG00000058656/ENSDARG00000070923/ENSDARG00000008487/ENSDARG00000098883/ENSDARG00000016153/ENSDARG00000014804/ENSDARG00000036457/ENSDARG00000007370/ENSDARG00000024141/ENSDARG00000008772/ENSDARG00000002167	ryr3/desma/zgc_158296/dmd/stac3/dag1/cacna2d1a/cacng6a/dysf/cav3/cacng1a/cacnb1	12
CC	GO:0005884	actin filament	0.000123535124606487	0.00143518747704595	ENSDARG00000101777/ENSDARG00000090785/ENSDARG00000099974/ENSDARG00000087402/ENSDARG00000114870/ENSDARG00000056322/ENSDARG00000076060/ENSDARG00000104300/ENSDARG00000045298/ENSDARG00000032482/ENSDARG00000027600/ENSDARG00000008170/ENSDARG00000068973/ENSDARG00000011023	pdlim5a/diaph3/ldb3b/tpm1/CABZ01078594.1/ldb3a/diaph2/wipf1a/wipf2a/si_dkey-40c11.2/pdlim5b/dbnla/pdlim4/pdlim3a	14
CC	GO:0044391	ribosomal subunit	0.000206815737685582	0.00233406332530871	ENSDARG00000006691/ENSDARG00000011201/ENSDARG00000058451/ENSDARG00000021864/ENSDARG00000003599/ENSDARG00000055475/ENSDARG00000093606/ENSDARG00000019230/ENSDARG00000036875/ENSDARG00000041182/ENSDARG00000103007/ENSDARG00000077291/ENSDARG00000030408/ENSDARG00000032725/ENSDARG00000057556/ENSDARG00000013307/ENSDARG00000101406/ENSDARG00000010516/ENSDARG00000029533/ENSDARG00000014867/ENSDARG00000030602	rpl12/rplp2l/rpl6/rplp1/rpl3/rps27.2/si_dkey-159f12.2/rpl7a/rps12/rpl4/rps3/rps2/rps26l/rps27a/rpl17/rpl19/rplp2/rpl21/rpl18/rpl8/rps19	21
CC	GO:0005869	dynactin complex	0.000313611226849348	0.00344101207237479	ENSDARG00000079111/ENSDARG00000036371/ENSDARG00000076126/ENSDARG00000099197/ENSDARG00000055618/ENSDARG00000038432	actc1c/acta1a/actc1a/actc1b/acta1b/actr10	6
CC	GO:0008305	integrin complex	0.000479782774774351	0.00512200529826672	ENSDARG00000071863/ENSDARG00000109859/ENSDARG00000007950/ENSDARG00000104484/ENSDARG00000002956/ENSDARG00000032435/ENSDARG00000018687/ENSDARG00000109929/ENSDARG00000006353/ENSDARG00000002507	itgb1a/CABZ01072242.1/itga11b/itgb1b/si_dkey-32n7.4/itga9/itga2b/ITGB1/itga5/itga10	10
CC	GO:0098636	protein complex involved in cell adhesion	0.000625076965066323	0.00640803882331797	ENSDARG00000071863/ENSDARG00000109859/ENSDARG00000007950/ENSDARG00000104484/ENSDARG00000002956/ENSDARG00000032435/ENSDARG00000018687/ENSDARG00000109929/ENSDARG00000006353/ENSDARG00000002507	itgb1a/CABZ01072242.1/itga11b/itgb1b/si_dkey-32n7.4/itga9/itga2b/ITGB1/itga5/itga10	10
CC	GO:0022627	cytosolic small ribosomal subunit	0.000632692440783293	0.00640803882331797	ENSDARG00000055475/ENSDARG00000093606/ENSDARG00000036875/ENSDARG00000103007/ENSDARG00000077291/ENSDARG00000030408/ENSDARG00000032725/ENSDARG00000030602	rps27.2/si_dkey-159f12.2/rps12/rps3/rps2/rps26l/rps27a/rps19	8
CC	GO:0030863	cortical cytoskeleton	0.00102504263340278	0.0101222960048524	ENSDARG00000001431/ENSDARG00000076416/ENSDARG00000008487/ENSDARG00000013755/ENSDARG00000104713/ENSDARG00000032482/ENSDARG00000060917/ENSDARG00000008170/ENSDARG00000114022/ENSDARG00000030490	actn3b/shroom2a/dmd/actn3a/zgc_165653/si_dkey-40c11.2/anln/dbnla/WDR1/sptb	10
CC	GO:0016460	myosin II complex	0.00129214415719137	0.0124487059046485	ENSDARG00000035438/ENSDARG00000095930/ENSDARG00000014196/ENSDARG00000012944/ENSDARG00000103969/ENSDARG00000017441/ENSDARG00000042245/ENSDARG00000032976/ENSDARG00000102414/ENSDARG00000095217	myhc4/myha/myl1/myhz2/smyhc2/mylz3/myl13/cmlc1/myhz1.1/zgc_66156	10
CC	GO:0033017	sarcoplasmic reticulum membrane	0.0017607167869411	0.0165591221628984	ENSDARG00000057903/ENSDARG00000071331/ENSDARG00000035458/ENSDARG00000041779/ENSDARG00000029439	si_ch211-266g18.10/ryr3/atp2a1l/trdn/atp2a2a	5
CC	GO:0016459	myosin complex	0.0023993193651136	0.0220402592841831	ENSDARG00000076075/ENSDARG00000035438/ENSDARG00000095930/ENSDARG00000014196/ENSDARG00000012944/ENSDARG00000103969/ENSDARG00000020924/ENSDARG00000017441/ENSDARG00000058946/ENSDARG00000042245/ENSDARG00000062003/ENSDARG00000032976/ENSDARG00000076729/ENSDARG00000114818/ENSDARG00000076357/ENSDARG00000102414/ENSDARG00000095217	myh7ba/myhc4/myha/myl1/myhz2/smyhc2/myo1ca/mylz3/CU856539.2/myl13/myo5b/cmlc1/myo9aa/CU633479.5/CABZ01102039.1/myhz1.1/zgc_66156	17
CC	GO:0005751	mitochondrial respiratory chain complex IV	0.00249356971962433	0.0223854554375366	ENSDARG00000092903/ENSDARG00000054588/ENSDARG00000068738/ENSDARG00000099499/ENSDARG00000022438/ENSDARG00000012388/ENSDARG00000095273	C18H15orf48/cox6a2/cox5b2/ndufa4l/cox6a1/cox4i1l/cox8a	7
CC	GO:0005605	basal lamina	0.00279436361557806	0.0237419423714255	ENSDARG00000002084/ENSDARG00000045524/ENSDARG00000020785/ENSDARG00000101209/ENSDARG00000061260	lamb2/lamb1b/lama4/lamb1a/si_dkey-202e22.2	5
CC	GO:0043256	laminin complex	0.00279436361557806	0.0237419423714255	ENSDARG00000002084/ENSDARG00000045524/ENSDARG00000020785/ENSDARG00000101209/ENSDARG00000061260	lamb2/lamb1b/lama4/lamb1a/si_dkey-202e22.2	5
CC	GO:0005852	eukaryotic translation initiation factor 3 complex	0.00282499061128355	0.0237419423714255	ENSDARG00000101082/ENSDARG00000016443/ENSDARG00000059654/ENSDARG00000016889/ENSDARG00000021257/ENSDARG00000076815	eif3s6ip/eif3c/eif3ba/eif3g/eif3d/eif3s10	6
CC	GO:0015934	large ribosomal subunit	0.00375692603041062	0.0309163704585874	ENSDARG00000006691/ENSDARG00000011201/ENSDARG00000058451/ENSDARG00000021864/ENSDARG00000003599/ENSDARG00000019230/ENSDARG00000041182/ENSDARG00000057556/ENSDARG00000013307/ENSDARG00000101406/ENSDARG00000010516/ENSDARG00000029533/ENSDARG00000014867	rpl12/rplp2l/rpl6/rplp1/rpl3/rpl7a/rpl4/rpl17/rpl19/rplp2/rpl21/rpl18/rpl8	13
CC	GO:0030027	lamellipodium	0.00431731130239754	0.0348028156009598	ENSDARG00000056639/ENSDARG00000036371/ENSDARG00000110291/ENSDARG00000078335/ENSDARG00000032482/ENSDARG00000015552/ENSDARG00000015937/ENSDARG00000024209/ENSDARG00000008170/ENSDARG00000007169	carmil2/acta1a/CABZ01044731.2/amot/si_dkey-40c11.2/phactr4a/kptn/wasf2/dbnla/itgb1bp1	10
MF	GO:0003779	actin binding	5.55170291920008e-19	3.58084838288405e-16	ENSDARG00000076075/ENSDARG00000035438/ENSDARG00000075433/ENSDARG00000012311/ENSDARG00000104836/ENSDARG00000001431/ENSDARG00000018566/ENSDARG00000110698/ENSDARG00000101777/ENSDARG00000090785/ENSDARG00000063682/ENSDARG00000095930/ENSDARG00000032630/ENSDARG00000055223/ENSDARG00000075608/ENSDARG00000099974/ENSDARG00000034240/ENSDARG00000087402/ENSDARG00000077157/ENSDARG00000012944/ENSDARG00000112527/…	myh7ba/myhc4/myom2a/myoz2a/myom1b/actn3b/flnca/CABZ01061524.1/pdlim5a/diaph3/fhod3a/myha/neb/ablim2/mical2a/ldb3b/capza1a/tpm1/synpo2b/myhz2/FP325130.1/add3a/shroom2a/synpo2lb/smyhc2/CABZ01078594.1/dmd/ldb3a/cfl2/capzb/svilc/abrab/cobll1b/uacab/myoz1a/tpma/lcp1/actn3a/wipf3/EPB41L2/tln2a/diaph2/wipf1a/mical3b/zgc_165653/waslb/lsp1b/tnnc2/daam2/myl13/cap2/myo5b/CABZ01044731.2/coro6/xirp2b/wipf2a/c…	93
MF	GO:0044877	protein-containing complex binding	2.20556048596756e-13	7.11293256724537e-11	ENSDARG00000076075/ENSDARG00000035438/ENSDARG00000075433/ENSDARG00000104836/ENSDARG00000001431/ENSDARG00000018566/ENSDARG00000110698/ENSDARG00000063682/ENSDARG00000038559/ENSDARG00000095930/ENSDARG00000002084/ENSDARG00000045524/ENSDARG00000032630/ENSDARG00000037099/ENSDARG00000103830/ENSDARG00000055223/ENSDARG00000034240/ENSDARG00000087402/ENSDARG00000022810/ENSDARG00000091905/ENSDARG00000109859/…	myh7ba/myhc4/myom2a/myom1b/actn3b/flnca/CABZ01061524.1/fhod3a/h1-0/myha/lamb2/lamb1b/neb/irs2a/ddr2l/ablim2/capza1a/tpm1/fzr1b/si_dkey-108k21.21/CABZ01072242.1/irs1/myhz2/FP325130.1/add3a/shroom2a/smyhc2/dmd/musk/itga11b/cfl2/capzb/svilc/CABZ01084603.1/eef2b/lcp1/actn3a/gpnmb/si_dkey-32n7.4/tln2a/ccn2b/gcn1/tgfbi/zgc_165653/tnnc2/tnn/rplp1/myo5b/CABZ01044731.2/coro6/lamb1a/xirp2b/gnat1/si_dkey-10…	96
MF	GO:0051015	actin filament binding	4.06202352740189e-11	8.73335058391405e-09	ENSDARG00000076075/ENSDARG00000035438/ENSDARG00000075433/ENSDARG00000104836/ENSDARG00000001431/ENSDARG00000018566/ENSDARG00000110698/ENSDARG00000063682/ENSDARG00000095930/ENSDARG00000032630/ENSDARG00000055223/ENSDARG00000034240/ENSDARG00000087402/ENSDARG00000012944/ENSDARG00000112527/ENSDARG00000040874/ENSDARG00000076416/ENSDARG00000103969/ENSDARG00000008487/ENSDARG00000014106/ENSDARG00000100252/…	myh7ba/myhc4/myom2a/myom1b/actn3b/flnca/CABZ01061524.1/fhod3a/myha/neb/ablim2/capza1a/tpm1/myhz2/FP325130.1/add3a/shroom2a/smyhc2/dmd/cfl2/capzb/svilc/lcp1/actn3a/tln2a/zgc_165653/tnnc2/myo5b/CABZ01044731.2/coro6/xirp2b/ctnna1/tmod4/svild/add1/actr3b/CORO7/si_dkey-40c11.2/SHROOM2/myhz1.1/zgc_66156/kptn/spegb/ENSDARG00000105209/anxa6/tln1/dbnla/marcksa/WDR1/tnnc1b/ctnna2/sptb	52
MF	GO:0050839	cell adhesion molecule binding	2.97413117695969e-08	4.7957865228475e-06	ENSDARG00000002084/ENSDARG00000045524/ENSDARG00000014571/ENSDARG00000109859/ENSDARG00000007950/ENSDARG00000070787/ENSDARG00000062688/ENSDARG00000002956/ENSDARG00000017901/ENSDARG00000104292/ENSDARG00000071586/ENSDARG00000022101/ENSDARG00000024829/ENSDARG00000104267/ENSDARG00000101209/ENSDARG00000102441/ENSDARG00000032435/ENSDARG00000043806/ENSDARG00000035796/ENSDARG00000045958/ENSDARG00000018687/…	lamb2/lamb1b/ctnnb1/CABZ01072242.1/itga11b/jupa/gpnmb/si_dkey-32n7.4/tln2a/ccn2b/tgfbi/obscnb/tnn/postnb/lamb1a/ctnna1/itga9/postna/cdh31/egfl6/itga2b/cdh7a/ITGB1/cdh11/tjp2b/tln1/ctnnb2/itgbl1/hspg2/itga5/itga10/tjp2a/itgb1bp1/ctnna2	34
MF	GO:0005178	integrin binding	2.45342438132154e-07	3.16491745190478e-05	ENSDARG00000002084/ENSDARG00000045524/ENSDARG00000109859/ENSDARG00000007950/ENSDARG00000062688/ENSDARG00000002956/ENSDARG00000017901/ENSDARG00000104292/ENSDARG00000071586/ENSDARG00000024829/ENSDARG00000101209/ENSDARG00000032435/ENSDARG00000045958/ENSDARG00000018687/ENSDARG00000109929/ENSDARG00000100729/ENSDARG00000040985/ENSDARG00000006353/ENSDARG00000002507/ENSDARG00000007169	lamb2/lamb1b/CABZ01072242.1/itga11b/gpnmb/si_dkey-32n7.4/tln2a/ccn2b/tgfbi/tnn/lamb1a/itga9/egfl6/itga2b/ITGB1/tln1/itgbl1/itga5/itga10/itgb1bp1	20
MF	GO:0042805	actinin binding	5.59586170652797e-05	0.00601555133451757	ENSDARG00000101777/ENSDARG00000099974/ENSDARG00000114870/ENSDARG00000056322/ENSDARG00000027600/ENSDARG00000068973/ENSDARG00000011023	pdlim5a/ldb3b/CABZ01078594.1/ldb3a/pdlim5b/pdlim4/pdlim3a	7
MF	GO:0004198	calcium-dependent cysteine-type endopeptidase activity	0.000110899513179057	0.0102185980000703	ENSDARG00000055338/ENSDARG00000077217/ENSDARG00000055715/ENSDARG00000055592/ENSDARG00000102987/ENSDARG00000060600/ENSDARG00000103317/ENSDARG00000052917/ENSDARG00000091699	CAPN1/zgc_162184/capn8/capn2b/capn7/capn15/capn5a/si_ch211-202f3.3/capn2a	9
MF	GO:0005539	glycosaminoglycan binding	0.000228576573131755	0.0184289862087477	ENSDARG00000004246/ENSDARG00000103775/ENSDARG00000045748/ENSDARG00000077641/ENSDARG00000104292/ENSDARG00000054864/ENSDARG00000103542/ENSDARG00000087863/ENSDARG00000038428/ENSDARG00000038446/ENSDARG00000012593/ENSDARG00000068516/ENSDARG00000052057/ENSDARG00000099979/ENSDARG00000062936/ENSDARG00000093440/ENSDARG00000013335/ENSDARG00000012060	slit2/thbs1a/stab2/thbs3a/ccn2b/aplp2/vegfaa/cd44a/sulf1/nrp2b/col5a1/hapln1b/pcolceb/tgfbr3/ndnf/tnfaip6/anxa6/thbs3b	18
