# Supplementary material for: Transcriptomic Profiling of Zebrafish Mutant for cdkl5 Reveals Dysregulated Gene Expression Associated with Neuronal, Muscle, Visual and Skeletal Development
Source: Int J Mol Sci. 2025 Jun 24;26(13):6069. doi: 10.3390/ijms26136069 (PMC12250029; doi:10.3390/ijms26136069)
Supplement: Supplementary file 1 [file ijms-26-06069-s001.zip › Supplementary Table S8.xlsx]

## Sheet: Supplementary Table S8
Supplementary Table S8. List of significantly enriched GO terms for the upregulated DEGs in cdkl5-/- versus WT siblings at 35 days post-fertilization.
Category	GO ID	Description	p-value	padj	Gene ID	Gene name	No. of upregulated genes
BP	GO:0002088	lens development in camera-type eye	9.79790925976423e-19	2.24568080233796e-15	ENSDARG00000069826/ENSDARG00000076790/ENSDARG00000069827/ENSDARG00000030349/ENSDARG00000057460/ENSDARG00000087301/ENSDARG00000016421/ENSDARG00000040738/ENSDARG00000069817/ENSDARG00000115701/ENSDARG00000086917/ENSDARG00000116164/ENSDARG00000086658/ENSDARG00000023861/ENSDARG00000088823/ENSDARG00000115234/ENSDARG00000117097/ENSDARG00000041925/ENSDARG00000087765/ENSDARG00000036140/ENSDARG00000024548/…	crygm2d15/crygm2d16/crygm2d11/cryba2a/crygm2d13/crygm2d14/crygm1/zgc_153846/crygm2d17/crygm2d9/crygm2d2/crygm2d8/crygm2d21/dnase1l1l/crygm2d3/crygm2b/crygm2c/cryba2b/crygm2d10/crybgx/cryba4/cryba1l2/crygm2d20/crygm3/crygm2d1/crygmxl2/crygm2d17/crygm2f/crygm7/crygm2d4/crygm2e/lgsn/crygm2a/crygm2d5/copz1	35
BP	GO:0007601	visual perception	6.7999991398833e-15	7.79279901430626e-12	ENSDARG00000069826/ENSDARG00000076790/ENSDARG00000069827/ENSDARG00000030349/ENSDARG00000057460/ENSDARG00000044672/ENSDARG00000087301/ENSDARG00000016421/ENSDARG00000040738/ENSDARG00000069817/ENSDARG00000115701/ENSDARG00000086917/ENSDARG00000116164/ENSDARG00000086658/ENSDARG00000097008/ENSDARG00000088823/ENSDARG00000115234/ENSDARG00000117097/ENSDARG00000041925/ENSDARG00000087765/ENSDARG00000086756/…	crygm2d15/crygm2d16/crygm2d11/cryba2a/crygm2d13/parapinopsinb/crygm2d14/crygm1/zgc_153846/crygm2d17/crygm2d9/crygm2d2/crygm2d8/crygm2d21/opn1mw1/crygm2d3/crygm2b/crygm2c/cryba2b/crygm2d10/RGS9BP/crybgx/cryba4/cryba1l2/crygm2d20/crygm3/crygm2d1/crygmxl2/rgra/crygm2d17/crygm2f/aipl1/arr3b/crygm7/crygm2d4/pde6ga/crygm2e/rgrb/crygm2a/crygm2d5/aoc2/unc119b	42
BP	GO:0050953	sensory perception of light stimulus	2.06419392297618e-14	1.5770441571538e-11	ENSDARG00000069826/ENSDARG00000076790/ENSDARG00000069827/ENSDARG00000030349/ENSDARG00000057460/ENSDARG00000044672/ENSDARG00000087301/ENSDARG00000016421/ENSDARG00000040738/ENSDARG00000069817/ENSDARG00000115701/ENSDARG00000086917/ENSDARG00000116164/ENSDARG00000086658/ENSDARG00000097008/ENSDARG00000088823/ENSDARG00000115234/ENSDARG00000117097/ENSDARG00000041925/ENSDARG00000087765/ENSDARG00000086756/…	crygm2d15/crygm2d16/crygm2d11/cryba2a/crygm2d13/parapinopsinb/crygm2d14/crygm1/zgc_153846/crygm2d17/crygm2d9/crygm2d2/crygm2d8/crygm2d21/opn1mw1/crygm2d3/crygm2b/crygm2c/cryba2b/crygm2d10/RGS9BP/crybgx/cryba4/cryba1l2/crygm2d20/crygm3/crygm2d1/crygmxl2/rgra/crygm2d17/crygm2f/aipl1/arr3b/crygm7/crygm2d4/pde6ga/crygm2e/rgrb/crygm2a/crygm2d5/aoc2/unc119b	42
BP	GO:0050877	nervous system process	5.31270922560977e-11	3.0441823862744e-08	ENSDARG00000069826/ENSDARG00000076790/ENSDARG00000069827/ENSDARG00000030349/ENSDARG00000057460/ENSDARG00000044672/ENSDARG00000087301/ENSDARG00000016421/ENSDARG00000040738/ENSDARG00000069817/ENSDARG00000115701/ENSDARG00000086917/ENSDARG00000116164/ENSDARG00000086658/ENSDARG00000097008/ENSDARG00000088823/ENSDARG00000115234/ENSDARG00000117097/ENSDARG00000041925/ENSDARG00000087765/ENSDARG00000039181/…	crygm2d15/crygm2d16/crygm2d11/cryba2a/crygm2d13/parapinopsinb/crygm2d14/crygm1/zgc_153846/crygm2d17/crygm2d9/crygm2d2/crygm2d8/crygm2d21/opn1mw1/crygm2d3/crygm2b/crygm2c/cryba2b/crygm2d10/trpm3/RGS9BP/crybgx/cryba4/cryba1l2/crygm2d20/crygm3/crygm2d1/crygmxl2/rgra/crygm2d17/scn8aa/myo15aa/CABZ01073083.1/crygm2f/aipl1/otofb/LO018287.1/glrba/gabrg1/arr3b/PLCB1/pnoca/scn8ab/gabrb4/crygm7/slc26a2/cryg…	66
BP	GO:0007600	sensory perception	3.61472233430213e-10	1.6569887180441e-07	ENSDARG00000069826/ENSDARG00000076790/ENSDARG00000069827/ENSDARG00000030349/ENSDARG00000057460/ENSDARG00000044672/ENSDARG00000087301/ENSDARG00000016421/ENSDARG00000040738/ENSDARG00000069817/ENSDARG00000115701/ENSDARG00000086917/ENSDARG00000116164/ENSDARG00000086658/ENSDARG00000097008/ENSDARG00000088823/ENSDARG00000115234/ENSDARG00000117097/ENSDARG00000041925/ENSDARG00000087765/ENSDARG00000039181/…	crygm2d15/crygm2d16/crygm2d11/cryba2a/crygm2d13/parapinopsinb/crygm2d14/crygm1/zgc_153846/crygm2d17/crygm2d9/crygm2d2/crygm2d8/crygm2d21/opn1mw1/crygm2d3/crygm2b/crygm2c/cryba2b/crygm2d10/trpm3/RGS9BP/crybgx/cryba4/cryba1l2/crygm2d20/crygm3/crygm2d1/crygmxl2/rgra/crygm2d17/myo15aa/crygm2f/aipl1/arr3b/pnoca/crygm7/slc26a2/crygm2d4/pde6ga/cd36/penkb/or115-12/crygm2e/rgrb/crygm2a/or111-11/crygm2d5/a…	53
BP	GO:0006820	anion transport	2.20149195240935e-09	8.40969925820371e-07	ENSDARG00000027065/ENSDARG00000059805/ENSDARG00000029832/ENSDARG00000059053/ENSDARG00000006427/ENSDARG00000069478/ENSDARG00000002311/ENSDARG00000015033/ENSDARG00000042807/ENSDARG00000062467/ENSDARG00000000730/ENSDARG00000037097/ENSDARG00000045944/ENSDARG00000042737/ENSDARG00000024560/ENSDARG00000022560/ENSDARG00000077327/ENSDARG00000113737/ENSDARG00000060303/ENSDARG00000052782/ENSDARG00000101995/…	slc38a3a/slc25a38a/slc26a1/slc13a4/fabp2/slc13a3/fabp11b/slc23a1/slc16a4/stra6l/slc6a22.1/slc7a2/slc6a1a/slc52a3/slc4a1b/clcnk/ano11/LO018287.1/slc4a10b/glrba/gabrg1/fabp7b/lrrc8aa/slc43a2b/si_ch73-196l6.5/prelid3a/slc20a1b/slc34a2a/gabrb4/slco1f4/slc1a1/slc26a2/mttp/slc16a13/cd36/slc22a7b.3/pla2g12a/slc37a4a/slc25a44b/pla2g1b/slc34a2b/CU459012.1/gabra1/gabrd/slc27a4/slc34a1a/gabrg2/clcn2a/clcn2c…	64
BP	GO:0043010	camera-type eye development	9.99599046744142e-09	3.27297287876796e-06	ENSDARG00000069826/ENSDARG00000076790/ENSDARG00000069827/ENSDARG00000030349/ENSDARG00000057460/ENSDARG00000087301/ENSDARG00000016421/ENSDARG00000040738/ENSDARG00000069817/ENSDARG00000115701/ENSDARG00000086917/ENSDARG00000116164/ENSDARG00000086658/ENSDARG00000023861/ENSDARG00000088823/ENSDARG00000115234/ENSDARG00000117097/ENSDARG00000041925/ENSDARG00000087765/ENSDARG00000036140/ENSDARG00000024548/…	crygm2d15/crygm2d16/crygm2d11/cryba2a/crygm2d13/crygm2d14/crygm1/zgc_153846/crygm2d17/crygm2d9/crygm2d2/crygm2d8/crygm2d21/dnase1l1l/crygm2d3/crygm2b/crygm2c/cryba2b/crygm2d10/crybgx/cryba4/cryba1l2/crygm2d20/crygm3/crygm2d1/crygmxl2/cib2/crygm2d17/crygm2f/slbp/adcyap1b/atp6v1e1b/gnrh3/inpp5kb/crygm7/crygm2d4/rdh5/atp6v1f/crygm2e/lgsn/crygm2a/olfm1a/crygm2d5/dctn1a/slc12a5b/copz1/fzd5	47
BP	GO:0015893	drug transport	1.18706047218292e-08	3.40092825280405e-06	ENSDARG00000014169/ENSDARG00000027065/ENSDARG00000059805/ENSDARG00000046012/ENSDARG00000069478/ENSDARG00000087390/ENSDARG00000062467/ENSDARG00000001912/ENSDARG00000042737/ENSDARG00000088330/ENSDARG00000031463/ENSDARG00000025206/ENSDARG00000115405/ENSDARG00000089124/ENSDARG00000089475/ENSDARG00000011091/ENSDARG00000062502/ENSDARG00000079340/ENSDARG00000020212/ENSDARG00000101776/ENSDARG00000091996/…	SYT2/slc38a3a/slc25a38a/slc47a1/slc13a3/hbbe1.3/stra6l/drd4-rs/slc52a3/hbae1.3/syt6b/syt2a/hbbe1.2/hbae1.3/hbae1.1/drd2b/si_ch73-196l6.5/slc47a4/slc1a1/syt12/tcnbb/hbae3/slc1a8a/syt11b/slc5a6a/tcn2/slc52a2/slc19a1	28
BP	GO:0006869	lipid transport	3.20335402670648e-08	8.15787492134583e-06	ENSDARG00000043770/ENSDARG00000042780/ENSDARG00000092908/ENSDARG00000006427/ENSDARG00000002311/ENSDARG00000062467/ENSDARG00000092155/ENSDARG00000060350/ENSDARG00000020866/ENSDARG00000101557/ENSDARG00000013830/ENSDARG00000102004/ENSDARG00000092126/ENSDARG00000093159/ENSDARG00000095863/ENSDARG00000034650/ENSDARG00000101443/ENSDARG00000055288/ENSDARG00000040298/ENSDARG00000061921/ENSDARG00000008637/…	si_dkey-192d15.2/apoba/si_dkey-201l21.2/fabp2/fabp11b/stra6l/apoc2/apoda.2/apoa4b.2/scarb1/osbpl2b/apoea/vtg5/si_dkeyp-106c3.3/afp4/fabp7b/relch/prelid3a/apoa4b.1/gltpa/mttp/apoa4b.2/cd36/abcg8/pla2g12a/pla2g1b/CU459012.1/slc27a4/rbp4/sar1b/apoa1a/acsl5/apobb.1/cetp/PITPNC1/prelid1a/pitpnb/osbpl7/slco2a1	39
BP	GO:0016125	sterol metabolic process	7.55848683916769e-08	1.73240518353723e-05	ENSDARG00000097559/ENSDARG00000032816/ENSDARG00000093477/ENSDARG00000097556/ENSDARG00000099336/ENSDARG00000012137/ENSDARG00000102004/ENSDARG00000079532/ENSDARG00000046098/ENSDARG00000004130/ENSDARG00000099315/ENSDARG00000079946/ENSDARG00000088140/ENSDARG00000036636/ENSDARG00000053068/ENSDARG00000030872/ENSDARG00000101145/ENSDARG00000034048	cyp8b3/tm7sf2/zgc_123299/cyp8b2/mvda/cyp46a1.1/apoea/zgc_194242/ebp/mvk/nsdhl/sqlea/hsd17b7/ebpl/cyp8b1/cetp/lipeb/zgc_92275	18
BP	GO:0001654	eye development	9.63635274820814e-08	2.00786549989937e-05	ENSDARG00000069826/ENSDARG00000076790/ENSDARG00000069827/ENSDARG00000030349/ENSDARG00000057460/ENSDARG00000087301/ENSDARG00000016421/ENSDARG00000040738/ENSDARG00000069817/ENSDARG00000115701/ENSDARG00000086917/ENSDARG00000116164/ENSDARG00000086658/ENSDARG00000023861/ENSDARG00000088823/ENSDARG00000115234/ENSDARG00000117097/ENSDARG00000041925/ENSDARG00000087765/ENSDARG00000038894/ENSDARG00000036140/…	crygm2d15/crygm2d16/crygm2d11/cryba2a/crygm2d13/crygm2d14/crygm1/zgc_153846/crygm2d17/crygm2d9/crygm2d2/crygm2d8/crygm2d21/dnase1l1l/crygm2d3/crygm2b/crygm2c/cryba2b/crygm2d10/tmx3a/crybgx/cryba4/cryba1l2/crygm2d20/crygm3/crygm2d1/crygmxl2/nek2/cib2/crygm2d17/crygm2f/slbp/adcyap1b/atp6v1e1b/gnrh3/inpp5kb/crygm7/crygm2d4/rdh5/atp6v1f/crygm2e/lgsn/crygm2a/olfm1a/crygm2d5/dctn1a/slc12a5b/bco1/copz1/…	50
BP	GO:0010876	lipid localization	1.35194033059802e-07	2.58220603144222e-05	ENSDARG00000043770/ENSDARG00000042780/ENSDARG00000092908/ENSDARG00000006427/ENSDARG00000002311/ENSDARG00000062467/ENSDARG00000092155/ENSDARG00000060350/ENSDARG00000020866/ENSDARG00000101557/ENSDARG00000013830/ENSDARG00000102004/ENSDARG00000092126/ENSDARG00000093159/ENSDARG00000095863/ENSDARG00000034650/ENSDARG00000101443/ENSDARG00000055288/ENSDARG00000040298/ENSDARG00000061921/ENSDARG00000008637/…	si_dkey-192d15.2/apoba/si_dkey-201l21.2/fabp2/fabp11b/stra6l/apoc2/apoda.2/apoa4b.2/scarb1/osbpl2b/apoea/vtg5/si_dkeyp-106c3.3/afp4/fabp7b/relch/prelid3a/apoa4b.1/gltpa/mttp/apoa4b.2/cd36/abcg8/pla2g12a/pla2g1b/CU459012.1/slc27a4/rbp4/sar1b/apoa1a/acsl5/apobb.1/ldah/cetp/PITPNC1/prelid1a/pitpnb/osbpl7/slco2a1	40
BP	GO:1901615	organic hydroxy compound metabolic process	4.52667411499018e-07	7.98087467042884e-05	ENSDARG00000017261/ENSDARG00000097559/ENSDARG00000032816/ENSDARG00000093477/ENSDARG00000053456/ENSDARG00000098746/ENSDARG00000077812/ENSDARG00000097556/ENSDARG00000070453/ENSDARG00000006008/ENSDARG00000099336/ENSDARG00000012137/ENSDARG00000070140/ENSDARG00000102004/ENSDARG00000079532/ENSDARG00000042995/ENSDARG00000046098/ENSDARG00000078618/ENSDARG00000043684/ENSDARG00000040190/ENSDARG00000004130/…	gdpd1/cyp8b3/tm7sf2/zgc_123299/GK3P/dhrs13l1/slc5a3b/cyp8b2/gch1/dct/mvda/cyp46a1.1/RETSAT/apoea/zgc_194242/sptlc1/ebp/inpp5kb/bpnt1/qdpra/mvk/rnf180/dhrs13a.2/nsdhl/sqlea/hsd17b7/itpk1a/ebpl/fah/cyp8b1/cetp/lipeb/zgc_92275	33
BP	GO:0008203	cholesterol metabolic process	1.26709069394311e-06	0.000193611458034507	ENSDARG00000097559/ENSDARG00000032816/ENSDARG00000093477/ENSDARG00000097556/ENSDARG00000099336/ENSDARG00000012137/ENSDARG00000102004/ENSDARG00000046098/ENSDARG00000004130/ENSDARG00000099315/ENSDARG00000088140/ENSDARG00000053068/ENSDARG00000030872/ENSDARG00000101145/ENSDARG00000034048	cyp8b3/tm7sf2/zgc_123299/cyp8b2/mvda/cyp46a1.1/apoea/ebp/mvk/nsdhl/hsd17b7/cyp8b1/cetp/lipeb/zgc_92275	15
BP	GO:1902652	secondary alcohol metabolic process	1.26709069394311e-06	0.000193611458034507	ENSDARG00000097559/ENSDARG00000032816/ENSDARG00000093477/ENSDARG00000097556/ENSDARG00000099336/ENSDARG00000012137/ENSDARG00000102004/ENSDARG00000046098/ENSDARG00000004130/ENSDARG00000099315/ENSDARG00000088140/ENSDARG00000053068/ENSDARG00000030872/ENSDARG00000101145/ENSDARG00000034048	cyp8b3/tm7sf2/zgc_123299/cyp8b2/mvda/cyp46a1.1/apoea/ebp/mvk/nsdhl/hsd17b7/cyp8b1/cetp/lipeb/zgc_92275	15
BP	GO:0015711	organic anion transport	1.88389930716796e-06	0.000269868575751811	ENSDARG00000027065/ENSDARG00000059805/ENSDARG00000029832/ENSDARG00000006427/ENSDARG00000069478/ENSDARG00000002311/ENSDARG00000015033/ENSDARG00000042807/ENSDARG00000062467/ENSDARG00000000730/ENSDARG00000037097/ENSDARG00000045944/ENSDARG00000042737/ENSDARG00000024560/ENSDARG00000060303/ENSDARG00000034650/ENSDARG00000061120/ENSDARG00000062502/ENSDARG00000055288/ENSDARG00000101014/ENSDARG00000020212/…	slc38a3a/slc25a38a/slc26a1/fabp2/slc13a3/fabp11b/slc23a1/slc16a4/stra6l/slc6a22.1/slc7a2/slc6a1a/slc52a3/slc4a1b/slc4a10b/fabp7b/slc43a2b/si_ch73-196l6.5/prelid3a/slco1f4/slc1a1/slc26a2/mttp/slc16a13/cd36/pla2g12a/slc25a44b/pla2g1b/CU459012.1/slc27a4/acsl5/zgc_158423/slc1a8a/cetp/PITPNC1/prelid1a/pitpnb/slc5a6a/SLC16A7/slco2a1/slc52a2/slc19a1/slc35b3	43
BP	GO:0006066	alcohol metabolic process	2.23232558347866e-06	0.00030097001396077	ENSDARG00000017261/ENSDARG00000097559/ENSDARG00000032816/ENSDARG00000093477/ENSDARG00000053456/ENSDARG00000098746/ENSDARG00000077812/ENSDARG00000097556/ENSDARG00000070453/ENSDARG00000099336/ENSDARG00000012137/ENSDARG00000070140/ENSDARG00000102004/ENSDARG00000042995/ENSDARG00000046098/ENSDARG00000078618/ENSDARG00000043684/ENSDARG00000040190/ENSDARG00000004130/ENSDARG00000111240/ENSDARG00000099315/…	gdpd1/cyp8b3/tm7sf2/zgc_123299/GK3P/dhrs13l1/slc5a3b/cyp8b2/gch1/mvda/cyp46a1.1/RETSAT/apoea/sptlc1/ebp/inpp5kb/bpnt1/qdpra/mvk/dhrs13a.2/nsdhl/hsd17b7/itpk1a/cyp8b1/cetp/lipeb/zgc_92275	27
BP	GO:0008202	steroid metabolic process	3.24711233578166e-06	0.000413465637422864	ENSDARG00000097559/ENSDARG00000032816/ENSDARG00000093477/ENSDARG00000097556/ENSDARG00000099336/ENSDARG00000012137/ENSDARG00000102004/ENSDARG00000079532/ENSDARG00000013236/ENSDARG00000046098/ENSDARG00000004130/ENSDARG00000008306/ENSDARG00000099315/ENSDARG00000079946/ENSDARG00000088140/ENSDARG00000036636/ENSDARG00000053068/ENSDARG00000030872/ENSDARG00000101145/ENSDARG00000034048	cyp8b3/tm7sf2/zgc_123299/cyp8b2/mvda/cyp46a1.1/apoea/zgc_194242/dhcr24/ebp/mvk/rdh5/nsdhl/sqlea/hsd17b7/ebpl/cyp8b1/cetp/lipeb/zgc_92275	20
BP	GO:0015696	ammonium transport	4.90939481250446e-06	0.000592228047908433	ENSDARG00000014169/ENSDARG00000007080/ENSDARG00000100265/ENSDARG00000001912/ENSDARG00000031463/ENSDARG00000025206/ENSDARG00000011091/ENSDARG00000041848/ENSDARG00000101776/ENSDARG00000009018/ENSDARG00000056105/ENSDARG00000057017/ENSDARG00000003203	SYT2/rhcgl1/rhcgb/drd4-rs/syt6b/syt2a/drd2b/rh50/syt12/rhbg/syt11b/slc6a4b/rhcga	13
BP	GO:0046942	carboxylic acid transport	6.72960669223909e-06	0.000771212926930599	ENSDARG00000027065/ENSDARG00000059805/ENSDARG00000029832/ENSDARG00000006427/ENSDARG00000069478/ENSDARG00000002311/ENSDARG00000015033/ENSDARG00000042807/ENSDARG00000062467/ENSDARG00000000730/ENSDARG00000037097/ENSDARG00000045944/ENSDARG00000034650/ENSDARG00000061120/ENSDARG00000020212/ENSDARG00000011618/ENSDARG00000055342/ENSDARG00000032639/ENSDARG00000070454/ENSDARG00000035905/ENSDARG00000009153/…	slc38a3a/slc25a38a/slc26a1/fabp2/slc13a3/fabp11b/slc23a1/slc16a4/stra6l/slc6a22.1/slc7a2/slc6a1a/fabp7b/slc43a2b/slc1a1/slc26a2/slc16a13/cd36/pla2g12a/slc25a44b/pla2g1b/CU459012.1/slc27a4/acsl5/zgc_158423/slc1a8a/slc5a6a/SLC16A7/slco2a1/slc19a1	30
BP	GO:0015672	monovalent inorganic cation transport	7.11935213452415e-06	0.000777026432968064	ENSDARG00000076833/ENSDARG00000078650/ENSDARG00000059053/ENSDARG00000039131/ENSDARG00000088484/ENSDARG00000069478/ENSDARG00000052859/ENSDARG00000000730/ENSDARG00000015654/ENSDARG00000001912/ENSDARG00000045944/ENSDARG00000005775/ENSDARG00000055855/ENSDARG00000074552/ENSDARG00000100919/ENSDARG00000027957/ENSDARG00000027285/ENSDARG00000030694/ENSDARG00000022315/ENSDARG00000074746/ENSDARG00000060303/…	atp1b1b/kcna4/slc13a4/atp1a1a.3/kcnj1a.6/slc13a3/chp1/slc6a22.1/ca15a/drd4-rs/slc6a1a/scn8aa/kcnc3a/ndufs7/slc5a2/fgf12a/kcnf1b/atp6v1e1b/atp6v1g1/kcnd1/slc4a10b/drd2b/kcnj1a.1/scn1bb/kcnk5a/slc24a4b/scn8ab/kcnab2a/kcnc1b/kcnj3b/kcns3a/atp6v1c1a/kcnn1a/kcnj1a.5/slc9a5/atp6v1f/atp1a1a.2/slc34a2b/kcna1a/scn1lab/slc8a4a/slc34a1a/atpsckmt/kcnab1a/slc12a5b/kcnj1a.3/kcnq3/atp6v0a1b/slc5a6a/scn1ba/atp1b…	55
BP	GO:0015849	organic acid transport	7.65902879002074e-06	0.000797931544851252	ENSDARG00000027065/ENSDARG00000059805/ENSDARG00000029832/ENSDARG00000006427/ENSDARG00000069478/ENSDARG00000002311/ENSDARG00000015033/ENSDARG00000042807/ENSDARG00000062467/ENSDARG00000000730/ENSDARG00000037097/ENSDARG00000045944/ENSDARG00000034650/ENSDARG00000061120/ENSDARG00000020212/ENSDARG00000011618/ENSDARG00000055342/ENSDARG00000032639/ENSDARG00000070454/ENSDARG00000035905/ENSDARG00000009153/…	slc38a3a/slc25a38a/slc26a1/fabp2/slc13a3/fabp11b/slc23a1/slc16a4/stra6l/slc6a22.1/slc7a2/slc6a1a/fabp7b/slc43a2b/slc1a1/slc26a2/slc16a13/cd36/pla2g12a/slc25a44b/pla2g1b/CU459012.1/slc27a4/acsl5/zgc_158423/slc1a8a/slc5a6a/SLC16A7/slco2a1/slc19a1	30
BP	GO:0051186	cofactor metabolic process	9.33925359452068e-06	0.000930676923419191	ENSDARG00000038639/ENSDARG00000056640/ENSDARG00000087390/ENSDARG00000069279/ENSDARG00000070453/ENSDARG00000069292/ENSDARG00000099336/ENSDARG00000004979/ENSDARG00000103019/ENSDARG00000104068/ENSDARG00000037121/ENSDARG00000063665/ENSDARG00000031587/ENSDARG00000087054/ENSDARG00000088330/ENSDARG00000115405/ENSDARG00000089124/ENSDARG00000033413/ENSDARG00000089475/ENSDARG00000074356/ENSDARG00000055078/…	elovl6l/rpia/hbbe1.3/elovl7a/gch1/acot16/mvda/elovl5/gstp2/gstp1/mat2ab/mat2al/flvcr1/ggt1l2.2/hbae1.3/hbbe1.2/hbae1.3/acot18/hbae1.1/fxn/chac2/nadk2/ciao2b/pank1b/qdpra/ggt1l2.1/mvk/acot15/LO018363.1/scn1lab/kmo/si_dkey-222h21.12/nfu1/mthfd1b/naprt/hbae3/acsl5/alas1/ndor1/isca2/CU914631.1/hmbsb/zgc_163080/txndc12	44
BP	GO:0098656	anion transmembrane transport	9.92505570439035e-06	0.000947842819769278	ENSDARG00000027065/ENSDARG00000059805/ENSDARG00000029832/ENSDARG00000059053/ENSDARG00000069478/ENSDARG00000015033/ENSDARG00000062467/ENSDARG00000037097/ENSDARG00000024560/ENSDARG00000077327/ENSDARG00000113737/ENSDARG00000060303/ENSDARG00000052782/ENSDARG00000101995/ENSDARG00000032188/ENSDARG00000061120/ENSDARG00000099096/ENSDARG00000020212/ENSDARG00000011618/ENSDARG00000062182/ENSDARG00000038106/…	slc38a3a/slc25a38a/slc26a1/slc13a4/slc13a3/slc23a1/stra6l/slc7a2/slc4a1b/ano11/LO018287.1/slc4a10b/glrba/gabrg1/lrrc8aa/slc43a2b/gabrb4/slc1a1/slc26a2/slc22a7b.3/slc37a4a/gabra1/gabrd/gabrg2/clcn2a/clcn2c/acsl5/zgc_158423/slc1a8a/slc12a5b/slc5a6a/SLC16A7/slc19a1/slc35b3	34
BP	GO:0098662	inorganic cation transmembrane transport	1.04502478626945e-05	0.000958078724051836	ENSDARG00000013961/ENSDARG00000076833/ENSDARG00000078650/ENSDARG00000039131/ENSDARG00000088484/ENSDARG00000052859/ENSDARG00000000730/ENSDARG00000015654/ENSDARG00000001912/ENSDARG00000045944/ENSDARG00000005775/ENSDARG00000055855/ENSDARG00000037905/ENSDARG00000074552/ENSDARG00000027957/ENSDARG00000027285/ENSDARG00000030694/ENSDARG00000022315/ENSDARG00000074746/ENSDARG00000060303/ENSDARG00000078733/…	slc31a1/atp1b1b/kcna4/atp1a1a.3/kcnj1a.6/chp1/slc6a22.1/ca15a/drd4-rs/slc6a1a/scn8aa/kcnc3a/cacna1aa/ndufs7/fgf12a/kcnf1b/atp6v1e1b/atp6v1g1/kcnd1/slc4a10b/cnnm2b/drd2b/cacna1c/kcnj1a.1/kcnk5a/atp2b3b/slc24a4b/scn8ab/kcnab2a/tmem37/kcnc1b/kcnj3b/kcns3a/atp6v1c1a/kcnn1a/kcnj1a.5/atp7b/trpv6/ENSDARG00000098856/atp6v1f/si_ch211-254p10.2/atp1a1a.2/slc34a2b/kcna1a/scn1lab/slc8a4a/micu3a/slc34a1a/atpsc…	65
BP	GO:0015850	organic hydroxy compound transport	1.52671340886555e-05	0.00134585658966148	ENSDARG00000014169/ENSDARG00000042780/ENSDARG00000077812/ENSDARG00000062467/ENSDARG00000101557/ENSDARG00000001912/ENSDARG00000013830/ENSDARG00000031463/ENSDARG00000025206/ENSDARG00000011091/ENSDARG00000101443/ENSDARG00000063059/ENSDARG00000101199/ENSDARG00000103403/ENSDARG00000101776/ENSDARG00000030872/ENSDARG00000056105/ENSDARG00000012981/ENSDARG00000057017	SYT2/apoba/slc5a3b/stra6l/scarb1/drd4-rs/osbpl2b/syt6b/syt2a/drd2b/relch/abcg8/rbp4/sar1b/syt12/cetp/syt11b/osbpl7/slc6a4b	19
BP	GO:0042493	response to drug	1.6172162313835e-05	0.00137283688975221	ENSDARG00000014169/ENSDARG00000027065/ENSDARG00000059805/ENSDARG00000046012/ENSDARG00000069478/ENSDARG00000087390/ENSDARG00000062467/ENSDARG00000001912/ENSDARG00000042737/ENSDARG00000088330/ENSDARG00000031463/ENSDARG00000054172/ENSDARG00000025206/ENSDARG00000115405/ENSDARG00000089124/ENSDARG00000089475/ENSDARG00000011091/ENSDARG00000062502/ENSDARG00000079340/ENSDARG00000020212/ENSDARG00000101776/…	SYT2/slc38a3a/slc25a38a/slc47a1/slc13a3/hbbe1.3/stra6l/drd4-rs/slc52a3/hbae1.3/syt6b/pgrmc1/syt2a/hbbe1.2/hbae1.3/hbae1.1/drd2b/si_ch73-196l6.5/slc47a4/slc1a1/syt12/tcnbb/hbae3/slc1a8a/syt11b/slc5a6a/txndc12/tcn2/slc52a2/slc19a1	30
BP	GO:0042737	drug catabolic process	2.07329502621686e-05	0.00169714007146037	ENSDARG00000087390/ENSDARG00000088330/ENSDARG00000115405/ENSDARG00000089124/ENSDARG00000089475/ENSDARG00000035603/ENSDARG00000116259/ENSDARG00000040190/ENSDARG00000009612/ENSDARG00000105187/ENSDARG00000079305/ENSDARG00000101762/ENSDARG00000038293/ENSDARG00000035601	hbbe1.3/hbae1.3/hbbe1.2/hbae1.3/hbae1.1/dao.2/chia.6/qdpra/chia.3/gcshb/hbae3/fah/zgc_103559/dao.3	14
BP	GO:0051592	response to calcium ion	3.11053394367526e-05	0.00245839441341507	ENSDARG00000014169/ENSDARG00000031463/ENSDARG00000025206/ENSDARG00000014496/ENSDARG00000102584/ENSDARG00000007753/ENSDARG00000101776/ENSDARG00000104254/ENSDARG00000056105/ENSDARG00000098252	SYT2/syt6b/syt2a/trpv6/cpne7/cpne2/syt12/cpne4b/syt11b/cpne9	10
BP	GO:0008610	lipid biosynthetic process	3.24481171834431e-05	0.00247903615281505	ENSDARG00000003635/ENSDARG00000060921/ENSDARG00000055876/ENSDARG00000038639/ENSDARG00000032816/ENSDARG00000078541/ENSDARG00000057011/ENSDARG00000057365/ENSDARG00000069279/ENSDARG00000063167/ENSDARG00000099336/ENSDARG00000062077/ENSDARG00000004979/ENSDARG00000079654/ENSDARG00000063412/ENSDARG00000079532/ENSDARG00000079307/ENSDARG00000075766/ENSDARG00000045414/ENSDARG00000042995/ENSDARG00000046098/…	mogat3b/pla2g6/msmo1/elovl6l/tm7sf2/cers3a/dpm1/elovl8b/elovl7a/chkb/mvda/acsbg1/elovl5/st3gal1/cers1/zgc_194242/si_dkey-205h13.1/sccpdha.1/elovl2/sptlc1/ebp/hsd17b8/sccpdha.2/vac14/st3gal8/ptdss1b/mvk/fdps/elovl6/scdb/pigw/rdh5/nsdhl/sgms2b/b4galnt1a/lss/sqlea/hsd17b7/alox5b.3/idi1/chpt1/gal3st1b	42
BP	GO:0015718	monocarboxylic acid transport	3.87201152680944e-05	0.00286279045788621	ENSDARG00000027065/ENSDARG00000006427/ENSDARG00000002311/ENSDARG00000042807/ENSDARG00000062467/ENSDARG00000000730/ENSDARG00000045944/ENSDARG00000034650/ENSDARG00000055342/ENSDARG00000032639/ENSDARG00000070454/ENSDARG00000009153/ENSDARG00000098989/ENSDARG00000017047/ENSDARG00000075931/ENSDARG00000042859/ENSDARG00000098258/ENSDARG00000061896	slc38a3a/fabp2/fabp11b/slc16a4/stra6l/slc6a22.1/slc6a1a/fabp7b/slc16a13/cd36/pla2g12a/pla2g1b/CU459012.1/slc27a4/acsl5/slc5a6a/SLC16A7/slco2a1	18
BP	GO:0006790	sulfur compound metabolic process	4.0772509904929e-05	0.00292033102194054	ENSDARG00000038639/ENSDARG00000069279/ENSDARG00000006811/ENSDARG00000069292/ENSDARG00000103785/ENSDARG00000099336/ENSDARG00000004979/ENSDARG00000103019/ENSDARG00000104068/ENSDARG00000037121/ENSDARG00000063665/ENSDARG00000042920/ENSDARG00000087054/ENSDARG00000033413/ENSDARG00000074356/ENSDARG00000055078/ENSDARG00000103052/ENSDARG00000052010/ENSDARG00000058585/ENSDARG00000075055/ENSDARG00000004130/…	elovl6l/elovl7a/sult1st6/acot16/sult2st2/mvda/elovl5/gstp2/gstp1/mat2ab/mat2al/sult3st3/ggt1l2.2/acot18/fxn/chac2/pcyox1/ciao2b/chst2b/ggt1l2.1/mvk/acot15/cdo1/LO018363.1/si_dkey-222h21.12/nfu1/acsl5/ndor1/isca2/CU914631.1	30
BP	GO:0043269	regulation of ion transport	4.20564847450823e-05	0.00292101403138572	ENSDARG00000014169/ENSDARG00000078650/ENSDARG00000094561/ENSDARG00000099117/ENSDARG00000088484/ENSDARG00000052859/ENSDARG00000001912/ENSDARG00000005775/ENSDARG00000055855/ENSDARG00000037905/ENSDARG00000027957/ENSDARG00000027285/ENSDARG00000031463/ENSDARG00000097110/ENSDARG00000074746/ENSDARG00000025206/ENSDARG00000011091/ENSDARG00000091232/ENSDARG00000018032/ENSDARG00000032959/ENSDARG00000062217/…	SYT2/kcna4/si_ch211-139a5.9/si_dkey-33i11.4/kcnj1a.6/chp1/drd4-rs/scn8aa/kcnc3a/cacna1aa/fgf12a/kcnf1b/syt6b/si_dkey-56f14.4/kcnd1/syt2a/drd2b/kcnj1a.1/scn8ab/kcnc1b/kcnj3b/kcns3a/kcnj1a.5/kcna1a/scn1lab/atpsckmt/syt12/kcnab1a/GPR89B/acsl5/cacnb4a/kcnj1a.3/cacna1da/kcnq3/syt11b/scn1ba/KCNAB3	37
BP	GO:0098754	detoxification	5.67795730159927e-05	0.00382761121625456	ENSDARG00000021787/ENSDARG00000087390/ENSDARG00000012535/ENSDARG00000068478/ENSDARG00000102744/ENSDARG00000003077/ENSDARG00000088330/ENSDARG00000115405/ENSDARG00000089124/ENSDARG00000089475/ENSDARG00000058734/ENSDARG00000004687/ENSDARG00000079305/ENSDARG00000071345/ENSDARG00000038980	abcb5/hbbe1.3/epx/gpx4a/mgst3a/gpx9/hbae1.3/hbbe1.2/hbae1.3/hbae1.1/prdx1/acaa1/hbae3/mgst2/txndc12	15
BP	GO:0016072	rRNA metabolic process	6.10005553491207e-05	0.00399466493886242	ENSDARG00000041991/ENSDARG00000041252/ENSDARG00000068755/ENSDARG00000012899/ENSDARG00000043209/ENSDARG00000054980/ENSDARG00000003941/ENSDARG00000103337/ENSDARG00000030789/ENSDARG00000043666/ENSDARG00000043304/ENSDARG00000007217/ENSDARG00000056914/ENSDARG00000042864/ENSDARG00000071652/ENSDARG00000008740/ENSDARG00000095750/ENSDARG00000037109/ENSDARG00000017605/ENSDARG00000060559/ENSDARG00000005772/…	rrp9/gemin4/exosc8/ddx49/nsun5/ebna1bp2/rrs1/rrp1/ddx18/abt1/nop2/wdr55/emg1/rpl7l1/rrp8/esf1/fdxacb1/pwp2h/rpp40/dis3/tsr2/mrto4	22
BP	GO:0007339	binding of sperm to zona pellucida	6.75568241480817e-05	0.00430111780409454	ENSDARG00000038720/ENSDARG00000016908/ENSDARG00000086352/ENSDARG00000090768/ENSDARG00000042130/ENSDARG00000040081/ENSDARG00000042129	zp3f.1/zp3e/zp2.1/zp3.2/zp3a.2/zp3d.1/zp3a.1	7
BP	GO:0071277	cellular response to calcium ion	7.25188622865237e-05	0.00449224952326249	ENSDARG00000014169/ENSDARG00000031463/ENSDARG00000025206/ENSDARG00000102584/ENSDARG00000007753/ENSDARG00000101776/ENSDARG00000104254/ENSDARG00000056105/ENSDARG00000098252	SYT2/syt6b/syt2a/cpne7/cpne2/syt12/cpne4b/syt11b/cpne9	9
BP	GO:0035803	egg coat formation	7.70086594974163e-05	0.00452639270287368	ENSDARG00000038720/ENSDARG00000016908/ENSDARG00000090768/ENSDARG00000042130/ENSDARG00000040081/ENSDARG00000042129	zp3f.1/zp3e/zp3.2/zp3a.2/zp3d.1/zp3a.1	6
BP	GO:0006364	rRNA processing	7.87516930621517e-05	0.00452639270287368	ENSDARG00000041991/ENSDARG00000041252/ENSDARG00000068755/ENSDARG00000012899/ENSDARG00000043209/ENSDARG00000054980/ENSDARG00000003941/ENSDARG00000103337/ENSDARG00000030789/ENSDARG00000043666/ENSDARG00000043304/ENSDARG00000007217/ENSDARG00000056914/ENSDARG00000042864/ENSDARG00000071652/ENSDARG00000008740/ENSDARG00000095750/ENSDARG00000037109/ENSDARG00000017605/ENSDARG00000005772/ENSDARG00000007130	rrp9/gemin4/exosc8/ddx49/nsun5/ebna1bp2/rrs1/rrp1/ddx18/abt1/nop2/wdr55/emg1/rpl7l1/rrp8/esf1/fdxacb1/pwp2h/rpp40/tsr2/mrto4	21
BP	GO:0007423	sensory organ development	7.89946370484064e-05	0.00452639270287368	ENSDARG00000069826/ENSDARG00000076790/ENSDARG00000069827/ENSDARG00000030349/ENSDARG00000057460/ENSDARG00000087301/ENSDARG00000016421/ENSDARG00000040738/ENSDARG00000069817/ENSDARG00000115701/ENSDARG00000086917/ENSDARG00000116164/ENSDARG00000086658/ENSDARG00000023861/ENSDARG00000088823/ENSDARG00000115234/ENSDARG00000117097/ENSDARG00000041925/ENSDARG00000087765/ENSDARG00000038894/ENSDARG00000036140/…	crygm2d15/crygm2d16/crygm2d11/cryba2a/crygm2d13/crygm2d14/crygm1/zgc_153846/crygm2d17/crygm2d9/crygm2d2/crygm2d8/crygm2d21/dnase1l1l/crygm2d3/crygm2b/crygm2c/cryba2b/crygm2d10/tmx3a/crybgx/cryba4/cryba1l2/crygm2d20/crygm3/crygm2d1/crygmxl2/nek2/cib2/crygm2d17/crygm2f/slbp/adcyap1b/atp6v1e1b/gnrh3/inpp5kb/crygm7/slc26a2/crygm2d4/rdh5/atp6v1f/atp1a1a.2/crygm2e/rtn4rl2a/lgsn/crygm2a/olfm1a/crygm2d5/…	53
BP	GO:0042254	ribosome biogenesis	8.19831213367099e-05	0.00458305644155461	ENSDARG00000041991/ENSDARG00000041252/ENSDARG00000068755/ENSDARG00000012899/ENSDARG00000043209/ENSDARG00000054980/ENSDARG00000003941/ENSDARG00000103337/ENSDARG00000091931/ENSDARG00000036076/ENSDARG00000059075/ENSDARG00000030789/ENSDARG00000043666/ENSDARG00000043304/ENSDARG00000007217/ENSDARG00000056914/ENSDARG00000042864/ENSDARG00000071652/ENSDARG00000027803/ENSDARG00000057105/ENSDARG00000008740/…	rrp9/gemin4/exosc8/ddx49/nsun5/ebna1bp2/rrs1/rrp1/gpatch4/heatr3/nip7/ddx18/abt1/nop2/wdr55/emg1/rpl7l1/rrp8/sbds/nle1/esf1/wdr12/fdxacb1/pwp2h/rpp40/tsr2/mrto4	27
BP	GO:0017158	regulation of calcium ion-dependent exocytosis	8.45062818955189e-05	0.00461162852629831	ENSDARG00000014169/ENSDARG00000031463/ENSDARG00000105490/ENSDARG00000025206/ENSDARG00000012553/ENSDARG00000055206/ENSDARG00000069101/ENSDARG00000101776/ENSDARG00000043835/ENSDARG00000056105	SYT2/syt6b/rph3ab/syt2a/rap1aa/dtnbp1b/napbb/syt12/rab3ab/syt11b	10
BP	GO:0051049	regulation of transport	9.64808372502985e-05	0.00514265299948103	ENSDARG00000014169/ENSDARG00000062756/ENSDARG00000078650/ENSDARG00000094561/ENSDARG00000099117/ENSDARG00000088484/ENSDARG00000001710/ENSDARG00000052859/ENSDARG00000001912/ENSDARG00000099279/ENSDARG00000005775/ENSDARG00000055855/ENSDARG00000037905/ENSDARG00000027957/ENSDARG00000027285/ENSDARG00000031463/ENSDARG00000105490/ENSDARG00000097110/ENSDARG00000074746/ENSDARG00000025206/ENSDARG00000011091/…	SYT2/pllp/kcna4/si_ch211-139a5.9/si_dkey-33i11.4/kcnj1a.6/flot1a/chp1/drd4-rs/ift27/scn8aa/kcnc3a/cacna1aa/fgf12a/kcnf1b/syt6b/rph3ab/si_dkey-56f14.4/kcnd1/syt2a/drd2b/kcnj1a.1/scn8ab/kcnc1b/kcnj3b/ezra/kcns3a/rap1aa/kcnj1a.5/pacsin1a/kcna1a/scn1lab/dtnbp1b/napbb/cplx4a/atpsckmt/sar1b/syt12/kcnab1a/GPR89B/acsl5/rab33ba/cacnb4a/kcnj1a.3/unc119b/cacna1da/kcnq3/rab3ab/syt11b/scn1ba/dnajc5aa/KCNAB3/p…	53
BP	GO:0051180	vitamin transport	0.000103199275750561	0.00537574409137011	ENSDARG00000015033/ENSDARG00000062467/ENSDARG00000042737/ENSDARG00000062502/ENSDARG00000091996/ENSDARG00000042859/ENSDARG00000036481/ENSDARG00000102035/ENSDARG00000033993	slc23a1/stra6l/slc52a3/si_ch73-196l6.5/tcnbb/slc5a6a/tcn2/slc52a2/slc19a1	9
BP	GO:0035036	sperm-egg recognition	0.000111944643472292	0.00567348097032481	ENSDARG00000038720/ENSDARG00000016908/ENSDARG00000086352/ENSDARG00000090768/ENSDARG00000042130/ENSDARG00000040081/ENSDARG00000042129	zp3f.1/zp3e/zp2.1/zp3.2/zp3a.2/zp3d.1/zp3a.1	7
BP	GO:0051187	cofactor catabolic process	0.000113865673924494	0.00567348097032481	ENSDARG00000087390/ENSDARG00000087054/ENSDARG00000088330/ENSDARG00000115405/ENSDARG00000089124/ENSDARG00000089475/ENSDARG00000055078/ENSDARG00000075055/ENSDARG00000092350/ENSDARG00000079305/ENSDARG00000098576	hbbe1.3/ggt1l2.2/hbae1.3/hbbe1.2/hbae1.3/hbae1.1/chac2/ggt1l2.1/si_dkey-222h21.12/hbae3/CU914631.1	11
BP	GO:0015698	inorganic anion transport	0.000118117934932104	0.0057601341886039	ENSDARG00000029832/ENSDARG00000024560/ENSDARG00000022560/ENSDARG00000077327/ENSDARG00000113737/ENSDARG00000060303/ENSDARG00000052782/ENSDARG00000101995/ENSDARG00000032188/ENSDARG00000010641/ENSDARG00000012903/ENSDARG00000099096/ENSDARG00000011618/ENSDARG00000038106/ENSDARG00000036864/ENSDARG00000068989/ENSDARG00000059763/ENSDARG00000028824/ENSDARG00000053665/ENSDARG00000062427/ENSDARG00000060439/…	slc26a1/slc4a1b/clcnk/ano11/LO018287.1/slc4a10b/glrba/gabrg1/lrrc8aa/slc20a1b/slc34a2a/gabrb4/slc26a2/slc37a4a/slc34a2b/gabra1/gabrd/slc34a1a/gabrg2/clcn2a/clcn2c/GPR89B/slc12a5b	23
BP	GO:0071241	cellular response to inorganic substance	0.00014404478882424	0.006737768489493	ENSDARG00000014169/ENSDARG00000031463/ENSDARG00000025206/ENSDARG00000102584/ENSDARG00000007753/ENSDARG00000101776/ENSDARG00000104254/ENSDARG00000056105/ENSDARG00000098252	SYT2/syt6b/syt2a/cpne7/cpne2/syt12/cpne4b/syt11b/cpne9	9
BP	GO:0071248	cellular response to metal ion	0.00014404478882424	0.006737768489493	ENSDARG00000014169/ENSDARG00000031463/ENSDARG00000025206/ENSDARG00000102584/ENSDARG00000007753/ENSDARG00000101776/ENSDARG00000104254/ENSDARG00000056105/ENSDARG00000098252	SYT2/syt6b/syt2a/cpne7/cpne2/syt12/cpne4b/syt11b/cpne9	9
BP	GO:0030148	sphingolipid biosynthetic process	0.000150500022093912	0.00689892101278493	ENSDARG00000060921/ENSDARG00000038639/ENSDARG00000078541/ENSDARG00000057365/ENSDARG00000069279/ENSDARG00000004979/ENSDARG00000079654/ENSDARG00000063412/ENSDARG00000045414/ENSDARG00000042995/ENSDARG00000007494/ENSDARG00000036897/ENSDARG00000061520/ENSDARG00000078245	pla2g6/elovl6l/cers3a/elovl8b/elovl7a/elovl5/st3gal1/cers1/elovl2/sptlc1/st3gal8/sgms2b/b4galnt1a/gal3st1b	14
BP	GO:0051181	cofactor transport	0.000169770320495798	0.00762967793286998	ENSDARG00000015033/ENSDARG00000031587/ENSDARG00000038957/ENSDARG00000026109/ENSDARG00000091996/ENSDARG00000042859/ENSDARG00000036481/ENSDARG00000033993	slc23a1/flvcr1/flvcr2a/slc48a1b/tcnbb/slc5a6a/tcn2/slc19a1	8
BP	GO:0043900	regulation of multi-organism process	0.000200940045763095	0.00868970914884931	ENSDARG00000038720/ENSDARG00000016908/ENSDARG00000070052/ENSDARG00000054172/ENSDARG00000086352/ENSDARG00000090768/ENSDARG00000042130/ENSDARG00000040081/ENSDARG00000104396/ENSDARG00000070471	zp3f.1/zp3e/tdrd6/pgrmc1/zp2.1/zp3.2/zp3a.2/zp3d.1/trim25/tarbp2	10
BP	GO:1903305	regulation of regulated secretory pathway	0.000200940045763095	0.00868970914884931	ENSDARG00000014169/ENSDARG00000031463/ENSDARG00000105490/ENSDARG00000025206/ENSDARG00000012553/ENSDARG00000055206/ENSDARG00000069101/ENSDARG00000101776/ENSDARG00000043835/ENSDARG00000056105	SYT2/syt6b/rph3ab/syt2a/rap1aa/dtnbp1b/napbb/syt12/rab3ab/syt11b	10
BP	GO:2000241	regulation of reproductive process	0.000242441755096077	0.0102903056051891	ENSDARG00000038720/ENSDARG00000016908/ENSDARG00000070052/ENSDARG00000054172/ENSDARG00000086352/ENSDARG00000090768/ENSDARG00000042130/ENSDARG00000040081	zp3f.1/zp3e/tdrd6/pgrmc1/zp2.1/zp3.2/zp3a.2/zp3d.1	8
BP	GO:0098869	cellular oxidant detoxification	0.00026144442804848	0.0106942711851652	ENSDARG00000087390/ENSDARG00000012535/ENSDARG00000068478/ENSDARG00000102744/ENSDARG00000003077/ENSDARG00000088330/ENSDARG00000115405/ENSDARG00000089124/ENSDARG00000089475/ENSDARG00000058734/ENSDARG00000079305/ENSDARG00000071345	hbbe1.3/epx/gpx4a/mgst3a/gpx9/hbae1.3/hbbe1.2/hbae1.3/hbae1.1/prdx1/hbae3/mgst2	12
BP	GO:0048477	oogenesis	0.000261643748917022	0.0106942711851652	ENSDARG00000038720/ENSDARG00000016908/ENSDARG00000070052/ENSDARG00000054172/ENSDARG00000090768/ENSDARG00000014039/ENSDARG00000042130/ENSDARG00000040081/ENSDARG00000115222/ENSDARG00000042129	zp3f.1/zp3e/tdrd6/pgrmc1/zp3.2/si_dkeyp-93d12.1/zp3a.2/zp3d.1/MARF1/zp3a.1	10
BP	GO:0000038	very long-chain fatty acid metabolic process	0.000266572826957371	0.0106942711851652	ENSDARG00000038639/ENSDARG00000057365/ENSDARG00000069279/ENSDARG00000004979/ENSDARG00000014727/ENSDARG00000045414/ENSDARG00000004402/ENSDARG00000099648/ENSDARG00000017047	elovl6l/elovl8b/elovl7a/elovl5/acox1/elovl2/elovl6/LO018363.1/slc27a4	9
BP	GO:0042743	hydrogen peroxide metabolic process	0.000270622918298246	0.0106942711851652	ENSDARG00000087390/ENSDARG00000088330/ENSDARG00000115405/ENSDARG00000089124/ENSDARG00000089475/ENSDARG00000079305/ENSDARG00000038980	hbbe1.3/hbae1.3/hbbe1.2/hbae1.3/hbae1.1/hbae3/txndc12	7
BP	GO:0046467	membrane lipid biosynthetic process	0.000298529982819301	0.0115353541831216	ENSDARG00000060921/ENSDARG00000038639/ENSDARG00000078541/ENSDARG00000057011/ENSDARG00000057365/ENSDARG00000069279/ENSDARG00000004979/ENSDARG00000079654/ENSDARG00000063412/ENSDARG00000075766/ENSDARG00000045414/ENSDARG00000042995/ENSDARG00000075053/ENSDARG00000007494/ENSDARG00000079244/ENSDARG00000036897/ENSDARG00000061520/ENSDARG00000078245	pla2g6/elovl6l/cers3a/dpm1/elovl8b/elovl7a/elovl5/st3gal1/cers1/sccpdha.1/elovl2/sptlc1/sccpdha.2/st3gal8/pigw/sgms2b/b4galnt1a/gal3st1b	18
BP	GO:0006814	sodium ion transport	0.000301972622594807	0.0115353541831216	ENSDARG00000076833/ENSDARG00000059053/ENSDARG00000039131/ENSDARG00000069478/ENSDARG00000052859/ENSDARG00000000730/ENSDARG00000015654/ENSDARG00000045944/ENSDARG00000005775/ENSDARG00000100919/ENSDARG00000027957/ENSDARG00000060303/ENSDARG00000105003/ENSDARG00000067509/ENSDARG00000018032/ENSDARG00000078560/ENSDARG00000007739/ENSDARG00000036864/ENSDARG00000062744/ENSDARG00000055154/ENSDARG00000028824/…	atp1b1b/slc13a4/atp1a1a.3/slc13a3/chp1/slc6a22.1/ca15a/slc6a1a/scn8aa/slc5a2/fgf12a/slc4a10b/scn1bb/slc24a4b/scn8ab/slc9a5/atp1a1a.2/slc34a2b/scn1lab/slc8a4a/slc34a1a/slc5a6a/scn1ba/atp1b1a/slc6a4b	25
BP	GO:0034660	ncRNA metabolic process	0.000309442623064423	0.0116269260994042	ENSDARG00000041991/ENSDARG00000041252/ENSDARG00000027428/ENSDARG00000068755/ENSDARG00000012899/ENSDARG00000043209/ENSDARG00000054980/ENSDARG00000070085/ENSDARG00000058349/ENSDARG00000061797/ENSDARG00000070052/ENSDARG00000003941/ENSDARG00000103337/ENSDARG00000030789/ENSDARG00000043666/ENSDARG00000043360/ENSDARG00000043304/ENSDARG00000008480/ENSDARG00000007217/ENSDARG00000056914/ENSDARG00000069278/…	rrp9/gemin4/rpp30/exosc8/ddx49/nsun5/ebna1bp2/mettl6/polr2l/zgc_154006/tdrd6/rrs1/rrp1/ddx18/abt1/dph3/nop2/trmt61a/wdr55/emg1/trmt5/CABZ01055707.1/trmt61b/rpl7l1/rrp8/lars1a/esf1/fdxacb1/si_dkeyp-93d12.1/pwp2h/rpp40/C8H9orf64/dis3/vars2/tsr2/rpp14/aars2/mrto4	38
BP	GO:0017156	calcium ion regulated exocytosis	0.000373820826428249	0.0138193118415088	ENSDARG00000014169/ENSDARG00000061829/ENSDARG00000029290/ENSDARG00000031463/ENSDARG00000020581/ENSDARG00000105490/ENSDARG00000025206/ENSDARG00000012553/ENSDARG00000055206/ENSDARG00000069101/ENSDARG00000059978/ENSDARG00000101776/ENSDARG00000043835/ENSDARG00000056105	SYT2/unc13a/stx11b.1/syt6b/otofb/rph3ab/syt2a/rap1aa/dtnbp1b/napbb/cplx4a/syt12/rab3ab/syt11b	14
BP	GO:0014046	dopamine secretion	0.000399497324357989	0.0143069979285705	ENSDARG00000014169/ENSDARG00000001912/ENSDARG00000031463/ENSDARG00000025206/ENSDARG00000011091/ENSDARG00000101776/ENSDARG00000056105	SYT2/drd4-rs/syt6b/syt2a/drd2b/syt12/syt11b	7
BP	GO:0014059	regulation of dopamine secretion	0.000399497324357989	0.0143069979285705	ENSDARG00000014169/ENSDARG00000001912/ENSDARG00000031463/ENSDARG00000025206/ENSDARG00000011091/ENSDARG00000101776/ENSDARG00000056105	SYT2/drd4-rs/syt6b/syt2a/drd2b/syt12/syt11b	7
BP	GO:0099536	synaptic signaling	0.000465610261814719	0.0164181341550667	ENSDARG00000014169/ENSDARG00000061829/ENSDARG00000001912/ENSDARG00000059997/ENSDARG00000037905/ENSDARG00000111812/ENSDARG00000029290/ENSDARG00000020581/ENSDARG00000113737/ENSDARG00000105490/ENSDARG00000025206/ENSDARG00000052782/ENSDARG00000101995/ENSDARG00000011091/ENSDARG00000073959/ENSDARG00000059534/ENSDARG00000025024/ENSDARG00000099096/ENSDARG00000027828/ENSDARG00000012553/ENSDARG00000036045/…	SYT2/unc13a/drd4-rs/sv2ca/cacna1aa/CABZ01073083.1/stx11b.1/otofb/LO018287.1/rph3ab/syt2a/glrba/gabrg1/drd2b/pmch/JPH3/pnoca/gabrb4/grin1a/rap1aa/penkb/rimbp2/htr5aa/scn1lab/dtnbp1b/napbb/gabra1/gabrd/htr7c/cplx4a/dtnbb/gabrg2/syt12/slc12a5b/cacnb4a/gabbr1a/lrrc4.2/kcnq3/rab3ab/ppfia3/dlgap1a/nalcn	42
BP	GO:0098739	import across plasma membrane	0.000510457870611529	0.0177268096885095	ENSDARG00000076833/ENSDARG00000039131/ENSDARG00000088484/ENSDARG00000015654/ENSDARG00000037905/ENSDARG00000091232/ENSDARG00000062217/ENSDARG00000020212/ENSDARG00000089060/ENSDARG00000014496/ENSDARG00000007739/ENSDARG00000055154/ENSDARG00000055791/ENSDARG00000078187/ENSDARG00000086248/ENSDARG00000102773/ENSDARG00000013144	atp1b1b/atp1a1a.3/kcnj1a.6/ca15a/cacna1aa/kcnj1a.1/kcnj3b/slc1a1/kcnj1a.5/trpv6/atp1a1a.2/slc8a4a/zgc_158423/slc12a5b/kcnj1a.3/cacna1da/atp1b1a	17
BP	GO:1905516	positive regulation of fertilization	0.000540791195815085	0.0182431888629553	ENSDARG00000038720/ENSDARG00000016908/ENSDARG00000090768/ENSDARG00000042130/ENSDARG00000040081	zp3f.1/zp3e/zp3.2/zp3a.2/zp3d.1	5
BP	GO:0010038	response to metal ion	0.000556516065189447	0.0182431888629553	ENSDARG00000014169/ENSDARG00000021787/ENSDARG00000013961/ENSDARG00000054288/ENSDARG00000031463/ENSDARG00000025206/ENSDARG00000014496/ENSDARG00000102584/ENSDARG00000007753/ENSDARG00000101776/ENSDARG00000104254/ENSDARG00000056105/ENSDARG00000098252	SYT2/abcb5/slc31a1/zgc_63972/syt6b/syt2a/trpv6/cpne7/cpne2/syt12/cpne4b/syt11b/cpne9	13
BP	GO:0042219	cellular modified amino acid catabolic process	0.000573084466899119	0.0182431888629553	ENSDARG00000092071/ENSDARG00000087054/ENSDARG00000055078/ENSDARG00000103052/ENSDARG00000075055/ENSDARG00000092350/ENSDARG00000098576	si_ch211-117n7.6/ggt1l2.2/chac2/pcyox1/ggt1l2.1/si_dkey-222h21.12/CU914631.1	7
BP	GO:0050432	catecholamine secretion	0.000573084466899119	0.0182431888629553	ENSDARG00000014169/ENSDARG00000001912/ENSDARG00000031463/ENSDARG00000025206/ENSDARG00000011091/ENSDARG00000101776/ENSDARG00000056105	SYT2/drd4-rs/syt6b/syt2a/drd2b/syt12/syt11b	7
BP	GO:0050433	regulation of catecholamine secretion	0.000573084466899119	0.0182431888629553	ENSDARG00000014169/ENSDARG00000001912/ENSDARG00000031463/ENSDARG00000025206/ENSDARG00000011091/ENSDARG00000101776/ENSDARG00000056105	SYT2/drd4-rs/syt6b/syt2a/drd2b/syt12/syt11b	7
BP	GO:0051952	regulation of amine transport	0.000573084466899119	0.0182431888629553	ENSDARG00000014169/ENSDARG00000001912/ENSDARG00000031463/ENSDARG00000025206/ENSDARG00000011091/ENSDARG00000101776/ENSDARG00000056105	SYT2/drd4-rs/syt6b/syt2a/drd2b/syt12/syt11b	7
BP	GO:0006836	neurotransmitter transport	0.000615003215977766	0.0190165508556572	ENSDARG00000014169/ENSDARG00000059805/ENSDARG00000061829/ENSDARG00000000730/ENSDARG00000059997/ENSDARG00000045944/ENSDARG00000029290/ENSDARG00000020581/ENSDARG00000105490/ENSDARG00000025206/ENSDARG00000020212/ENSDARG00000012553/ENSDARG00000055206/ENSDARG00000069101/ENSDARG00000059978/ENSDARG00000101776/ENSDARG00000104204/ENSDARG00000043835/ENSDARG00000077053/ENSDARG00000057017	SYT2/slc25a38a/unc13a/slc6a22.1/sv2ca/slc6a1a/stx11b.1/otofb/rph3ab/syt2a/slc1a1/rap1aa/dtnbp1b/napbb/cplx4a/syt12/slc1a8a/rab3ab/ppfia3/slc6a4b	20
BP	GO:0019367	fatty acid elongation, saturated fatty acid	0.000633398132753833	0.0190165508556572	ENSDARG00000038639/ENSDARG00000057365/ENSDARG00000069279/ENSDARG00000004979/ENSDARG00000045414/ENSDARG00000004402	elovl6l/elovl8b/elovl7a/elovl5/elovl2/elovl6	6
BP	GO:0051932	synaptic transmission, GABAergic	0.000633398132753833	0.0190165508556572	ENSDARG00000113737/ENSDARG00000101995/ENSDARG00000068989/ENSDARG00000053665/ENSDARG00000018967/ENSDARG00000001835	LO018287.1/gabrg1/gabra1/gabrg2/gabbr1a/nalcn	6
BP	GO:0080154	regulation of fertilization	0.000633398132753833	0.0190165508556572	ENSDARG00000038720/ENSDARG00000016908/ENSDARG00000086352/ENSDARG00000090768/ENSDARG00000042130/ENSDARG00000040081	zp3f.1/zp3e/zp2.1/zp3.2/zp3a.2/zp3d.1	6
BP	GO:0098659	inorganic cation import across plasma membrane	0.000647160107653257	0.0190165508556572	ENSDARG00000076833/ENSDARG00000039131/ENSDARG00000088484/ENSDARG00000015654/ENSDARG00000037905/ENSDARG00000091232/ENSDARG00000062217/ENSDARG00000089060/ENSDARG00000014496/ENSDARG00000007739/ENSDARG00000055154/ENSDARG00000078187/ENSDARG00000086248/ENSDARG00000102773/ENSDARG00000013144	atp1b1b/atp1a1a.3/kcnj1a.6/ca15a/cacna1aa/kcnj1a.1/kcnj3b/kcnj1a.5/trpv6/atp1a1a.2/slc8a4a/slc12a5b/kcnj1a.3/cacna1da/atp1b1a	15
BP	GO:0099587	inorganic ion import across plasma membrane	0.000647160107653257	0.0190165508556572	ENSDARG00000076833/ENSDARG00000039131/ENSDARG00000088484/ENSDARG00000015654/ENSDARG00000037905/ENSDARG00000091232/ENSDARG00000062217/ENSDARG00000089060/ENSDARG00000014496/ENSDARG00000007739/ENSDARG00000055154/ENSDARG00000078187/ENSDARG00000086248/ENSDARG00000102773/ENSDARG00000013144	atp1b1b/atp1a1a.3/kcnj1a.6/ca15a/cacna1aa/kcnj1a.1/kcnj3b/kcnj1a.5/trpv6/atp1a1a.2/slc8a4a/slc12a5b/kcnj1a.3/cacna1da/atp1b1a	15
BP	GO:0007269	neurotransmitter secretion	0.000779306181593859	0.0223271221026641	ENSDARG00000014169/ENSDARG00000061829/ENSDARG00000029290/ENSDARG00000020581/ENSDARG00000105490/ENSDARG00000025206/ENSDARG00000012553/ENSDARG00000055206/ENSDARG00000069101/ENSDARG00000059978/ENSDARG00000101776/ENSDARG00000043835/ENSDARG00000077053	SYT2/unc13a/stx11b.1/otofb/rph3ab/syt2a/rap1aa/dtnbp1b/napbb/cplx4a/syt12/rab3ab/ppfia3	13
BP	GO:0099643	signal release from synapse	0.000779306181593859	0.0223271221026641	ENSDARG00000014169/ENSDARG00000061829/ENSDARG00000029290/ENSDARG00000020581/ENSDARG00000105490/ENSDARG00000025206/ENSDARG00000012553/ENSDARG00000055206/ENSDARG00000069101/ENSDARG00000059978/ENSDARG00000101776/ENSDARG00000043835/ENSDARG00000077053	SYT2/unc13a/stx11b.1/otofb/rph3ab/syt2a/rap1aa/dtnbp1b/napbb/cplx4a/syt12/rab3ab/ppfia3	13
BP	GO:0015872	dopamine transport	0.000801622187766293	0.0224063177361018	ENSDARG00000014169/ENSDARG00000001912/ENSDARG00000031463/ENSDARG00000025206/ENSDARG00000011091/ENSDARG00000101776/ENSDARG00000056105	SYT2/drd4-rs/syt6b/syt2a/drd2b/syt12/syt11b	7
BP	GO:2001023	regulation of response to drug	0.000801622187766293	0.0224063177361018	ENSDARG00000014169/ENSDARG00000001912/ENSDARG00000031463/ENSDARG00000025206/ENSDARG00000011091/ENSDARG00000101776/ENSDARG00000056105	SYT2/drd4-rs/syt6b/syt2a/drd2b/syt12/syt11b	7
BP	GO:1990748	cellular detoxification	0.000829256123544273	0.0228994582549816	ENSDARG00000087390/ENSDARG00000012535/ENSDARG00000068478/ENSDARG00000102744/ENSDARG00000003077/ENSDARG00000088330/ENSDARG00000115405/ENSDARG00000089124/ENSDARG00000089475/ENSDARG00000058734/ENSDARG00000079305/ENSDARG00000071345	hbbe1.3/epx/gpx4a/mgst3a/gpx9/hbae1.3/hbbe1.2/hbae1.3/hbae1.1/prdx1/hbae3/mgst2	12
BP	GO:0007292	female gamete generation	0.000841548022103846	0.0229622388888335	ENSDARG00000038720/ENSDARG00000016908/ENSDARG00000070052/ENSDARG00000054172/ENSDARG00000090768/ENSDARG00000014039/ENSDARG00000042130/ENSDARG00000040081/ENSDARG00000115222/ENSDARG00000042129	zp3f.1/zp3e/tdrd6/pgrmc1/zp3.2/si_dkeyp-93d12.1/zp3a.2/zp3d.1/MARF1/zp3a.1	10
BP	GO:0006490	oligosaccharide-lipid intermediate biosynthetic process	0.000927276642746477	0.0241513416497151	ENSDARG00000057011/ENSDARG00000043307/ENSDARG00000061061/ENSDARG00000053917/ENSDARG00000070399	dpm1/srd5a3/dpagt1/alg10/alg2	5
BP	GO:0072488	ammonium transmembrane transport	0.000927276642746477	0.0241513416497151	ENSDARG00000007080/ENSDARG00000100265/ENSDARG00000041848/ENSDARG00000009018/ENSDARG00000003203	rhcgl1/rhcgb/rh50/rhbg/rhcga	5
BP	GO:0098693	regulation of synaptic vesicle cycle	0.000927276642746477	0.0241513416497151	ENSDARG00000012553/ENSDARG00000055206/ENSDARG00000069101/ENSDARG00000043835/ENSDARG00000042948	rap1aa/dtnbp1b/napbb/rab3ab/dnajc5aa	5
BP	GO:2000243	positive regulation of reproductive process	0.000927276642746477	0.0241513416497151	ENSDARG00000038720/ENSDARG00000016908/ENSDARG00000090768/ENSDARG00000042130/ENSDARG00000040081	zp3f.1/zp3e/zp3.2/zp3a.2/zp3d.1	5
BP	GO:0042744	hydrogen peroxide catabolic process	0.000946270226322759	0.0243691163902445	ENSDARG00000087390/ENSDARG00000088330/ENSDARG00000115405/ENSDARG00000089124/ENSDARG00000089475/ENSDARG00000079305	hbbe1.3/hbae1.3/hbbe1.2/hbae1.3/hbae1.1/hbae3	6
BP	GO:0045055	regulated exocytosis	0.000968748132066353	0.0245417248221162	ENSDARG00000014169/ENSDARG00000061829/ENSDARG00000029290/ENSDARG00000031463/ENSDARG00000020581/ENSDARG00000105490/ENSDARG00000025206/ENSDARG00000012553/ENSDARG00000055206/ENSDARG00000069101/ENSDARG00000059978/ENSDARG00000101776/ENSDARG00000043835/ENSDARG00000056105	SYT2/unc13a/stx11b.1/syt6b/otofb/rph3ab/syt2a/rap1aa/dtnbp1b/napbb/cplx4a/syt12/rab3ab/syt11b	14
BP	GO:0007268	chemical synaptic transmission	0.000985095411707982	0.0245417248221162	ENSDARG00000014169/ENSDARG00000061829/ENSDARG00000001912/ENSDARG00000059997/ENSDARG00000037905/ENSDARG00000111812/ENSDARG00000029290/ENSDARG00000020581/ENSDARG00000113737/ENSDARG00000105490/ENSDARG00000025206/ENSDARG00000052782/ENSDARG00000101995/ENSDARG00000011091/ENSDARG00000073959/ENSDARG00000059534/ENSDARG00000025024/ENSDARG00000099096/ENSDARG00000027828/ENSDARG00000012553/ENSDARG00000036045/…	SYT2/unc13a/drd4-rs/sv2ca/cacna1aa/CABZ01073083.1/stx11b.1/otofb/LO018287.1/rph3ab/syt2a/glrba/gabrg1/drd2b/pmch/JPH3/pnoca/gabrb4/grin1a/rap1aa/penkb/rimbp2/htr5aa/dtnbp1b/napbb/gabra1/gabrd/htr7c/cplx4a/gabrg2/syt12/slc12a5b/cacnb4a/gabbr1a/lrrc4.2/kcnq3/rab3ab/ppfia3/dlgap1a/nalcn	40
BP	GO:0098916	anterograde trans-synaptic signaling	0.000985095411707982	0.0245417248221162	ENSDARG00000014169/ENSDARG00000061829/ENSDARG00000001912/ENSDARG00000059997/ENSDARG00000037905/ENSDARG00000111812/ENSDARG00000029290/ENSDARG00000020581/ENSDARG00000113737/ENSDARG00000105490/ENSDARG00000025206/ENSDARG00000052782/ENSDARG00000101995/ENSDARG00000011091/ENSDARG00000073959/ENSDARG00000059534/ENSDARG00000025024/ENSDARG00000099096/ENSDARG00000027828/ENSDARG00000012553/ENSDARG00000036045/…	SYT2/unc13a/drd4-rs/sv2ca/cacna1aa/CABZ01073083.1/stx11b.1/otofb/LO018287.1/rph3ab/syt2a/glrba/gabrg1/drd2b/pmch/JPH3/pnoca/gabrb4/grin1a/rap1aa/penkb/rimbp2/htr5aa/dtnbp1b/napbb/gabra1/gabrd/htr7c/cplx4a/gabrg2/syt12/slc12a5b/cacnb4a/gabbr1a/lrrc4.2/kcnq3/rab3ab/ppfia3/dlgap1a/nalcn	40
BP	GO:0090501	RNA phosphodiester bond hydrolysis	0.00107260652994619	0.0256899253152471	ENSDARG00000020122/ENSDARG00000027428/ENSDARG00000068755/ENSDARG00000076983/ENSDARG00000003941/ENSDARG00000043666/ENSDARG00000030964/ENSDARG00000018891/ENSDARG00000017605/ENSDARG00000115222/ENSDARG00000058865/ENSDARG00000060559/ENSDARG00000011152	endou2/rpp30/exosc8/rnasel4/rrs1/abt1/pde12/rnaseh2a/rpp40/MARF1/endog/dis3/rpp14	13
BP	GO:0099531	presynaptic process involved in chemical synaptic transmission	0.00107260652994619	0.0256899253152471	ENSDARG00000014169/ENSDARG00000061829/ENSDARG00000029290/ENSDARG00000020581/ENSDARG00000105490/ENSDARG00000025206/ENSDARG00000012553/ENSDARG00000055206/ENSDARG00000069101/ENSDARG00000059978/ENSDARG00000101776/ENSDARG00000043835/ENSDARG00000077053	SYT2/unc13a/stx11b.1/otofb/rph3ab/syt2a/rap1aa/dtnbp1b/napbb/cplx4a/syt12/rab3ab/ppfia3	13
BP	GO:0034765	regulation of ion transmembrane transport	0.00108517903861494	0.0256899253152471	ENSDARG00000078650/ENSDARG00000088484/ENSDARG00000052859/ENSDARG00000001912/ENSDARG00000005775/ENSDARG00000055855/ENSDARG00000037905/ENSDARG00000027957/ENSDARG00000027285/ENSDARG00000074746/ENSDARG00000011091/ENSDARG00000091232/ENSDARG00000018032/ENSDARG00000032959/ENSDARG00000062217/ENSDARG00000006891/ENSDARG00000089060/ENSDARG00000062942/ENSDARG00000062744/ENSDARG00000033451/ENSDARG00000008140/…	kcna4/kcnj1a.6/chp1/drd4-rs/scn8aa/kcnc3a/cacna1aa/fgf12a/kcnf1b/kcnd1/drd2b/kcnj1a.1/scn8ab/kcnc1b/kcnj3b/kcns3a/kcnj1a.5/kcna1a/scn1lab/atpsckmt/kcnab1a/GPR89B/acsl5/cacnb4a/kcnj1a.3/cacna1da/kcnq3/scn1ba/KCNAB3	29
BP	GO:0015837	amine transport	0.00109648639249252	0.0256899253152471	ENSDARG00000014169/ENSDARG00000001912/ENSDARG00000031463/ENSDARG00000025206/ENSDARG00000011091/ENSDARG00000101776/ENSDARG00000056105	SYT2/drd4-rs/syt6b/syt2a/drd2b/syt12/syt11b	7
BP	GO:0051937	catecholamine transport	0.00109648639249252	0.0256899253152471	ENSDARG00000014169/ENSDARG00000001912/ENSDARG00000031463/ENSDARG00000025206/ENSDARG00000011091/ENSDARG00000101776/ENSDARG00000056105	SYT2/drd4-rs/syt6b/syt2a/drd2b/syt12/syt11b	7
BP	GO:0099537	trans-synaptic signaling	0.00111741940960815	0.0256899253152471	ENSDARG00000014169/ENSDARG00000061829/ENSDARG00000001912/ENSDARG00000059997/ENSDARG00000037905/ENSDARG00000111812/ENSDARG00000029290/ENSDARG00000020581/ENSDARG00000113737/ENSDARG00000105490/ENSDARG00000025206/ENSDARG00000052782/ENSDARG00000101995/ENSDARG00000011091/ENSDARG00000073959/ENSDARG00000059534/ENSDARG00000025024/ENSDARG00000099096/ENSDARG00000027828/ENSDARG00000012553/ENSDARG00000036045/…	SYT2/unc13a/drd4-rs/sv2ca/cacna1aa/CABZ01073083.1/stx11b.1/otofb/LO018287.1/rph3ab/syt2a/glrba/gabrg1/drd2b/pmch/JPH3/pnoca/gabrb4/grin1a/rap1aa/penkb/rimbp2/htr5aa/dtnbp1b/napbb/gabra1/gabrd/htr7c/cplx4a/gabrg2/syt12/slc12a5b/cacnb4a/gabbr1a/lrrc4.2/kcnq3/rab3ab/ppfia3/dlgap1a/nalcn	40
BP	GO:1903825	organic acid transmembrane transport	0.00112085188984499	0.0256899253152471	ENSDARG00000027065/ENSDARG00000059805/ENSDARG00000069478/ENSDARG00000015033/ENSDARG00000062467/ENSDARG00000037097/ENSDARG00000061120/ENSDARG00000020212/ENSDARG00000075931/ENSDARG00000055791/ENSDARG00000104204/ENSDARG00000042859/ENSDARG00000098258/ENSDARG00000033993	slc38a3a/slc25a38a/slc13a3/slc23a1/stra6l/slc7a2/slc43a2b/slc1a1/acsl5/zgc_158423/slc1a8a/slc5a6a/SLC16A7/slc19a1	14
BP	GO:1905039	carboxylic acid transmembrane transport	0.00112085188984499	0.0256899253152471	ENSDARG00000027065/ENSDARG00000059805/ENSDARG00000069478/ENSDARG00000015033/ENSDARG00000062467/ENSDARG00000037097/ENSDARG00000061120/ENSDARG00000020212/ENSDARG00000075931/ENSDARG00000055791/ENSDARG00000104204/ENSDARG00000042859/ENSDARG00000098258/ENSDARG00000033993	slc38a3a/slc25a38a/slc13a3/slc23a1/stra6l/slc7a2/slc43a2b/slc1a1/acsl5/zgc_158423/slc1a8a/slc5a6a/SLC16A7/slc19a1	14
BP	GO:0010035	response to inorganic substance	0.00113765867628789	0.0258169671886321	ENSDARG00000014169/ENSDARG00000021787/ENSDARG00000013961/ENSDARG00000054288/ENSDARG00000031463/ENSDARG00000025206/ENSDARG00000058734/ENSDARG00000014496/ENSDARG00000102584/ENSDARG00000007753/ENSDARG00000101776/ENSDARG00000104254/ENSDARG00000056105/ENSDARG00000038980/ENSDARG00000098252	SYT2/abcb5/slc31a1/zgc_63972/syt6b/syt2a/prdx1/trpv6/cpne7/cpne2/syt12/cpne4b/syt11b/txndc12/cpne9	15
BP	GO:0007340	acrosome reaction	0.00136565513873134	0.0299336843768578	ENSDARG00000038720/ENSDARG00000016908/ENSDARG00000031463/ENSDARG00000090768/ENSDARG00000042130/ENSDARG00000040081	zp3f.1/zp3e/syt6b/zp3.2/zp3a.2/zp3d.1	6
BP	GO:0030497	fatty acid elongation	0.00136565513873134	0.0299336843768578	ENSDARG00000038639/ENSDARG00000057365/ENSDARG00000069279/ENSDARG00000004979/ENSDARG00000045414/ENSDARG00000004402	elovl6l/elovl8b/elovl7a/elovl5/elovl2/elovl6	6
BP	GO:0044273	sulfur compound catabolic process	0.00136565513873134	0.0299336843768578	ENSDARG00000087054/ENSDARG00000055078/ENSDARG00000103052/ENSDARG00000075055/ENSDARG00000092350/ENSDARG00000098576	ggt1l2.2/chac2/pcyox1/ggt1l2.1/si_dkey-222h21.12/CU914631.1	6
BP	GO:0034470	ncRNA processing	0.00137130753035343	0.0299336843768578	ENSDARG00000041991/ENSDARG00000041252/ENSDARG00000027428/ENSDARG00000068755/ENSDARG00000012899/ENSDARG00000043209/ENSDARG00000054980/ENSDARG00000070085/ENSDARG00000003941/ENSDARG00000103337/ENSDARG00000030789/ENSDARG00000043666/ENSDARG00000043360/ENSDARG00000043304/ENSDARG00000008480/ENSDARG00000007217/ENSDARG00000056914/ENSDARG00000069278/ENSDARG00000097465/ENSDARG00000042864/ENSDARG00000071652/…	rrp9/gemin4/rpp30/exosc8/ddx49/nsun5/ebna1bp2/mettl6/rrs1/rrp1/ddx18/abt1/dph3/nop2/trmt61a/wdr55/emg1/trmt5/trmt61b/rpl7l1/rrp8/esf1/fdxacb1/pwp2h/rpp40/C8H9orf64/tsr2/rpp14/mrto4	29
BP	GO:0015844	monoamine transport	0.00138737752366195	0.0299987668323886	ENSDARG00000014169/ENSDARG00000001912/ENSDARG00000031463/ENSDARG00000025206/ENSDARG00000011091/ENSDARG00000101776/ENSDARG00000056105/ENSDARG00000057017	SYT2/drd4-rs/syt6b/syt2a/drd2b/syt12/syt11b/slc6a4b	8
BP	GO:0009636	response to toxic substance	0.00145120102462322	0.0302911788130642	ENSDARG00000021787/ENSDARG00000087390/ENSDARG00000012535/ENSDARG00000068478/ENSDARG00000102744/ENSDARG00000103019/ENSDARG00000003077/ENSDARG00000088330/ENSDARG00000115405/ENSDARG00000089124/ENSDARG00000089475/ENSDARG00000058734/ENSDARG00000004687/ENSDARG00000079305/ENSDARG00000071345/ENSDARG00000038980	abcb5/hbbe1.3/epx/gpx4a/mgst3a/gstp2/gpx9/hbae1.3/hbbe1.2/hbae1.3/hbae1.1/prdx1/acaa1/hbae3/mgst2/txndc12	16
BP	GO:0009988	cell-cell recognition	0.00147013092135346	0.0302911788130642	ENSDARG00000038720/ENSDARG00000016908/ENSDARG00000086352/ENSDARG00000090768/ENSDARG00000042130/ENSDARG00000040081/ENSDARG00000042129	zp3f.1/zp3e/zp2.1/zp3.2/zp3a.2/zp3d.1/zp3a.1	7
BP	GO:0016126	sterol biosynthetic process	0.00147013092135346	0.0302911788130642	ENSDARG00000032816/ENSDARG00000099336/ENSDARG00000079532/ENSDARG00000046098/ENSDARG00000004130/ENSDARG00000079946/ENSDARG00000088140	tm7sf2/mvda/zgc_194242/ebp/mvk/sqlea/hsd17b7	7
BP	GO:0071804	cellular potassium ion transport	0.0014747434582146	0.0302911788130642	ENSDARG00000076833/ENSDARG00000078650/ENSDARG00000039131/ENSDARG00000088484/ENSDARG00000055855/ENSDARG00000027285/ENSDARG00000030694/ENSDARG00000074746/ENSDARG00000091232/ENSDARG00000023587/ENSDARG00000067509/ENSDARG00000087247/ENSDARG00000032959/ENSDARG00000062217/ENSDARG00000006891/ENSDARG00000091306/ENSDARG00000089060/ENSDARG00000007739/ENSDARG00000062942/ENSDARG00000008140/ENSDARG00000078187/…	atp1b1b/kcna4/atp1a1a.3/kcnj1a.6/kcnc3a/kcnf1b/atp6v1e1b/kcnd1/kcnj1a.1/kcnk5a/slc24a4b/kcnab2a/kcnc1b/kcnj3b/kcns3a/kcnn1a/kcnj1a.5/atp1a1a.2/kcna1a/kcnab1a/slc12a5b/kcnj1a.3/kcnq3/atp1b1a/kcnk17/KCNAB3	26
BP	GO:0071805	potassium ion transmembrane transport	0.0014747434582146	0.0302911788130642	ENSDARG00000076833/ENSDARG00000078650/ENSDARG00000039131/ENSDARG00000088484/ENSDARG00000055855/ENSDARG00000027285/ENSDARG00000030694/ENSDARG00000074746/ENSDARG00000091232/ENSDARG00000023587/ENSDARG00000067509/ENSDARG00000087247/ENSDARG00000032959/ENSDARG00000062217/ENSDARG00000006891/ENSDARG00000091306/ENSDARG00000089060/ENSDARG00000007739/ENSDARG00000062942/ENSDARG00000008140/ENSDARG00000078187/…	atp1b1b/kcna4/atp1a1a.3/kcnj1a.6/kcnc3a/kcnf1b/atp6v1e1b/kcnd1/kcnj1a.1/kcnk5a/slc24a4b/kcnab2a/kcnc1b/kcnj3b/kcns3a/kcnn1a/kcnj1a.5/atp1a1a.2/kcna1a/kcnab1a/slc12a5b/kcnj1a.3/kcnq3/atp1b1a/kcnk17/KCNAB3	26
BP	GO:0034762	regulation of transmembrane transport	0.00148019721948656	0.0302911788130642	ENSDARG00000078650/ENSDARG00000088484/ENSDARG00000052859/ENSDARG00000001912/ENSDARG00000005775/ENSDARG00000055855/ENSDARG00000037905/ENSDARG00000027957/ENSDARG00000027285/ENSDARG00000074746/ENSDARG00000011091/ENSDARG00000091232/ENSDARG00000018032/ENSDARG00000032959/ENSDARG00000062217/ENSDARG00000006891/ENSDARG00000089060/ENSDARG00000062942/ENSDARG00000062744/ENSDARG00000033451/ENSDARG00000008140/…	kcna4/kcnj1a.6/chp1/drd4-rs/scn8aa/kcnc3a/cacna1aa/fgf12a/kcnf1b/kcnd1/drd2b/kcnj1a.1/scn8ab/kcnc1b/kcnj3b/kcns3a/kcnj1a.5/kcna1a/scn1lab/atpsckmt/kcnab1a/GPR89B/acsl5/cacnb4a/kcnj1a.3/cacna1da/kcnq3/scn1ba/KCNAB3	29
BP	GO:0015908	fatty acid transport	0.00153342185709525	0.0308298499689676	ENSDARG00000006427/ENSDARG00000002311/ENSDARG00000034650/ENSDARG00000032639/ENSDARG00000070454/ENSDARG00000009153/ENSDARG00000098989/ENSDARG00000017047/ENSDARG00000075931/ENSDARG00000061896	fabp2/fabp11b/fabp7b/cd36/pla2g12a/pla2g1b/CU459012.1/slc27a4/acsl5/slco2a1	10
BP	GO:0016079	synaptic vesicle exocytosis	0.00153342185709525	0.0308298499689676	ENSDARG00000014169/ENSDARG00000061829/ENSDARG00000029290/ENSDARG00000020581/ENSDARG00000025206/ENSDARG00000012553/ENSDARG00000055206/ENSDARG00000069101/ENSDARG00000059978/ENSDARG00000043835	SYT2/unc13a/stx11b.1/otofb/syt2a/rap1aa/dtnbp1b/napbb/cplx4a/rab3ab	10
BP	GO:0032386	regulation of intracellular transport	0.00176299352121206	0.0351372273966787	ENSDARG00000099279/ENSDARG00000020944/ENSDARG00000012553/ENSDARG00000055206/ENSDARG00000069101/ENSDARG00000033451/ENSDARG00000103403/ENSDARG00000043835	ift27/ezra/rap1aa/dtnbp1b/napbb/atpsckmt/sar1b/rab3ab	8
BP	GO:0097237	cellular response to toxic substance	0.00187873998407105	0.0371213107197487	ENSDARG00000087390/ENSDARG00000012535/ENSDARG00000068478/ENSDARG00000102744/ENSDARG00000003077/ENSDARG00000088330/ENSDARG00000115405/ENSDARG00000089124/ENSDARG00000089475/ENSDARG00000058734/ENSDARG00000079305/ENSDARG00000071345	hbbe1.3/epx/gpx4a/mgst3a/gpx9/hbae1.3/hbbe1.2/hbae1.3/hbae1.1/prdx1/hbae3/mgst2	12
BP	GO:0009410	response to xenobiotic stimulus	0.00193857148251505	0.037976118272859	ENSDARG00000030896/ENSDARG00000104593/ENSDARG00000022631/ENSDARG00000021172/ENSDARG00000104068/ENSDARG00000101423/ENSDARG00000102805/ENSDARG00000099389/ENSDARG00000004687/ENSDARG00000010250/ENSDARG00000098589/ENSDARG00000091996/ENSDARG00000015174	foxq1a/cyp2k18/cyp2p9/cyp2ad2/gstp1/cyp2y3/cyp2aa12/cdo1/acaa1/nqo1/cyb5a/tcnbb/atp6v0a1b	13
BP	GO:0006751	glutathione catabolic process	0.00226054777989245	0.0424686517337171	ENSDARG00000087054/ENSDARG00000055078/ENSDARG00000075055/ENSDARG00000092350/ENSDARG00000098576	ggt1l2.2/chac2/ggt1l2.1/si_dkey-222h21.12/CU914631.1	5
BP	GO:0019368	fatty acid elongation, unsaturated fatty acid	0.00226054777989245	0.0424686517337171	ENSDARG00000038639/ENSDARG00000057365/ENSDARG00000069279/ENSDARG00000004979/ENSDARG00000045414	elovl6l/elovl8b/elovl7a/elovl5/elovl2	5
BP	GO:0034625	fatty acid elongation, monounsaturated fatty acid	0.00226054777989245	0.0424686517337171	ENSDARG00000038639/ENSDARG00000057365/ENSDARG00000069279/ENSDARG00000004979/ENSDARG00000045414	elovl6l/elovl8b/elovl7a/elovl5/elovl2	5
BP	GO:0034626	fatty acid elongation, polyunsaturated fatty acid	0.00226054777989245	0.0424686517337171	ENSDARG00000038639/ENSDARG00000057365/ENSDARG00000069279/ENSDARG00000004979/ENSDARG00000045414	elovl6l/elovl8b/elovl7a/elovl5/elovl2	5
BP	GO:0043902	positive regulation of multi-organism process	0.00226054777989245	0.0424686517337171	ENSDARG00000038720/ENSDARG00000016908/ENSDARG00000090768/ENSDARG00000042130/ENSDARG00000040081	zp3f.1/zp3e/zp3.2/zp3a.2/zp3d.1	5
BP	GO:0046513	ceramide biosynthetic process	0.00227950789037608	0.0424766836157884	ENSDARG00000060921/ENSDARG00000078541/ENSDARG00000079654/ENSDARG00000063412/ENSDARG00000042995/ENSDARG00000007494/ENSDARG00000036897/ENSDARG00000061520/ENSDARG00000078245	pla2g6/cers3a/st3gal1/cers1/sptlc1/st3gal8/sgms2b/b4galnt1a/gal3st1b	9
BP	GO:0035725	sodium ion transmembrane transport	0.00235027008488046	0.0434420889882743	ENSDARG00000076833/ENSDARG00000039131/ENSDARG00000052859/ENSDARG00000000730/ENSDARG00000015654/ENSDARG00000045944/ENSDARG00000005775/ENSDARG00000027957/ENSDARG00000060303/ENSDARG00000067509/ENSDARG00000018032/ENSDARG00000007739/ENSDARG00000036864/ENSDARG00000062744/ENSDARG00000055154/ENSDARG00000028824/ENSDARG00000060222/ENSDARG00000013144/ENSDARG00000057017	atp1b1b/atp1a1a.3/chp1/slc6a22.1/ca15a/slc6a1a/scn8aa/fgf12a/slc4a10b/slc24a4b/scn8ab/atp1a1a.2/slc34a2b/scn1lab/slc8a4a/slc34a1a/scn1ba/atp1b1a/slc6a4b	19
BP	GO:0015671	oxygen transport	0.00261178998337399	0.0471356113534897	ENSDARG00000087390/ENSDARG00000088330/ENSDARG00000115405/ENSDARG00000089124/ENSDARG00000089475/ENSDARG00000079305	hbbe1.3/hbae1.3/hbbe1.2/hbae1.3/hbae1.1/hbae3	6
BP	GO:0042761	very long-chain fatty acid biosynthetic process	0.00261178998337399	0.0471356113534897	ENSDARG00000038639/ENSDARG00000057365/ENSDARG00000069279/ENSDARG00000004979/ENSDARG00000045414/ENSDARG00000004402	elovl6l/elovl8b/elovl7a/elovl5/elovl2/elovl6	6
BP	GO:0043627	response to estrogen	0.00261178998337399	0.0471356113534897	ENSDARG00000013961/ENSDARG00000092126/ENSDARG00000069980/ENSDARG00000093159/ENSDARG00000030357/ENSDARG00000034181	slc31a1/vtg5/lman1/si_dkeyp-106c3.3/zgc_66313/esr2b	6
BP	GO:0090502	RNA phosphodiester bond hydrolysis, endonucleolytic	0.00275201434468201	0.0492782568594623	ENSDARG00000020122/ENSDARG00000027428/ENSDARG00000003941/ENSDARG00000043666/ENSDARG00000018891/ENSDARG00000017605/ENSDARG00000058865/ENSDARG00000011152	endou2/rpp30/rrs1/abt1/rnaseh2a/rpp40/endog/rpp14	8
CC	GO:0005789	endoplasmic reticulum membrane	1.35243264595223e-05	0.00287127651662892	ENSDARG00000017261/ENSDARG00000092071/ENSDARG00000003635/ENSDARG00000019360/ENSDARG00000038639/ENSDARG00000097559/ENSDARG00000014165/ENSDARG00000032816/ENSDARG00000078541/ENSDARG00000067613/ENSDARG00000029057/ENSDARG00000057011/ENSDARG00000057365/ENSDARG00000089109/ENSDARG00000069279/ENSDARG00000043518/ENSDARG00000099439/ENSDARG00000004979/ENSDARG00000070140/ENSDARG00000019636/ENSDARG00000069996/…	gdpd1/si_ch211-117n7.6/mogat3b/sec23b/elovl6l/cyp8b3/ssr3/tm7sf2/cers3a/dnajc25/tm6sf2/dpm1/elovl8b/bcl2b/elovl7a/si_dkey-239i20.2/serp1/elovl5/RETSAT/yif1a/dnajb14/lman1/spcs3/bcap31/elovl2/dpagt1/ebp/EMC4/JPH3/uchl1/zgc_85843/ptdss1b/ENSDARG00000098856/slc37a4a/rnf180/scdb/sgms2b/emc8/hsd17b7/si_ch211-255i20.3/rce1a/slc27a4/sec61a1l/mgst2/calr3a/dnajb12b/sec62/zgc_86609/derl1/tmem98/slc35b3	51
CC	GO:0098827	endoplasmic reticulum subcompartment	1.46933789098411e-05	0.00287127651662892	ENSDARG00000017261/ENSDARG00000092071/ENSDARG00000003635/ENSDARG00000019360/ENSDARG00000038639/ENSDARG00000097559/ENSDARG00000014165/ENSDARG00000032816/ENSDARG00000078541/ENSDARG00000067613/ENSDARG00000029057/ENSDARG00000057011/ENSDARG00000057365/ENSDARG00000089109/ENSDARG00000069279/ENSDARG00000043518/ENSDARG00000099439/ENSDARG00000004979/ENSDARG00000070140/ENSDARG00000019636/ENSDARG00000069996/…	gdpd1/si_ch211-117n7.6/mogat3b/sec23b/elovl6l/cyp8b3/ssr3/tm7sf2/cers3a/dnajc25/tm6sf2/dpm1/elovl8b/bcl2b/elovl7a/si_dkey-239i20.2/serp1/elovl5/RETSAT/yif1a/dnajb14/lman1/spcs3/bcap31/elovl2/dpagt1/ebp/EMC4/JPH3/uchl1/zgc_85843/ptdss1b/ENSDARG00000098856/slc37a4a/rnf180/scdb/sgms2b/emc8/hsd17b7/si_ch211-255i20.3/rce1a/slc27a4/sec61a1l/mgst2/calr3a/dnajb12b/sec62/zgc_86609/derl1/tmem98/slc35b3	51
CC	GO:0044432	endoplasmic reticulum part	2.00321617439227e-05	0.00287127651662892	ENSDARG00000017261/ENSDARG00000092071/ENSDARG00000003635/ENSDARG00000019360/ENSDARG00000038639/ENSDARG00000097559/ENSDARG00000014165/ENSDARG00000032816/ENSDARG00000078541/ENSDARG00000067613/ENSDARG00000029057/ENSDARG00000057011/ENSDARG00000057365/ENSDARG00000089109/ENSDARG00000069279/ENSDARG00000043518/ENSDARG00000099439/ENSDARG00000004979/ENSDARG00000069497/ENSDARG00000070140/ENSDARG00000019636/…	gdpd1/si_ch211-117n7.6/mogat3b/sec23b/elovl6l/cyp8b3/ssr3/tm7sf2/cers3a/dnajc25/tm6sf2/dpm1/elovl8b/bcl2b/elovl7a/si_dkey-239i20.2/serp1/elovl5/sumf2/RETSAT/yif1a/dnajb14/lman1/spcs3/p4ha1b/bcap31/elovl2/dpagt1/ebp/EMC4/JPH3/uchl1/zgc_85843/ptdss1b/ENSDARG00000098856/slc37a4a/rnf180/scdb/sgms2b/emc8/hsd17b7/si_ch211-255i20.3/rce1a/slc27a4/sec61a1l/sar1b/mgst2/calr3a/dnajb12b/sec62/zgc_86609/osbpl…	55
CC	GO:0042175	nuclear outer membrane-endoplasmic reticulum membrane network	3.02806192878326e-05	0.003255166573442	ENSDARG00000017261/ENSDARG00000092071/ENSDARG00000003635/ENSDARG00000019360/ENSDARG00000038639/ENSDARG00000097559/ENSDARG00000014165/ENSDARG00000032816/ENSDARG00000078541/ENSDARG00000067613/ENSDARG00000029057/ENSDARG00000057011/ENSDARG00000057365/ENSDARG00000089109/ENSDARG00000069279/ENSDARG00000043518/ENSDARG00000099439/ENSDARG00000004979/ENSDARG00000070140/ENSDARG00000019636/ENSDARG00000069996/…	gdpd1/si_ch211-117n7.6/mogat3b/sec23b/elovl6l/cyp8b3/ssr3/tm7sf2/cers3a/dnajc25/tm6sf2/dpm1/elovl8b/bcl2b/elovl7a/si_dkey-239i20.2/serp1/elovl5/RETSAT/yif1a/dnajb14/lman1/spcs3/bcap31/elovl2/dpagt1/ebp/EMC4/JPH3/uchl1/zgc_85843/ptdss1b/ENSDARG00000098856/slc37a4a/rnf180/scdb/sgms2b/emc8/hsd17b7/si_ch211-255i20.3/rce1a/slc27a4/sec61a1l/mgst2/calr3a/dnajb12b/sec62/zgc_86609/derl1/tmem98/slc35b3	51
CC	GO:0031838	haptoglobin-hemoglobin complex	9.62488488273787e-05	0.00827740099915457	ENSDARG00000087390/ENSDARG00000088330/ENSDARG00000115405/ENSDARG00000089124/ENSDARG00000089475/ENSDARG00000079305	hbbe1.3/hbae1.3/hbbe1.2/hbae1.3/hbae1.1/hbae3	6
MF	GO:0005212	structural constituent of eye lens	1.36993643507117e-20	9.15117538627543e-18	ENSDARG00000015445/ENSDARG00000069826/ENSDARG00000076790/ENSDARG00000069827/ENSDARG00000030349/ENSDARG00000057460/ENSDARG00000087301/ENSDARG00000016421/ENSDARG00000040738/ENSDARG00000069817/ENSDARG00000115701/ENSDARG00000086917/ENSDARG00000116164/ENSDARG00000086658/ENSDARG00000088823/ENSDARG00000115234/ENSDARG00000117097/ENSDARG00000041925/ENSDARG00000087765/ENSDARG00000036140/ENSDARG00000024548/…	lim2.4/crygm2d15/crygm2d16/crygm2d11/cryba2a/crygm2d13/crygm2d14/crygm1/zgc_153846/crygm2d17/crygm2d9/crygm2d2/crygm2d8/crygm2d21/crygm2d3/crygm2b/crygm2c/cryba2b/crygm2d10/crybgx/cryba4/cryba1l2/crygm2d20/crygm3/crygm2d1/crygmxl2/crygm2d17/crygm2f/crygm7/crygm2d4/crygm2e/lim2.3/crygm2a/crygm2d5	34
MF	GO:0046906	tetrapyrrole binding	1.86765504569764e-08	6.11327797329411e-06	ENSDARG00000104593/ENSDARG00000022631/ENSDARG00000097559/ENSDARG00000093477/ENSDARG00000021172/ENSDARG00000105151/ENSDARG00000057262/ENSDARG00000087390/ENSDARG00000012535/ENSDARG00000097556/ENSDARG00000102981/ENSDARG00000101861/ENSDARG00000012137/ENSDARG00000037873/ENSDARG00000031587/ENSDARG00000086790/ENSDARG00000088330/ENSDARG00000042953/ENSDARG00000115405/ENSDARG00000039499/ENSDARG00000089124/…	cyp2k18/cyp2p9/cyp8b3/zgc_123299/cyp2ad2/cyp2k21/si_dkey-91i10.3/hbbe1.3/epx/cyp8b2/cyp2k16/cyp2k19/cyp46a1.1/cyp3c3/flvcr1/gucy1b1/hbae1.3/cyp2n13/hbbe1.2/soul2/hbae1.3/si_ch211-113j14.1/hbae1.1/flvcr2a/cyp2y3/FO904880.1/cyp2aa12/cycsb/cyp2k6/cyb5a/tcnbb/hbae3/mmachc/cyp8b1/cyba/tcn2	36
MF	GO:0048037	cofactor binding	2.74548411974286e-08	6.11327797329411e-06	ENSDARG00000104593/ENSDARG00000091131/ENSDARG00000022631/ENSDARG00000097559/ENSDARG00000093477/ENSDARG00000021172/ENSDARG00000105151/ENSDARG00000061634/ENSDARG00000057262/ENSDARG00000087390/ENSDARG00000012535/ENSDARG00000097556/ENSDARG00000102981/ENSDARG00000043518/ENSDARG00000101861/ENSDARG00000012137/ENSDARG00000037873/ENSDARG00000074552/ENSDARG00000031587/ENSDARG00000086790/ENSDARG00000088330/…	cyp2k18/cry3b/cyp2p9/cyp8b3/zgc_123299/cyp2ad2/cyp2k21/aifm4/si_dkey-91i10.3/hbbe1.3/epx/cyp8b2/cyp2k16/si_dkey-239i20.2/cyp2k19/cyp46a1.1/cyp3c3/ndufs7/flvcr1/gucy1b1/hbae1.3/acoxl/cyp2n13/p4ha1b/hbbe1.2/acox1/soul2/hbae1.3/si_ch211-113j14.1/me1/dbi/hbae1.1/dhcr24/sptlc1/hsd17b8/flvcr2a/cyp2y3/rfesd/FO904880.1/dao.2/idh1/cyp2aa12/qdpra/cycsb/sqlea/kmo/acadm/cyp2k6/cyb5a/nfu1/gpt2l/avd/tcnbb/hbae…	73
MF	GO:0020037	heme binding	2.3985946134912e-07	4.00565300453031e-05	ENSDARG00000104593/ENSDARG00000022631/ENSDARG00000097559/ENSDARG00000093477/ENSDARG00000021172/ENSDARG00000105151/ENSDARG00000057262/ENSDARG00000087390/ENSDARG00000012535/ENSDARG00000097556/ENSDARG00000102981/ENSDARG00000101861/ENSDARG00000012137/ENSDARG00000037873/ENSDARG00000031587/ENSDARG00000086790/ENSDARG00000088330/ENSDARG00000042953/ENSDARG00000115405/ENSDARG00000039499/ENSDARG00000089124/…	cyp2k18/cyp2p9/cyp8b3/zgc_123299/cyp2ad2/cyp2k21/si_dkey-91i10.3/hbbe1.3/epx/cyp8b2/cyp2k16/cyp2k19/cyp46a1.1/cyp3c3/flvcr1/gucy1b1/hbae1.3/cyp2n13/hbbe1.2/soul2/hbae1.3/si_ch211-113j14.1/hbae1.1/flvcr2a/cyp2y3/FO904880.1/cyp2aa12/cycsb/cyp2k6/cyb5a/hbae3/cyp8b1/cyba	33
MF	GO:0015020	glucuronosyltransferase activity	3.7573423314864e-06	0.000470803529224957	ENSDARG00000006372/ENSDARG00000051940/ENSDARG00000006220/ENSDARG00000016479/ENSDARG00000099276/ENSDARG00000011537/ENSDARG00000116986/ENSDARG00000061439/ENSDARG00000001939/ENSDARG00000039501/ENSDARG00000104995/ENSDARG00000097231	ugt5c2/ugt2a4/ugt1a1/ugt5a1/ugt5b2/ugt2a5/zgc_172315/ugt5c3/b3gat3/ugt2a6/ugt5b1/ugt1b2	12
MF	GO:0005506	iron ion binding	4.22877421459543e-06	0.000470803529224957	ENSDARG00000104593/ENSDARG00000022631/ENSDARG00000055876/ENSDARG00000097559/ENSDARG00000093477/ENSDARG00000021172/ENSDARG00000105151/ENSDARG00000018461/ENSDARG00000057262/ENSDARG00000097556/ENSDARG00000102981/ENSDARG00000101861/ENSDARG00000012137/ENSDARG00000037873/ENSDARG00000088330/ENSDARG00000042953/ENSDARG00000071082/ENSDARG00000089124/ENSDARG00000073764/ENSDARG00000089475/ENSDARG00000074356/…	cyp2k18/cyp2p9/msmo1/cyp8b3/zgc_123299/cyp2ad2/cyp2k21/zgc_56095/si_dkey-91i10.3/cyp8b2/cyp2k16/cyp2k19/cyp46a1.1/cyp3c3/hbae1.3/cyp2n13/p4ha1b/hbae1.3/si_ch211-113j14.1/hbae1.1/fxn/cyp2y3/FO904880.1/cyp2aa12/fthl29/cdo1/scdb/cyp2k6/nfu1/isca2/cyp8b1/alox5b.3/aox6/bco1	34
MF	GO:0008509	anion transmembrane transporter activity	6.10874742230736e-06	0.000570071750801642	ENSDARG00000027065/ENSDARG00000059805/ENSDARG00000029832/ENSDARG00000069478/ENSDARG00000015033/ENSDARG00000042807/ENSDARG00000000730/ENSDARG00000098096/ENSDARG00000037097/ENSDARG00000045944/ENSDARG00000042737/ENSDARG00000024560/ENSDARG00000022560/ENSDARG00000077327/ENSDARG00000113737/ENSDARG00000060303/ENSDARG00000052782/ENSDARG00000101995/ENSDARG00000032188/ENSDARG00000061120/ENSDARG00000062502/…	slc38a3a/slc25a38a/slc26a1/slc13a3/slc23a1/slc16a4/slc6a22.1/slc12a1/slc7a2/slc6a1a/slc52a3/slc4a1b/clcnk/ano11/LO018287.1/slc4a10b/glrba/gabrg1/lrrc8aa/slc43a2b/si_ch73-196l6.5/gabrb4/slco1f4/slc12a10.2/slc1a1/slc26a2/slc16a13/slc12a2/slc37a4a/slc25a44b/gabra1/gabrd/gabrg2/clcn2a/clcn2c/GPR89B/zgc_158423/slc1a8a/slc12a5b/SLC16A7/slco2a1/slc52a2/slc19a1/slc35b3	44
MF	GO:0046873	metal ion transmembrane transporter activity	6.82720659642685e-06	0.000570071750801642	ENSDARG00000013961/ENSDARG00000078650/ENSDARG00000039131/ENSDARG00000088484/ENSDARG00000069478/ENSDARG00000077812/ENSDARG00000015033/ENSDARG00000000730/ENSDARG00000045944/ENSDARG00000005775/ENSDARG00000055855/ENSDARG00000037905/ENSDARG00000100919/ENSDARG00000027285/ENSDARG00000030694/ENSDARG00000074746/ENSDARG00000060303/ENSDARG00000078733/ENSDARG00000008398/ENSDARG00000091232/ENSDARG00000023587/…	slc31a1/kcna4/atp1a1a.3/kcnj1a.6/slc13a3/slc5a3b/slc23a1/slc6a22.1/slc6a1a/scn8aa/kcnc3a/cacna1aa/slc5a2/kcnf1b/atp6v1e1b/kcnd1/slc4a10b/cnnm2b/cacna1c/kcnj1a.1/kcnk5a/atp2b3b/slc24a4b/scn8ab/kcnab2a/tmem37/slc34a2a/snap25a/kcnc1b/kcnj3b/kcns3a/slc1a1/kcnn1a/kcnj1a.5/atp7b/trpv6/slc9a5/ENSDARG00000098856/si_ch211-254p10.2/atp1a1a.2/slc34a2b/kcna1a/scn1lab/slc8a4a/slc34a1a/kcnab1a/atp2b2/slc1a8a/t…	61
MF	GO:0022804	active transmembrane transporter activity	8.17860965339299e-06	0.000607034583162946	ENSDARG00000021787/ENSDARG00000046012/ENSDARG00000029832/ENSDARG00000039131/ENSDARG00000069478/ENSDARG00000077812/ENSDARG00000015033/ENSDARG00000000730/ENSDARG00000098096/ENSDARG00000075975/ENSDARG00000045944/ENSDARG00000024560/ENSDARG00000100919/ENSDARG00000030694/ENSDARG00000022315/ENSDARG00000060303/ENSDARG00000010641/ENSDARG00000079340/ENSDARG00000023445/ENSDARG00000067509/ENSDARG00000030630/…	abcb5/slc47a1/slc26a1/atp1a1a.3/slc13a3/slc5a3b/slc23a1/slc6a22.1/slc12a1/slc45a3/slc6a1a/slc4a1b/slc5a2/atp6v1e1b/atp6v1g1/slc4a10b/slc20a1b/slc47a4/atp2b3b/slc24a4b/mfsd2aa/slc34a2a/slco1f4/slc12a10.2/slc1a1/slc26a2/atp6v1c1a/atp7b/slc12a2/abcg8/slc9a5/slc37a4a/atp6v1f/atp1a1a.2/slc34a2b/slc8a4a/slc34a1a/slc47a2.1/atp2b2/slc1a8a/slc12a5b/atp6v0a1b/slc5a6a/atp5f1e/slc6a4b/slco2a1/slc19a1	47
MF	GO:0015077	monovalent inorganic cation transmembrane transporter activity	1.63358963323948e-05	0.00109123787500397	ENSDARG00000078650/ENSDARG00000039131/ENSDARG00000088484/ENSDARG00000069478/ENSDARG00000077812/ENSDARG00000015033/ENSDARG00000000730/ENSDARG00000075975/ENSDARG00000045944/ENSDARG00000005775/ENSDARG00000055855/ENSDARG00000100919/ENSDARG00000027285/ENSDARG00000030694/ENSDARG00000022315/ENSDARG00000074746/ENSDARG00000060303/ENSDARG00000091232/ENSDARG00000023587/ENSDARG00000067509/ENSDARG00000018032/…	kcna4/atp1a1a.3/kcnj1a.6/slc13a3/slc5a3b/slc23a1/slc6a22.1/slc45a3/slc6a1a/scn8aa/kcnc3a/slc5a2/kcnf1b/atp6v1e1b/atp6v1g1/kcnd1/slc4a10b/kcnj1a.1/kcnk5a/slc24a4b/scn8ab/kcnab2a/slc34a2a/snap25a/kcnc1b/kcnj3b/kcns3a/slc1a1/atp6v1c1a/kcnn1a/kcnj1a.5/slc9a5/atp6v1f/atp1a1a.2/slc34a2b/kcna1a/scn1lab/slc8a4a/slc34a1a/kcnab1a/slc1a8a/slc12a5b/kcnj1a.3/kcnq3/atp6v0a1b/slc5a6a/scn1ba/atp5f1e/slc6a4b/kcnk…	51
MF	GO:0015291	secondary active transmembrane transporter activity	1.83336805532982e-05	0.00111335441905484	ENSDARG00000046012/ENSDARG00000029832/ENSDARG00000069478/ENSDARG00000077812/ENSDARG00000015033/ENSDARG00000000730/ENSDARG00000098096/ENSDARG00000075975/ENSDARG00000045944/ENSDARG00000024560/ENSDARG00000100919/ENSDARG00000060303/ENSDARG00000010641/ENSDARG00000079340/ENSDARG00000067509/ENSDARG00000030630/ENSDARG00000012903/ENSDARG00000101014/ENSDARG00000071173/ENSDARG00000020212/ENSDARG00000011618/…	slc47a1/slc26a1/slc13a3/slc5a3b/slc23a1/slc6a22.1/slc12a1/slc45a3/slc6a1a/slc4a1b/slc5a2/slc4a10b/slc20a1b/slc47a4/slc24a4b/mfsd2aa/slc34a2a/slco1f4/slc12a10.2/slc1a1/slc26a2/slc12a2/slc9a5/slc37a4a/slc34a2b/slc8a4a/slc34a1a/slc47a2.1/slc1a8a/slc12a5b/slc5a6a/slc6a4b/slco2a1/slc19a1	34
MF	GO:0015294	solute:cation symporter activity	2.22330249765341e-05	0.0012376383903604	ENSDARG00000069478/ENSDARG00000077812/ENSDARG00000015033/ENSDARG00000000730/ENSDARG00000098096/ENSDARG00000075975/ENSDARG00000045944/ENSDARG00000100919/ENSDARG00000060303/ENSDARG00000012903/ENSDARG00000071173/ENSDARG00000020212/ENSDARG00000104573/ENSDARG00000036864/ENSDARG00000028824/ENSDARG00000104204/ENSDARG00000078187/ENSDARG00000042859/ENSDARG00000057017	slc13a3/slc5a3b/slc23a1/slc6a22.1/slc12a1/slc45a3/slc6a1a/slc5a2/slc4a10b/slc34a2a/slc12a10.2/slc1a1/slc12a2/slc34a2b/slc34a1a/slc1a8a/slc12a5b/slc5a6a/slc6a4b	19
MF	GO:0004601	peroxidase activity	5.52057820982378e-05	0.00283672788012483	ENSDARG00000087390/ENSDARG00000012535/ENSDARG00000068478/ENSDARG00000102744/ENSDARG00000003077/ENSDARG00000088330/ENSDARG00000115405/ENSDARG00000089124/ENSDARG00000089475/ENSDARG00000058734/ENSDARG00000079305/ENSDARG00000071345	hbbe1.3/epx/gpx4a/mgst3a/gpx9/hbae1.3/hbbe1.2/hbae1.3/hbae1.1/prdx1/hbae3/mgst2	12
MF	GO:0015293	symporter activity	9.93777605516731e-05	0.0047417388606084	ENSDARG00000069478/ENSDARG00000077812/ENSDARG00000015033/ENSDARG00000000730/ENSDARG00000098096/ENSDARG00000075975/ENSDARG00000045944/ENSDARG00000100919/ENSDARG00000060303/ENSDARG00000010641/ENSDARG00000030630/ENSDARG00000012903/ENSDARG00000071173/ENSDARG00000020212/ENSDARG00000104573/ENSDARG00000036864/ENSDARG00000028824/ENSDARG00000104204/ENSDARG00000078187/ENSDARG00000042859/ENSDARG00000057017	slc13a3/slc5a3b/slc23a1/slc6a22.1/slc12a1/slc45a3/slc6a1a/slc5a2/slc4a10b/slc20a1b/mfsd2aa/slc34a2a/slc12a10.2/slc1a1/slc12a2/slc34a2b/slc34a1a/slc1a8a/slc12a5b/slc5a6a/slc6a4b	21
MF	GO:0031720	haptoglobin binding	0.000112275104703657	0.00499998466280284	ENSDARG00000087390/ENSDARG00000088330/ENSDARG00000115405/ENSDARG00000089124/ENSDARG00000089475/ENSDARG00000079305	hbbe1.3/hbae1.3/hbbe1.2/hbae1.3/hbae1.1/hbae3	6
MF	GO:0004497	monooxygenase activity	0.000136173063423348	0.00568522539792476	ENSDARG00000104593/ENSDARG00000022631/ENSDARG00000097559/ENSDARG00000093477/ENSDARG00000021172/ENSDARG00000105151/ENSDARG00000057262/ENSDARG00000097556/ENSDARG00000102981/ENSDARG00000043518/ENSDARG00000101861/ENSDARG00000012137/ENSDARG00000037873/ENSDARG00000042953/ENSDARG00000073764/ENSDARG00000101423/ENSDARG00000110366/ENSDARG00000102805/ENSDARG00000079946/ENSDARG00000009160/ENSDARG00000098995/…	cyp2k18/cyp2p9/cyp8b3/zgc_123299/cyp2ad2/cyp2k21/si_dkey-91i10.3/cyp8b2/cyp2k16/si_dkey-239i20.2/cyp2k19/cyp46a1.1/cyp3c3/cyp2n13/si_ch211-113j14.1/cyp2y3/FO904880.1/cyp2aa12/sqlea/kmo/cyp2k6/mical3a/cyp8b1/bco1	24
MF	GO:0015081	sodium ion transmembrane transporter activity	0.000169947350265969	0.00667793117515692	ENSDARG00000039131/ENSDARG00000069478/ENSDARG00000077812/ENSDARG00000015033/ENSDARG00000000730/ENSDARG00000045944/ENSDARG00000005775/ENSDARG00000100919/ENSDARG00000060303/ENSDARG00000067509/ENSDARG00000018032/ENSDARG00000012903/ENSDARG00000020212/ENSDARG00000078560/ENSDARG00000007739/ENSDARG00000036864/ENSDARG00000062744/ENSDARG00000055154/ENSDARG00000028824/ENSDARG00000104204/ENSDARG00000042859/…	atp1a1a.3/slc13a3/slc5a3b/slc23a1/slc6a22.1/slc6a1a/scn8aa/slc5a2/slc4a10b/slc24a4b/scn8ab/slc34a2a/slc1a1/slc9a5/atp1a1a.2/slc34a2b/scn1lab/slc8a4a/slc34a1a/slc1a8a/slc5a6a/scn1ba/slc6a4b	23
MF	GO:0016684	oxidoreductase activity, acting on peroxide as acceptor	0.000252780938412351	0.0093809814921917	ENSDARG00000087390/ENSDARG00000012535/ENSDARG00000068478/ENSDARG00000102744/ENSDARG00000003077/ENSDARG00000088330/ENSDARG00000115405/ENSDARG00000089124/ENSDARG00000089475/ENSDARG00000058734/ENSDARG00000079305/ENSDARG00000071345	hbbe1.3/epx/gpx4a/mgst3a/gpx9/hbae1.3/hbbe1.2/hbae1.3/hbae1.1/prdx1/hbae3/mgst2	12
MF	GO:0022832	voltage-gated channel activity	0.000323355268614563	0.0110027452504725	ENSDARG00000078650/ENSDARG00000088484/ENSDARG00000005775/ENSDARG00000055855/ENSDARG00000037905/ENSDARG00000022560/ENSDARG00000027285/ENSDARG00000074746/ENSDARG00000008398/ENSDARG00000091232/ENSDARG00000023587/ENSDARG00000018032/ENSDARG00000087247/ENSDARG00000059305/ENSDARG00000020609/ENSDARG00000032959/ENSDARG00000062217/ENSDARG00000006891/ENSDARG00000027828/ENSDARG00000089060/ENSDARG00000062942/…	kcna4/kcnj1a.6/scn8aa/kcnc3a/cacna1aa/clcnk/kcnf1b/kcnd1/cacna1c/kcnj1a.1/kcnk5a/scn8ab/kcnab2a/tmem37/snap25a/kcnc1b/kcnj3b/kcns3a/grin1a/kcnj1a.5/kcna1a/scn1lab/clcn2a/clcn2c/kcnab1a/GPR89B/tmem266/cacnb4a/kcnj1a.3/cacna1da/kcnq3/scn1ba/KCNAB3	33
MF	GO:0005344	oxygen carrier activity	0.000359716185734423	0.0110027452504725	ENSDARG00000087390/ENSDARG00000088330/ENSDARG00000115405/ENSDARG00000089124/ENSDARG00000089475/ENSDARG00000079305	hbbe1.3/hbae1.3/hbbe1.2/hbae1.3/hbae1.1/hbae3	6
MF	GO:0032190	acrosin binding	0.000359716185734423	0.0110027452504725	ENSDARG00000038720/ENSDARG00000016908/ENSDARG00000086352/ENSDARG00000090768/ENSDARG00000042130/ENSDARG00000040081	zp3f.1/zp3e/zp2.1/zp3.2/zp3a.2/zp3d.1	6
MF	GO:0015370	solute:sodium symporter activity	0.000364869983488204	0.0110027452504725	ENSDARG00000069478/ENSDARG00000077812/ENSDARG00000015033/ENSDARG00000000730/ENSDARG00000045944/ENSDARG00000100919/ENSDARG00000060303/ENSDARG00000012903/ENSDARG00000020212/ENSDARG00000036864/ENSDARG00000028824/ENSDARG00000104204/ENSDARG00000042859/ENSDARG00000057017	slc13a3/slc5a3b/slc23a1/slc6a22.1/slc6a1a/slc5a2/slc4a10b/slc34a2a/slc1a1/slc34a2b/slc34a1a/slc1a8a/slc5a6a/slc6a4b	14
MF	GO:0022836	gated channel activity	0.000378837037067167	0.0110027452504725	ENSDARG00000078650/ENSDARG00000088484/ENSDARG00000039181/ENSDARG00000005775/ENSDARG00000055855/ENSDARG00000037905/ENSDARG00000111812/ENSDARG00000115573/ENSDARG00000022560/ENSDARG00000007275/ENSDARG00000027285/ENSDARG00000113737/ENSDARG00000074746/ENSDARG00000052782/ENSDARG00000101995/ENSDARG00000032737/ENSDARG00000008398/ENSDARG00000091232/ENSDARG00000023587/ENSDARG00000018032/ENSDARG00000087247/…	kcna4/kcnj1a.6/trpm3/scn8aa/kcnc3a/cacna1aa/CABZ01073083.1/CR759836.1/clcnk/si_ch211-251b21.1/kcnf1b/LO018287.1/kcnd1/glrba/gabrg1/gria3a/cacna1c/kcnj1a.1/kcnk5a/scn8ab/kcnab2a/tmem37/gabrb4/snap25a/kcnc1b/kcnj3b/kcns3a/grin1a/si_dkey-11f4.7/kcnn1a/kcnj1a.5/ENSDARG00000098856/grin3a/kcna1a/scn1lab/gabra1/gabrd/si_ch211-39a7.1/gabrg2/clcn2a/clcn2c/kcnab1a/GPR89B/tmem266/cacnb4a/kcnj1a.3/cacna1da/k…	52
MF	GO:0005244	voltage-gated ion channel activity	0.000485399574789766	0.0135102881649818	ENSDARG00000078650/ENSDARG00000088484/ENSDARG00000005775/ENSDARG00000055855/ENSDARG00000037905/ENSDARG00000022560/ENSDARG00000027285/ENSDARG00000074746/ENSDARG00000008398/ENSDARG00000091232/ENSDARG00000023587/ENSDARG00000018032/ENSDARG00000087247/ENSDARG00000059305/ENSDARG00000020609/ENSDARG00000032959/ENSDARG00000062217/ENSDARG00000006891/ENSDARG00000027828/ENSDARG00000089060/ENSDARG00000062942/…	kcna4/kcnj1a.6/scn8aa/kcnc3a/cacna1aa/clcnk/kcnf1b/kcnd1/cacna1c/kcnj1a.1/kcnk5a/scn8ab/kcnab2a/tmem37/snap25a/kcnc1b/kcnj3b/kcns3a/grin1a/kcnj1a.5/kcna1a/scn1lab/clcn2a/clcn2c/kcnab1a/GPR89B/cacnb4a/kcnj1a.3/cacna1da/kcnq3/scn1ba/KCNAB3	32
MF	GO:0022839	ion gated channel activity	0.00050759389010174	0.0135314049349821	ENSDARG00000078650/ENSDARG00000088484/ENSDARG00000039181/ENSDARG00000005775/ENSDARG00000055855/ENSDARG00000037905/ENSDARG00000111812/ENSDARG00000115573/ENSDARG00000022560/ENSDARG00000007275/ENSDARG00000027285/ENSDARG00000113737/ENSDARG00000074746/ENSDARG00000052782/ENSDARG00000101995/ENSDARG00000032737/ENSDARG00000008398/ENSDARG00000091232/ENSDARG00000023587/ENSDARG00000018032/ENSDARG00000087247/…	kcna4/kcnj1a.6/trpm3/scn8aa/kcnc3a/cacna1aa/CABZ01073083.1/CR759836.1/clcnk/si_ch211-251b21.1/kcnf1b/LO018287.1/kcnd1/glrba/gabrg1/gria3a/cacna1c/kcnj1a.1/kcnk5a/scn8ab/kcnab2a/tmem37/gabrb4/snap25a/kcnc1b/kcnj3b/kcns3a/grin1a/kcnn1a/kcnj1a.5/ENSDARG00000098856/grin3a/kcna1a/scn1lab/gabra1/gabrd/si_ch211-39a7.1/gabrg2/clcn2a/clcn2c/kcnab1a/GPR89B/cacnb4a/kcnj1a.3/cacna1da/kcnq3/gria3b/scn1ba/rltg…	50
MF	GO:0008514	organic anion transmembrane transporter activity	0.000526671449565172	0.0135314049349821	ENSDARG00000027065/ENSDARG00000059805/ENSDARG00000029832/ENSDARG00000069478/ENSDARG00000015033/ENSDARG00000042807/ENSDARG00000000730/ENSDARG00000037097/ENSDARG00000045944/ENSDARG00000042737/ENSDARG00000024560/ENSDARG00000060303/ENSDARG00000061120/ENSDARG00000062502/ENSDARG00000101014/ENSDARG00000020212/ENSDARG00000011618/ENSDARG00000055342/ENSDARG00000035905/ENSDARG00000055791/ENSDARG00000104204/…	slc38a3a/slc25a38a/slc26a1/slc13a3/slc23a1/slc16a4/slc6a22.1/slc7a2/slc6a1a/slc52a3/slc4a1b/slc4a10b/slc43a2b/si_ch73-196l6.5/slco1f4/slc1a1/slc26a2/slc16a13/slc25a44b/zgc_158423/slc1a8a/SLC16A7/slco2a1/slc52a2/slc19a1/slc35b3	26
MF	GO:0015103	inorganic anion transmembrane transporter activity	0.00056392063954708	0.0139002057905313	ENSDARG00000029832/ENSDARG00000098096/ENSDARG00000024560/ENSDARG00000022560/ENSDARG00000077327/ENSDARG00000113737/ENSDARG00000060303/ENSDARG00000052782/ENSDARG00000101995/ENSDARG00000032188/ENSDARG00000099096/ENSDARG00000071173/ENSDARG00000011618/ENSDARG00000104573/ENSDARG00000038106/ENSDARG00000068989/ENSDARG00000059763/ENSDARG00000053665/ENSDARG00000062427/ENSDARG00000060439/ENSDARG00000077983/…	slc26a1/slc12a1/slc4a1b/clcnk/ano11/LO018287.1/slc4a10b/glrba/gabrg1/lrrc8aa/gabrb4/slc12a10.2/slc26a2/slc12a2/slc37a4a/gabra1/gabrd/gabrg2/clcn2a/clcn2c/GPR89B/slc12a5b	22
MF	GO:0005319	lipid transporter activity	0.000582643356489337	0.0139002057905313	ENSDARG00000042780/ENSDARG00000013830/ENSDARG00000092126/ENSDARG00000093159/ENSDARG00000055288/ENSDARG00000061921/ENSDARG00000008637/ENSDARG00000063059/ENSDARG00000079075/ENSDARG00000017047/ENSDARG00000101199/ENSDARG00000022767/ENSDARG00000030872/ENSDARG00000099260/ENSDARG00000098671/ENSDARG00000036005/ENSDARG00000012981/ENSDARG00000061896	apoba/osbpl2b/vtg5/si_dkeyp-106c3.3/prelid3a/gltpa/mttp/abcg8/si_ch211-71m22.3/slc27a4/rbp4/apobb.1/cetp/PITPNC1/prelid1a/pitpnb/osbpl7/slco2a1	18
MF	GO:0005216	ion channel activity	0.00069218646604665	0.0159441572179021	ENSDARG00000078650/ENSDARG00000088484/ENSDARG00000039181/ENSDARG00000005775/ENSDARG00000055855/ENSDARG00000037905/ENSDARG00000111812/ENSDARG00000115573/ENSDARG00000022560/ENSDARG00000007275/ENSDARG00000027285/ENSDARG00000077327/ENSDARG00000113737/ENSDARG00000074746/ENSDARG00000052782/ENSDARG00000101995/ENSDARG00000032737/ENSDARG00000032188/ENSDARG00000008398/ENSDARG00000091232/ENSDARG00000023587/…	kcna4/kcnj1a.6/trpm3/scn8aa/kcnc3a/cacna1aa/CABZ01073083.1/CR759836.1/clcnk/si_ch211-251b21.1/kcnf1b/ano11/LO018287.1/kcnd1/glrba/gabrg1/gria3a/lrrc8aa/cacna1c/kcnj1a.1/kcnk5a/slc24a4b/scn8ab/kcnab2a/tmem37/gabrb4/snap25a/kcnc1b/kcnj3b/kcns3a/grin1a/kcnn1a/kcnj1a.5/trpv6/ENSDARG00000098856/grin3a/kcna1a/scn1lab/gabra1/gabrd/si_ch211-39a7.1/gabrg2/clcn2a/clcn2c/kcnab1a/GPR89B/tmem266/trpc2b/cacnb4…	58
MF	GO:0015108	chloride transmembrane transporter activity	0.000830943986056942	0.0185023527562012	ENSDARG00000029832/ENSDARG00000098096/ENSDARG00000022560/ENSDARG00000077327/ENSDARG00000113737/ENSDARG00000052782/ENSDARG00000101995/ENSDARG00000099096/ENSDARG00000071173/ENSDARG00000011618/ENSDARG00000104573/ENSDARG00000068989/ENSDARG00000059763/ENSDARG00000053665/ENSDARG00000062427/ENSDARG00000060439/ENSDARG00000078187	slc26a1/slc12a1/clcnk/ano11/LO018287.1/glrba/gabrg1/gabrb4/slc12a10.2/slc26a2/slc12a2/gabra1/gabrd/gabrg2/clcn2a/clcn2c/slc12a5b	17
MF	GO:0009922	fatty acid elongase activity	0.000905477744706134	0.0189018479207406	ENSDARG00000038639/ENSDARG00000057365/ENSDARG00000069279/ENSDARG00000004979/ENSDARG00000045414/ENSDARG00000004402	elovl6l/elovl8b/elovl7a/elovl5/elovl2/elovl6	6
MF	GO:0102756	very-long-chain 3-ketoacyl-CoA synthase activity	0.000905477744706134	0.0189018479207406	ENSDARG00000038639/ENSDARG00000057365/ENSDARG00000069279/ENSDARG00000004979/ENSDARG00000045414/ENSDARG00000004402	elovl6l/elovl8b/elovl7a/elovl5/elovl2/elovl6	6
MF	GO:0022838	substrate-specific channel activity	0.00118060289238347	0.0234630537601893	ENSDARG00000078650/ENSDARG00000088484/ENSDARG00000039181/ENSDARG00000005775/ENSDARG00000055855/ENSDARG00000037905/ENSDARG00000111812/ENSDARG00000115573/ENSDARG00000022560/ENSDARG00000007275/ENSDARG00000027285/ENSDARG00000077327/ENSDARG00000113737/ENSDARG00000074746/ENSDARG00000052782/ENSDARG00000101995/ENSDARG00000032737/ENSDARG00000032188/ENSDARG00000008398/ENSDARG00000091232/ENSDARG00000023587/…	kcna4/kcnj1a.6/trpm3/scn8aa/kcnc3a/cacna1aa/CABZ01073083.1/CR759836.1/clcnk/si_ch211-251b21.1/kcnf1b/ano11/LO018287.1/kcnd1/glrba/gabrg1/gria3a/lrrc8aa/cacna1c/kcnj1a.1/kcnk5a/slc24a4b/scn8ab/kcnab2a/tmem37/gabrb4/snap25a/kcnc1b/kcnj3b/kcns3a/grin1a/kcnn1a/kcnj1a.5/trpv6/ENSDARG00000098856/grin3a/kcna1a/scn1lab/gabra1/gabrd/si_ch211-39a7.1/gabrg2/clcn2a/clcn2c/kcnab1a/GPR89B/tmem266/trpc2b/cacnb4…	58
MF	GO:0090482	vitamin transmembrane transporter activity	0.00119422728719526	0.0234630537601893	ENSDARG00000015033/ENSDARG00000042737/ENSDARG00000062502/ENSDARG00000101199/ENSDARG00000042859/ENSDARG00000102035/ENSDARG00000033993	slc23a1/slc52a3/si_ch73-196l6.5/rbp4/slc5a6a/slc52a2/slc19a1	7
MF	GO:0035804	structural constituent of egg coat	0.00125899560962615	0.0240288304922935	ENSDARG00000016908/ENSDARG00000086352/ENSDARG00000090768/ENSDARG00000042130/ENSDARG00000042129	zp3e/zp2.1/zp3.2/zp3a.2/zp3a.1	5
MF	GO:0016209	antioxidant activity	0.0014866910316866	0.0275863780324069	ENSDARG00000087390/ENSDARG00000012535/ENSDARG00000068478/ENSDARG00000102744/ENSDARG00000003077/ENSDARG00000088330/ENSDARG00000115405/ENSDARG00000089124/ENSDARG00000089475/ENSDARG00000058734/ENSDARG00000079305/ENSDARG00000071345	hbbe1.3/epx/gpx4a/mgst3a/gpx9/hbae1.3/hbbe1.2/hbae1.3/hbae1.1/prdx1/hbae3/mgst2	12
MF	GO:0008194	UDP-glycosyltransferase activity	0.00164223386778587	0.0296489790184043	ENSDARG00000006372/ENSDARG00000051940/ENSDARG00000006220/ENSDARG00000016479/ENSDARG00000099276/ENSDARG00000011537/ENSDARG00000116986/ENSDARG00000061439/ENSDARG00000037455/ENSDARG00000001939/ENSDARG00000012355/ENSDARG00000094579/ENSDARG00000042418/ENSDARG00000002394/ENSDARG00000039501/ENSDARG00000104995/ENSDARG00000061520/ENSDARG00000093043/ENSDARG00000070605/ENSDARG00000091916/ENSDARG00000041791/…	ugt5c2/ugt2a4/ugt1a1/ugt5a1/ugt5b2/ugt2a5/zgc_172315/ugt5c3/ugt8/b3gat3/galnt8a.1/b4galnt2.1/galnt17/ugt5d1/ugt2a6/ugt5b1/b4galnt1a/ugt2a7/b4galnt2.2/ugt5b4/mgat4c/ugt1b2	22
MF	GO:0016757	transferase activity, transferring glycosyl groups	0.00171107857769447	0.0300789602605239	ENSDARG00000006372/ENSDARG00000078550/ENSDARG00000051940/ENSDARG00000006220/ENSDARG00000016479/ENSDARG00000057011/ENSDARG00000099276/ENSDARG00000011537/ENSDARG00000079654/ENSDARG00000116986/ENSDARG00000043816/ENSDARG00000061439/ENSDARG00000037455/ENSDARG00000001939/ENSDARG00000012355/ENSDARG00000044514/ENSDARG00000094579/ENSDARG00000078619/ENSDARG00000061061/ENSDARG00000042418/ENSDARG00000088260/…	ugt5c2/zgc_194839/ugt2a4/ugt1a1/ugt5a1/dpm1/ugt5b2/ugt2a5/st3gal1/zgc_172315/st6galnac1.2/ugt5c3/ugt8/b3gat3/galnt8a.1/st6gal1/b4galnt2.1/pnp5a/dpagt1/galnt17/gig2p/ugt5d1/st3gal8/ugt2a6/ugt5b1/ft2/st8sia2/parp6b/umps/b4galnt1a/ugt2a7/b4galnt2.2/fut8b/st8sia5/alg10/ugt5b4/pygl/zgc_136963/b4galt2/alg1/mgat4c/fut9a/alg2/aars2/ugt1b2	45
MF	GO:0016616	oxidoreductase activity, acting on the CH-OH group of donors, NAD or NADP as acceptor	0.00201461362719187	0.0345067154606197	ENSDARG00000098746/ENSDARG00000017794/ENSDARG00000053215/ENSDARG00000001169/ENSDARG00000006215/ENSDARG00000025375/ENSDARG00000008306/ENSDARG00000111240/ENSDARG00000099315/ENSDARG00000088140/ENSDARG00000021149/ENSDARG00000008140/ENSDARG00000016649/ENSDARG00000026236/ENSDARG00000019838/ENSDARG00000043180/ENSDARG00000074320/ENSDARG00000030278	dhrs13l1/sdr16c5b/me1/hsd17b8/akr1b1.1/idh1/rdh5/dhrs13a.2/nsdhl/hsd17b7/cbr1l/kcnab1a/akr7a3/zgc_56585/ugdh/gpd1b/KCNAB3/idh3a	18
MF	GO:0033293	monocarboxylic acid binding	0.00213141671197894	0.0355946590900483	ENSDARG00000006427/ENSDARG00000059163/ENSDARG00000002311/ENSDARG00000020149/ENSDARG00000014727/ENSDARG00000034650/ENSDARG00000087961/ENSDARG00000059227	fabp2/rbp3/fabp11b/acoxl/acox1/fabp7b/avd/fabp1b.1	8
MF	GO:0052689	carboxylic ester hydrolase activity	0.00221262804726967	0.0360496472091742	ENSDARG00000017261/ENSDARG00000092071/ENSDARG00000060921/ENSDARG00000029822/ENSDARG00000032496/ENSDARG00000036775/ENSDARG00000076765/ENSDARG00000076563/ENSDARG00000070454/ENSDARG00000009153/ENSDARG00000098989/ENSDARG00000090988/ENSDARG00000010773/ENSDARG00000101145/ENSDARG00000056717	gdpd1/si_ch211-117n7.6/pla2g6/cel.2/pon1/dtd2/ddhd2/rarres3l/pla2g12a/pla2g1b/CU459012.1/lars1a/pnpla6/lipeb/vars2	15
MF	GO:0043177	organic acid binding	0.00238248304231029	0.0378928255300779	ENSDARG00000006427/ENSDARG00000059163/ENSDARG00000087390/ENSDARG00000002311/ENSDARG00000088330/ENSDARG00000020149/ENSDARG00000071082/ENSDARG00000052782/ENSDARG00000115405/ENSDARG00000014727/ENSDARG00000089124/ENSDARG00000045802/ENSDARG00000034650/ENSDARG00000089475/ENSDARG00000087961/ENSDARG00000062147/ENSDARG00000079305/ENSDARG00000059227/ENSDARG00000018542/ENSDARG00000033993	fabp2/rbp3/hbbe1.3/fabp11b/hbae1.3/acoxl/p4ha1b/glrba/hbbe1.2/acox1/hbae1.3/hapln3/fabp7b/hbae1.1/avd/otc/hbae3/fabp1b.1/hapln4/slc19a1	20
MF	GO:0016705	oxidoreductase activity, acting on paired donors, with incorporation or reduction of molecular oxygen	0.00243994275469681	0.0379042269799411	ENSDARG00000104593/ENSDARG00000022631/ENSDARG00000097559/ENSDARG00000093477/ENSDARG00000021172/ENSDARG00000105151/ENSDARG00000057262/ENSDARG00000097556/ENSDARG00000102981/ENSDARG00000043518/ENSDARG00000101861/ENSDARG00000012137/ENSDARG00000037873/ENSDARG00000042953/ENSDARG00000071082/ENSDARG00000073764/ENSDARG00000101423/ENSDARG00000110366/ENSDARG00000102805/ENSDARG00000030265/ENSDARG00000079946/…	cyp2k18/cyp2p9/cyp8b3/zgc_123299/cyp2ad2/cyp2k21/si_dkey-91i10.3/cyp8b2/cyp2k16/si_dkey-239i20.2/cyp2k19/cyp46a1.1/cyp3c3/cyp2n13/p4ha1b/si_ch211-113j14.1/cyp2y3/FO904880.1/cyp2aa12/scdb/sqlea/kmo/cyp2k6/mical3a/cyp8b1	25
MF	GO:0004033	aldo-keto reductase (NADP) activity	0.0026954877595413	0.0383103366675231	ENSDARG00000098746/ENSDARG00000006215/ENSDARG00000111240/ENSDARG00000008140/ENSDARG00000016649/ENSDARG00000074320	dhrs13l1/akr1b1.1/dhrs13a.2/kcnab1a/akr7a3/KCNAB3	6
MF	GO:0008519	ammonium transmembrane transporter activity	0.0026954877595413	0.0383103366675231	ENSDARG00000007080/ENSDARG00000100265/ENSDARG00000041848/ENSDARG00000009018/ENSDARG00000057017/ENSDARG00000003203	rhcgl1/rhcgb/rh50/rhbg/slc6a4b/rhcga	6
MF	GO:0015145	monosaccharide transmembrane transporter activity	0.0026954877595413	0.0383103366675231	ENSDARG00000062873/ENSDARG00000077812/ENSDARG00000070672/ENSDARG00000015033/ENSDARG00000100919/ENSDARG00000053961	slc2a11l/slc5a3b/slc2a9l1/slc23a1/slc5a2/slc2a11a	6
MF	GO:0051119	sugar transmembrane transporter activity	0.0026954877595413	0.0383103366675231	ENSDARG00000062873/ENSDARG00000077812/ENSDARG00000070672/ENSDARG00000015033/ENSDARG00000100919/ENSDARG00000053961	slc2a11l/slc5a3b/slc2a9l1/slc23a1/slc5a2/slc2a11a	6
MF	GO:0005504	fatty acid binding	0.00284193596250423	0.0395502754781839	ENSDARG00000006427/ENSDARG00000059163/ENSDARG00000002311/ENSDARG00000020149/ENSDARG00000014727/ENSDARG00000034650/ENSDARG00000059227	fabp2/rbp3/fabp11b/acoxl/acox1/fabp7b/fabp1b.1	7
MF	GO:0016614	oxidoreductase activity, acting on CH-OH group of donors	0.00311650340760867	0.0424862097200528	ENSDARG00000098746/ENSDARG00000017794/ENSDARG00000053215/ENSDARG00000001169/ENSDARG00000006215/ENSDARG00000025375/ENSDARG00000008306/ENSDARG00000111240/ENSDARG00000099315/ENSDARG00000088140/ENSDARG00000021149/ENSDARG00000008140/ENSDARG00000016649/ENSDARG00000026236/ENSDARG00000019838/ENSDARG00000043180/ENSDARG00000074320/ENSDARG00000030278	dhrs13l1/sdr16c5b/me1/hsd17b8/akr1b1.1/idh1/rdh5/dhrs13a.2/nsdhl/hsd17b7/cbr1l/kcnab1a/akr7a3/zgc_56585/ugdh/gpd1b/KCNAB3/idh3a	18
MF	GO:0005253	anion channel activity	0.00348705010846554	0.0465869894490996	ENSDARG00000022560/ENSDARG00000077327/ENSDARG00000113737/ENSDARG00000052782/ENSDARG00000101995/ENSDARG00000032188/ENSDARG00000099096/ENSDARG00000068989/ENSDARG00000059763/ENSDARG00000053665/ENSDARG00000062427/ENSDARG00000060439/ENSDARG00000077983	clcnk/ano11/LO018287.1/glrba/gabrg1/lrrc8aa/gabrb4/gabra1/gabrd/gabrg2/clcn2a/clcn2c/GPR89B	13
MF	GO:0004312	fatty acid synthase activity	0.00366213138858549	0.0473098484100373	ENSDARG00000038639/ENSDARG00000057365/ENSDARG00000069279/ENSDARG00000004979/ENSDARG00000045414/ENSDARG00000004402	elovl6l/elovl8b/elovl7a/elovl5/elovl2/elovl6	6
MF	GO:0016758	transferase activity, transferring hexosyl groups	0.00368280257084123	0.0473098484100373	ENSDARG00000006372/ENSDARG00000051940/ENSDARG00000006220/ENSDARG00000016479/ENSDARG00000057011/ENSDARG00000099276/ENSDARG00000011537/ENSDARG00000116986/ENSDARG00000061439/ENSDARG00000001939/ENSDARG00000012355/ENSDARG00000094579/ENSDARG00000042418/ENSDARG00000039501/ENSDARG00000104995/ENSDARG00000109567/ENSDARG00000061520/ENSDARG00000070605/ENSDARG00000088117/ENSDARG00000053917/ENSDARG00000002197/…	ugt5c2/ugt2a4/ugt1a1/ugt5a1/dpm1/ugt5b2/ugt2a5/zgc_172315/ugt5c3/b3gat3/galnt8a.1/b4galnt2.1/galnt17/ugt2a6/ugt5b1/ft2/b4galnt1a/b4galnt2.2/fut8b/alg10/pygl/zgc_136963/b4galt2/alg1/mgat4c/fut9a/alg2/aars2/ugt1b2	29
MF	GO:0004540	ribonuclease activity	0.00379595347116972	0.0478433380894598	ENSDARG00000020122/ENSDARG00000079783/ENSDARG00000009806/ENSDARG00000076983/ENSDARG00000030964/ENSDARG00000018891/ENSDARG00000017605/ENSDARG00000115222/ENSDARG00000058865/ENSDARG00000060559/ENSDARG00000044204/ENSDARG00000011152	endou2/isg20/smfn/rnasel4/pde12/rnaseh2a/rpp40/MARF1/endog/dis3/endou/rpp14	12
