# Supplementary material for: Transcriptomic Profiling of Zebrafish Mutant for cdkl5 Reveals Dysregulated Gene Expression Associated with Neuronal, Muscle, Visual and Skeletal Development
Source: Int J Mol Sci. 2025 Jun 24;26(13):6069. doi: 10.3390/ijms26136069 (PMC12250029; doi:10.3390/ijms26136069)
Supplement: Supplementary file 1 [file ijms-26-06069-s001.zip › Supplementary Table S9.xlsx]

## Sheet: Supplementary Table S9
Supplementary Table S9. List of significantly enriched KEGG pathways for the downregulated DEGs in cdkl5-/- versus WT siblings at 5 days post-fertilization.
KEGG ID	Description	p-value	padj	Gene ID	Gene name	No. of downregulated genes
dre04512	ECM-receptor interaction	2.20258068452399e-09	2.99550973095263e-07	ENSDARG00000102777/ENSDARG00000055009/ENSDARG00000019815/ENSDARG00000024829/ENSDARG00000012060/ENSDARG00000078362/ENSDARG00000035809/ENSDARG00000020007/ENSDARG00000079752/ENSDARG00000101209/ENSDARG00000031483/ENSDARG00000016153/ENSDARG00000074908/ENSDARG00000054619/ENSDARG00000104110/ENSDARG00000061436/ENSDARG00000058543/ENSDARG00000060410/ENSDARG00000011407/ENSDARG00000010785/ENSDARG00000069093/…	thbs4a/col4a1/fn1a/tnn/thbs3b/zmp:0000000846/col1a1b/col1a2/col6a4a/lamb1a/col9a1b/dag1/col6a1/fras1/col4a2/col6a2/lama5/thbs2a/col2a1b/thbs1b/col2a1a/col4a5/col4a6/lamc1/lamc3/CABZ01074130.1	26
dre04510	Focal adhesion	1.33347996554637e-05	0.000906766376571529	ENSDARG00000062592/ENSDARG00000102777/ENSDARG00000055009/ENSDARG00000019815/ENSDARG00000024829/ENSDARG00000044968/ENSDARG00000012060/ENSDARG00000078362/ENSDARG00000016143/ENSDARG00000035809/ENSDARG00000020007/ENSDARG00000079752/ENSDARG00000101209/ENSDARG00000031483/ENSDARG00000100897/ENSDARG00000074908/ENSDARG00000115657/ENSDARG00000104110/ENSDARG00000061436/ENSDARG00000058543/ENSDARG00000060410/…	myl10/thbs4a/col4a1/fn1a/tnn/vcla/thbs3b/zmp:0000000846/xiap/col1a1b/col1a2/col6a4a/lamb1a/col9a1b/pdgfrb/col6a1/prkca/col4a2/col6a2/lama5/thbs2a/zgc:158296/col2a1b/thbs1b/col2a1a/col4a5/col4a6/rhocb/FP325130.1/lamc1/CABZ01046980.1/tln1/cdc42l/lamc3/bcar1/CABZ01074130.1/rac1b/rap1ab	38
dre04260	Cardiac muscle contraction	0.000308258137999615	0.0139743689226492	ENSDARG00000036371/ENSDARG00000008982/ENSDARG00000103231/ENSDARG00000045822/ENSDARG00000099959/ENSDARG00000055618/ENSDARG00000020574/ENSDARG00000013422/ENSDARG00000042552/ENSDARG00000099197/ENSDARG00000038075/ENSDARG00000040252/ENSDARG00000037539/ENSDARG00000035458/ENSDARG00000009209/ENSDARG00000046079/ENSDARG00000029457/ENSDARG00000014804/ENSDARG00000029064/ENSDARG00000007745/ENSDARG00000079782	acta1a/casq2/si:ch211-199i15.5/tnnt2e/smyhc1/acta1b/atp2a1/slc8a1a/cacna1sb/actc1b/cyc1/atp1a1a.5/tnnc1b/atp2a1l/slc9a6a/cacng6b/cacna1sa/cacna2d1a/uqcrq/uqcrfs1/myh7l	21
